# Supplementary material for: Mitogenomic evolutionary rates in bilateria are influenced by parasitic lifestyle and locomotory capacity
Source: Nat Commun. 2023 Oct 9;14:6307. doi: 10.1038/s41467-023-42095-8 (PMC10562372; doi:10.1038/s41467-023-42095-8)
Supplement: Supplementary file 5 — Supplementary Data 1 [file 41467_2023_42095_MOESM5_ESM.xlsx]

## Sheet: 1
Accession number NCBI nucleotide database	Organism	Tree_Name	Class	Order	Family	Genus	Phylum	life history	locomotory capacity	Full length (bp)	Coding region length (exclude NCR)	GC skew (plus strand coding)	GC skew (plus strand genes only)	GC skew (fourfold degenerate sites)	GC skew (fourfold degenerate sites on plus strand)	A (%) (+)	T (%) (+)	C (%) (+)	G (%) (+)	A+T (%) (+)	G+C (%) (+)	G+T (%) (+)	AT skew (+)	GC skew (+)	AT skew (-)	GC skew (-)	branch_length_fasttree	AA_fast_C50_used for all analyses	AA_fast_mtZOA_G4	AA_fast_mtZOA_G4I	AA_nonfast_mtZOA_G4	PCGS12_fast_GTR_G4I	PCGS12_nonfast_GTR_G4I	PCGs_fasttree_JTT	PCGs_fasttree_LG	PCGs_fasttree_LG_rooted	atp6_fas	cox1_fas	cox2_fas	cox3_fas	cytb_fas	nad1_fas	nad2_fas	nad3_fas	nad4_fas	nad4l_fas	nad5_fas	nad6_fas	Code table
NC_012618.1	Phascolosoma esculenta	Phascolosoma_esculenta_NC_012618_1		Sipuncula	Phascolosomatidae	Phascolosoma	Annelida	F	L	15494	14648	-0.243	-0.243	-0.735	-0.735	32.1	33.4	21.5	13	65.5	34.5	46.4	-0.019	-0.248	0.019	0.248	1.41449	2.956	2.185	2.185	2.134	1.554	1.539	1.276	1.188	1.188	4.251	3.298	2.907	1.946	2.849	3.81	4.538	3.662	4.481	3.913	5.027	6.406	5
NC_049135.1	Phascolosoma similis	Phascolosoma_similis_NC_049135_1		Sipuncula	Phascolosomatidae	Phascolosoma	Annelida	F	L	16237	14660	-0.237	-0.237	-0.604	-0.604	29.9	33.7	22.6	13.9	63.6	36.5	47.6	-0.059	-0.239	0.059	0.239	1.44537	3.025	2.241	2.241	2.19	1.576	1.559	1.307	1.219	1.219	4.247	3.34	2.938	1.98	3.055	3.998	4.454	3.699	4.578	3.91	5.228	6.783	5
NC_031412.1	Phascolosoma pacificum	Phascolosoma_pacificum_NC_031412_1		Sipuncula	Phascolosomatidae	Phascolosoma	Annelida	F	L	16039	14450	-0.228	-0.228	-0.584	-0.584	30.6	34.9	21.4	13.1	65.5	34.5	48	-0.066	-0.24	0.066	0.24	1.36527	2.837	2.1	2.1	2.048	1.521	1.506	1.231	1.139	1.139	4.294	3.312	2.553	1.836	2.648	3.774	4.293	3.422	4.227	3.693	5.048	6.475	5
NC_049136.1	Siphonosoma cumanense	Siphonosoma_cumanense_NC_049136_1		Sipuncula	Sipunculidae	Siphonosoma	Annelida	F	L	15917	14651	-0.274	-0.274	-0.591	-0.591	27.5	33.2	25.4	13.9	60.7	39.3	47.1	-0.094	-0.292	0.094	0.292	1.36957	2.855	2.117	2.117	2.072	1.501	1.487	1.228	1.143	1.143	3.897	3.119	2.986	2.175	2.509	3.709	4.046	3.317	4.286	3.592	4.765	6.953	5
NC_011826.1	Sipunculus nudus	Sipunculus_nudus_NC_011826_1		Sipuncula	Sipunculidae	Sipunculus	Annelida	F	L	15502	14911	-0.298	-0.298	-0.594	-0.594	26.8	27.4	29.7	16.1	54.2	45.8	43.5	-0.013	-0.297	0.013	0.297	1.2712	2.653	1.934	1.934	1.891	1.406	1.382	1.131	1.045	1.045	5.094	2.749	2.445	1.787	2.131	3.94	4.048	3.492	4.063	4.081	4.913	6.439	5
NC_008233.1	Campodea fragilis	Campodea_fragilis_NC_008233_1		Diplura	Campodeidae	Campodea	Arthropoda	F	L	14965	14212	-0.295	-0.24	-0.327	-0.616	38.5	34	17.8	9.7	72.5	27.5	43.7	0.062	-0.294	-0.062	0.294	1.2297	2.689	1.747	1.747	1.859	1.715	1.671	1.09	1.003	1.003	3.162	2.223	1.843	1.686	2.19	2.916	3.324	3.245	4.204	3.715	5.028	6.509	5
NC_008234.1	Campodea lubbocki	Campodea_lubbocki_NC_008234_1		Diplura	Campodeidae	Campodea	Arthropoda	F	L	14974	14231	-0.301	-0.229	-0.211	-0.568	38	36.9	16.4	8.8	74.9	25.2	45.7	0.015	-0.302	-0.015	0.302	1.28068	2.819	1.836	1.836	1.963	1.774	1.731	1.143	1.054	1.054	3.344	2.443	1.832	1.781	2.289	3.039	3.455	3.266	4.41	4.09	5.191	7.664	5
NC_022675.1	Lepidocampa weberi	Lepidocampa_weberi_NC_022675_1		Diplura	Campodeidae	Lepidocampa	Arthropoda	F	L	14360	11097	-0.39	-0.351	-0.253	-0.672	35.4	31.4	23	10.3	66.8	33.3	41.7	0.06	-0.383	-0.06	0.383	1.21137	2.661	1.729	1.729	1.84	1.685	1.642	1.068	0.985	0.985	3.073	2.214	1.715	1.648	2.096	3.089	3.325	2.982	4.456	3.49	5.24	8.187	5
NC_007214.1	Japyx solifugus	Japyx_solifugus_NC_007214_1		Diplura	Japygidae	Japyx	Arthropoda	F	L	15785	14666	-0.304	-0.217	-0.003	-0.493	38.5	26.4	22.7	12.5	64.9	35.2	38.9	0.187	-0.29	-0.187	0.29	1.09839	2.382	1.622	1.622	1.618	1.545	1.505	0.961	0.872	0.872	3.688	2.153	1.685	1.582	2.24	3.52	3.899	3.062	4.447	3.234	4.762	6.248	5
NC_022674.1	Occasjapyx japonicus	Occasjapyx_japonicus_NC_022674_1		Diplura	Japygidae	Occasjapyx	Arthropoda	F	L	15746	14531	-0.285	-0.247	-0.155	-0.553	35.6	23.8	25.9	14.7	59.4	40.6	38.5	0.199	-0.275	-0.199	0.275	1.10804	2.398	1.643	1.643	1.633	1.54	1.5	0.974	0.881	0.881	3.729	2.18	1.667	1.601	2.3	3.653	3.737	3.175	4.354	3.395	4.592	6.443	5
NC_022672.1	Octostigma sinensis	Octostigma_sinensis_NC_022672_1		Diplura	Octostigmatidae	Octostigma	Arthropoda	F	L	15122	14438	-0.387	-0.334	-0.356	-0.818	35.7	32.6	22	9.7	68.3	31.7	42.3	0.044	-0.39	-0.044	0.39	1.14875	2.491	1.616	1.616	1.714	1.59	1.547	1.006	0.922	0.922	3.553	2.242	1.73	1.621	2.126	2.968	3.897	2.985	4.492	3.503	4.578	5.488	5
NC_022673.1	Parajapyx emeryanus	Parajapyx_emeryanus_NC_022673_1		Diplura	Parajapygidae	Parajapyx	Arthropoda	F	L	15268	14608	-0.27	-0.223	-0.078	-0.434	38.4	26.5	22.4	12.7	64.9	35.1	39.2	0.184	-0.276	-0.184	0.276	1.1051	2.368	1.636	1.636	1.627	1.545	1.504	0.962	0.879	0.879	3.672	2.27	1.682	1.953	2.16	3.763	3.608	3.029	4.355	3.203	4.444	6.432	5
NC_003127.1	Neoceratodus forsteri	Neoceratodus_forsteri_NC_003127_1		Ceratodontiformes	Ceratodontidae	Neoceratodus	Chordata	F	H	16572	15572	-0.265	-0.261	-0.43	-0.475	32.7	24.5	27	15.8	57.2	42.8	40.3	0.144	-0.261	-0.144	0.261	1.01379	1.676	1.162	1.162	1.235	0.787	0.749	0.799	0.787	0.787	2.381	2.007	1.669	1.008	1.482	2.228	4.535	1.871	2.941	3.977	2.789	5.95	2
NC_003342.1	Lepidosiren paradoxa	Lepidosiren_paradoxa_NC_003342_1		Ceratodontiformes	Lepidosirenidae	Lepidosiren	Chordata	F	H	16403	15379	-0.231	-0.223	-0.559	-0.597	31.5	31.3	22.8	14.4	62.8	37.2	45.7	0.003	-0.227	-0.003	0.227	1.09797	1.871	1.312	1.312	1.386	0.873	0.833	0.897	0.871	0.871	2.731	2.271	1.781	1.061	2.648	2.814	5.055	2.562	3.332	4.291	3.075	6.756	2
NC_014764.2	Protopterus aethiopicus	Protopterus_aethiopicus_NC_014764_2		Ceratodontiformes	Protopteridae	Protopterus	Chordata	F	H	15873	15428	-0.274	-0.27	-0.595	-0.664	28.9	28.6	27	15.5	57.5	42.5	44.1	0.007	-0.273	-0.007	0.273	1.09451	1.869	1.301	1.301	1.375	0.87	0.83	0.895	0.868	0.868	2.642	2.198	1.813	1.036	2.688	2.791	5.022	2.392	3.468	4.469	3.225	6.483	2
NC_001708.1	Protopterus dolloi	Protopterus_dolloi_NC_001708_1		Ceratodontiformes	Protopteridae	Protopterus	Chordata	F	H	16646	15420	-0.261	-0.255	-0.565	-0.632	28.8	29	26.5	15.7	57.8	42.2	44.7	-0.002	-0.255	0.002	0.255	1.0949	1.87	1.301	1.301	1.374	0.873	0.833	0.897	0.868	0.868	2.724	2.191	1.774	1.094	2.642	2.929	4.943	2.43	3.464	4.433	3.249	6.529	2
NC_018822.1	Protopterus annectens	Protopterus_annectens_NC_018822_1		Ceratodontiformes	Protopteridae	Protopterus	Chordata	F	H	16657	15426	-0.267	-0.261	-0.583	-0.651	28.9	29.1	26.5	15.5	58	42	44.6	-0.004	-0.262	0.004	0.262	1.08386	1.849	1.283	1.283	1.355	0.865	0.825	0.886	0.857	0.857	2.667	2.168	1.755	1.078	2.628	2.896	4.939	2.43	3.464	4.447	3.235	6.518	2
NC_001804.1	Latimeria chalumnae	Latimeria_chalumnae_NC_001804_1		Coelacanthiformes	Coelacanthidae	Latimeria	Chordata	F	H	16407	15573	-0.293	-0.289	-0.531	-0.582	34.4	23.9	26.8	14.9	58.3	41.7	38.8	0.181	-0.284	-0.181	0.284	1.04498	1.692	1.216	1.216	1.284	0.811	0.773	0.833	0.818	0.818	2.388	2.163	1.915	1.493	1.514	2.233	4.665	2.592	2.958	4.129	2.888	5.833	2
NC_006921.2	Latimeria menadoensis	Latimeria_menadoensis_NC_006921_2		Coelacanthiformes	Coelacanthidae	Latimeria	Chordata	F	H	16446	15586	-0.3	-0.295	-0.524	-0.576	34.6	23.8	26.8	14.8	58.4	41.6	38.6	0.185	-0.288	-0.185	0.288	1.03904	1.683	1.207	1.207	1.275	0.809	0.771	0.827	0.812	0.812	2.405	2.169	1.875	1.517	1.511	2.199	4.598	2.567	2.917	4.087	2.895	5.824	2
NC_001922.1	Alligator mississippiensis	Alligator_mississippiensis_NC_001922_1		Crocodylia	Alligatoridae	Alligator	Chordata	F	H	16646	15527	-0.37	-0.365	-0.648	-0.719	31.2	25.7	29.5	13.5	56.9	43	39.2	0.097	-0.371	-0.097	0.371	1.35277	2.228	1.619	1.619	1.717	0.888	0.937	1.199	1.126	1.126	2.867	1.924	3.019	1.764	3.462	3.336	5.692	2.894	4.333	3.941	3.294	7.829	2
NC_002744.2	Caiman crocodilus	Caiman_crocodilus_NC_002744_2		Crocodylia	Alligatoridae	Caiman	Chordata	F	H	17900	15493	-0.416	-0.408	-0.774	-0.857	32.5	25	30.3	12.3	57.5	42.6	37.3	0.13	-0.424	-0.13	0.424	1.40421	2.331	1.71	1.71	1.81	0.956	1.001	1.253	1.178	1.178	2.834	1.975	3.089	1.872	3.561	3.527	5.973	3.03	4.75	4.206	3.627	7.898	2
NC_009729.1	Paleosuchus palpebrosus	Paleosuchus_palpebrosus_NC_009729_1		Crocodylia	Alligatoridae	Paleosuchus	Chordata	F	H	14935	14781	-0.426	-0.421	-0.687	-0.764	30.7	21.7	34	13.6	52.4	47.6	35.3	0.171	-0.43	-0.171	0.43	1.39003	2.3	1.682	1.682	1.781	0.917	0.961	1.238	1.163	1.163	2.87	2.014	3.026	1.861	3.452	3.394	5.915	3.044	4.506	4.074	3.573	7.817	2
NC_009732.1	Paleosuchus trigonatus	Paleosuchus_trigonatus_NC_009732_1		Crocodylia	Alligatoridae	Paleosuchus	Chordata	F	H	15948	15463	-0.426	-0.42	-0.696	-0.777	30.8	21.8	33.9	13.5	52.6	47.4	35.3	0.17	-0.431	-0.17	0.431	1.39564	2.315	1.692	1.692	1.791	0.917	0.962	1.243	1.169	1.169	2.916	2.023	3.029	1.845	3.505	3.399	5.882	2.994	4.53	4.115	3.595	7.803	2
NC_015651.1	Crocodylus novaeguineae	Crocodylus_novaeguineae_NC_015651_1		Crocodylia	Crocodylidae	Crocodylus	Chordata	F	H	16894	15509	-0.321	-0.317	-0.501	-0.573	32.2	24.5	28.5	14.8	56.7	43.3	39.3	0.137	-0.318	-0.137	0.318	1.37894	2.287	1.666	1.666	1.764	0.937	0.997	1.234	1.152	1.152	2.992	1.958	2.922	1.8	3.683	3.53	6.062	2.913	4.38	3.85	3.674	7.804	2
NC_015238.2	Crocodylus johnsoni	Crocodylus_johnsoni_NC_015238_2		Crocodylia	Crocodylidae	Crocodylus	Chordata	F	H	16851	15504	-0.319	-0.316	-0.516	-0.574	32	24.3	28.8	14.9	56.3	43.7	39.2	0.137	-0.317	-0.137	0.317	1.3865	2.317	1.687	1.687	1.788	0.944	1	1.241	1.16	1.16	2.921	2.013	2.932	1.772	3.678	3.51	6.044	2.889	4.429	3.822	3.662	7.828	2
NC_014670.1	Crocodylus mindorensis	Crocodylus_mindorensis_NC_014670_1		Crocodylia	Crocodylidae	Crocodylus	Chordata	F	H	16939	15512	-0.318	-0.314	-0.539	-0.597	32.1	24.5	28.5	14.8	56.6	43.3	39.3	0.133	-0.316	-0.133	0.316	1.38169	2.285	1.662	1.662	1.76	0.936	0.996	1.236	1.155	1.155	2.976	1.971	2.883	1.8	3.625	3.482	6.062	2.926	4.385	3.85	3.683	7.871	2
NC_014706.1	Crocodylus palustris	Crocodylus_palustris_NC_014706_1		Crocodylia	Crocodylidae	Crocodylus	Chordata	F	H	17052	15497	-0.318	-0.316	-0.552	-0.614	32.4	24.9	28.1	14.6	57.3	42.7	39.5	0.13	-0.315	-0.13	0.315	1.38376	2.305	1.677	1.677	1.777	0.945	0.994	1.238	1.157	1.157	2.964	1.971	2.983	1.817	3.71	3.499	6.04	2.853	4.359	3.85	3.657	7.844	2
NC_008143.1	Crocodylus porosus	Crocodylus_porosus_NC_008143_1		Crocodylia	Crocodylidae	Crocodylus	Chordata	F	H	16916	15495	-0.32	-0.316	-0.502	-0.563	32.1	24.8	28.3	14.8	56.9	43.1	39.6	0.129	-0.314	-0.129	0.314	1.38322	2.302	1.676	1.676	1.775	0.938	1.004	1.238	1.157	1.157	2.968	1.992	2.922	1.819	3.685	3.492	6.059	2.95	4.387	3.864	3.698	7.867	2
NC_008795.1	Crocodylus siamensis	Crocodylus_siamensis_NC_008795_1		Crocodylia	Crocodylidae	Crocodylus	Chordata	F	H	16836	15505	-0.32	-0.314	-0.503	-0.565	32	24.8	28.5	14.8	56.8	43.3	39.6	0.128	-0.317	-0.128	0.317	1.3858	2.307	1.68	1.68	1.779	0.939	1.006	1.241	1.159	1.159	2.962	1.992	2.922	1.819	3.724	3.486	6.056	2.963	4.401	3.864	3.712	7.877	2
NC_015647.1	Crocodylus acutus	Crocodylus_acutus_NC_015647_1		Crocodylia	Crocodylidae	Crocodylus	Chordata	F	H	16883	15512	-0.315	-0.31	-0.509	-0.563	32.4	25.1	27.9	14.6	57.5	42.5	39.7	0.126	-0.313	-0.126	0.313	1.37576	2.288	1.665	1.665	1.764	0.931	1.006	1.23	1.149	1.149	2.955	1.958	2.903	1.807	3.682	3.524	6.07	2.889	4.361	3.864	3.688	7.813	2
NC_015648.1	Crocodylus intermedius	Crocodylus_intermedius_NC_015648_1		Crocodylia	Crocodylidae	Crocodylus	Chordata	F	H	16828	15512	-0.312	-0.308	-0.487	-0.54	32.2	25.1	28	14.7	57.3	42.7	39.8	0.125	-0.31	-0.125	0.31	1.37732	2.291	1.668	1.668	1.767	0.932	1.006	1.232	1.151	1.151	2.949	1.958	2.903	1.807	3.682	3.51	6.06	2.889	4.368	3.864	3.694	7.813	2
NC_008142.1	Crocodylus niloticus	Crocodylus_niloticus_NC_008142_1		Crocodylia	Crocodylidae	Crocodylus	Chordata	F	H	16830	15503	-0.31	-0.306	-0.487	-0.539	31.9	24.8	28.4	15	56.7	43.4	39.8	0.125	-0.309	-0.125	0.309	1.3784	2.295	1.669	1.669	1.77	0.932	1.009	1.233	1.152	1.152	2.955	1.958	2.893	1.838	3.73	3.504	6.06	2.889	4.384	3.863	3.686	7.812	2
NC_015235.1	Crocodylus moreletii	Crocodylus_moreletii_NC_015235_1		Crocodylia	Crocodylidae	Crocodylus	Chordata	F	H	16827	15505	-0.314	-0.312	-0.528	-0.584	32	25	28.2	14.8	57	43	39.8	0.122	-0.314	-0.122	0.314	1.37579	2.29	1.665	1.665	1.766	0.929	1.005	1.23	1.149	1.149	2.941	1.964	2.903	1.822	3.658	3.516	6.065	2.865	4.386	3.836	3.675	7.832	2
NC_024513.1	Crocodylus rhombifer	Crocodylus_rhombifer_NC_024513_1		Crocodylia	Crocodylidae	Crocodylus	Chordata	F	H	16795	15506	-0.307	-0.304	-0.48	-0.527	31.9	25.2	28	14.8	57.1	42.8	40	0.117	-0.308	-0.117	0.308	1.38097	2.3	1.674	1.674	1.774	0.931	1.009	1.236	1.154	1.154	2.955	1.964	2.912	1.822	3.663	3.521	6.079	2.841	4.365	3.864	3.689	7.803	2
NC_010639.1	Mecistops cataphractus	Mecistops_cataphractus_NC_010639_1		Crocodylia	Crocodylidae	Mecistops	Chordata	F	H	16847	15552	-0.316	-0.309	-0.565	-0.618	32.7	25.8	27.3	14.2	58.5	41.5	40	0.118	-0.315	-0.118	0.315	1.38152	2.296	1.67	1.67	1.77	0.931	0.993	1.236	1.155	1.155	2.887	1.99	2.903	1.864	3.562	3.533	6.005	2.95	4.347	3.97	3.647	8.039	2
NC_009728.1	Osteolaemus tetraspis	Osteolaemus_tetraspis_NC_009728_1		Crocodylia	Crocodylidae	Osteolaemus	Chordata	F	H	16814	15474	-0.291	-0.285	-0.461	-0.526	32.3	26.8	26.4	14.5	59.1	40.9	41.3	0.092	-0.29	-0.092	0.29	1.40208	2.345	1.711	1.711	1.813	0.961	1.022	1.258	1.176	1.176	2.872	2.04	2.991	1.883	3.59	3.473	5.983	2.962	4.449	3.973	3.808	8.064	2
NC_008241.1	Gavialis gangeticus	Gavialis_gangeticus_NC_008241_1		Crocodylia	Gavialidae	Gavialis	Chordata	F	H	17185	15476	-0.337	-0.334	-0.645	-0.701	32.3	26.3	27.8	13.7	58.6	41.5	40	0.103	-0.34	-0.103	0.34	1.35372	2.235	1.626	1.626	1.721	0.907	0.967	1.206	1.127	1.127	2.849	1.889	2.848	1.907	3.479	3.438	5.914	2.868	4.351	3.775	3.627	7.738	2
NC_011074.1	Tomistoma schlegelii	Tomistoma_schlegelii_NC_011074_1		Crocodylia	Gavialidae	Tomistoma	Chordata	F	H	16345	15076	-0.322	-0.319	-0.615	-0.679	31.3	27	27.6	14	58.3	41.6	41	0.073	-0.326	-0.073	0.326	1.35529	2.243	1.631	1.631	1.728	0.919	0.98	1.207	1.129	1.129	2.871	1.939	2.904	1.898	3.458	3.415	5.964	2.912	4.38	3.839	3.645	7.887	2
NC_014048.1	Carettochelys insculpta	Carettochelys_insculpta_NC_014048_1		Testudines	Carettochelyidae	Carettochelys	Chordata	F	H	16439	15419	-0.41	-0.4	-0.739	-0.847	36.3	23.8	28.1	11.7	60.1	39.8	35.5	0.209	-0.412	-0.209	0.412	1.25299	1.93	1.382	1.382	1.432	0.839	0.846	1.092	1.026	1.026	2.716	1.699	2.5	1.725	2.933	3.457	5.758	2.781	3.937	4.117	2.969	7.537	2
NC_037385.1	Chelodina parkeri	Chelodina_parkeri_NC_037385_1		Testudines	Chelidae	Chelodina	Chordata	F	I	16523	15413	-0.355	-0.348	-0.62	-0.692	36.2	25.3	26	12.5	61.5	38.5	37.8	0.178	-0.352	-0.178	0.352	1.28778	2.055	1.525	1.525	1.605	0.916	0.896	1.139	1.061	1.061	3.076	1.95	2.476	1.783	3.326	3.442	5.375	2.552	3.908	3.962	4.051	7.334	2
NC_037387.1	Chelodina oblonga	Chelodina_oblonga_NC_037387_1		Testudines	Chelidae	Chelodina	Chordata	F	I	16568	15400	-0.346	-0.339	-0.627	-0.695	36	25.9	25.5	12.6	61.9	38.1	38.5	0.163	-0.34	-0.163	0.34	1.28248	2.041	1.516	1.516	1.596	0.925	0.915	1.134	1.056	1.056	3.127	1.972	2.426	1.791	3.216	3.41	5.36	2.572	3.949	3.92	4.074	7.246	2
NC_041291.1	Chelodina colliei	Chelodina_colliei_NC_041291_1		Testudines	Chelidae	Chelodina	Chordata	F	I	16508	15405	-0.338	-0.332	-0.644	-0.71	36	26.2	25.2	12.6	62.2	37.8	38.8	0.157	-0.333	-0.157	0.333	1.28337	2.042	1.518	1.518	1.598	0.92	0.901	1.134	1.057	1.057	3.084	1.972	2.456	1.806	3.281	3.4	5.378	2.581	3.955	3.893	4.082	7.263	2
NC_037384.1	Chelodina mccordi	Chelodina_mccordi_NC_037384_1		Testudines	Chelidae	Chelodina	Chordata	F	I	16508	15407	-0.335	-0.328	-0.578	-0.637	35.8	26.3	25.1	12.7	62.1	37.8	39	0.153	-0.33	-0.153	0.33	1.29221	2.059	1.531	1.531	1.612	0.934	0.906	1.145	1.066	1.066	3.14	1.957	2.426	1.807	3.334	3.422	5.358	2.606	3.966	3.907	4.109	7.281	2
NC_041284.1	Chelodina novaeguineae	Chelodina_novaeguineae_NC_041284_1		Testudines	Chelidae	Chelodina	Chordata	F	I	16510	15404	-0.333	-0.326	-0.576	-0.649	35.8	26.4	25.1	12.7	62.2	37.8	39.1	0.151	-0.329	-0.151	0.329	1.287	2.049	1.523	1.523	1.603	0.938	0.911	1.139	1.06	1.06	3.087	1.979	2.426	1.792	3.31	3.422	5.344	2.604	3.987	3.948	4.111	7.291	2
NC_041285.1	Chelodina burrungandjii	Chelodina_burrungandjii_NC_041285_1		Testudines	Chelidae	Chelodina	Chordata	F	I	16520	15409	-0.334	-0.326	-0.595	-0.654	35.8	26.5	25.1	12.7	62.3	37.8	39.2	0.15	-0.329	-0.15	0.329	1.29693	2.068	1.539	1.539	1.62	0.939	0.911	1.15	1.07	1.07	3.147	1.979	2.436	1.8	3.362	3.422	5.367	2.617	3.976	3.893	4.115	7.281	2
NC_041286.1	Chelodina canni	Chelodina_canni_NC_041286_1		Testudines	Chelidae	Chelodina	Chordata	F	I	16503	15407	-0.333	-0.326	-0.604	-0.663	35.8	26.4	25.1	12.7	62.2	37.8	39.1	0.15	-0.328	-0.15	0.328	1.29403	2.063	1.534	1.534	1.615	0.935	0.908	1.147	1.067	1.067	3.14	1.957	2.426	1.799	3.334	3.405	5.349	2.568	3.972	3.92	4.112	7.254	2
NC_037386.1	Chelodina pritchardi	Chelodina_pritchardi_NC_037386_1		Testudines	Chelidae	Chelodina	Chordata	F	I	16503	15404	-0.33	-0.321	-0.56	-0.624	35.8	26.5	25	12.8	62.3	37.8	39.3	0.149	-0.324	-0.149	0.324	1.28791	2.05	1.524	1.524	1.605	0.934	0.907	1.14	1.061	1.061	3.087	1.964	2.436	1.807	3.335	3.405	5.349	2.63	3.958	3.92	4.103	7.263	2
NC_037383.1	Chelodina expansa	Chelodina_expansa_NC_037383_1		Testudines	Chelidae	Chelodina	Chordata	F	I	16503	15404	-0.33	-0.324	-0.595	-0.65	35.7	26.4	25.1	12.8	62.1	37.9	39.2	0.149	-0.325	-0.149	0.325	1.29442	2.063	1.535	1.535	1.616	0.937	0.909	1.147	1.068	1.068	3.146	1.964	2.426	1.792	3.362	3.416	5.336	2.568	3.966	3.92	4.106	7.254	2
NC_024667.1	Chelodina longicollis	Chelodina_longicollis_NC_024667_1		Testudines	Chelidae	Chelodina	Chordata	F	I	16647	15399	-0.33	-0.323	-0.602	-0.658	35.7	26.5	25	12.8	62.2	37.8	39.3	0.148	-0.322	-0.148	0.322	1.2934	2.061	1.534	1.534	1.614	0.936	0.908	1.146	1.067	1.067	3.146	1.964	2.426	1.792	3.349	3.411	5.336	2.568	3.966	3.934	4.103	7.254	2
NC_041292.1	Chelodina steindachneri	Chelodina_steindachneri_NC_041292_1		Testudines	Chelidae	Chelodina	Chordata	F	I	16599	15410	-0.323	-0.316	-0.56	-0.623	35.7	26.6	24.8	12.9	62.3	37.7	39.5	0.147	-0.318	-0.147	0.318	1.28407	2.046	1.519	1.519	1.6	0.925	0.899	1.136	1.057	1.057	3.113	1.987	2.456	1.777	3.329	3.406	5.342	2.642	3.954	3.934	4.051	7.245	2
NC_015989.1	Chelus fimbriata	Chelus_fimbriata_NC_015989_1		Testudines	Chelidae	Chelus	Chordata	F	I	16661	15388	-0.366	-0.359	-0.692	-0.796	36	25.4	26.4	12.3	61.4	38.7	37.7	0.173	-0.365	-0.173	0.365	1.2891	2.067	1.53	1.53	1.607	0.923	0.901	1.141	1.063	1.063	3.194	1.951	2.562	1.731	3.234	3.42	5.834	2.496	3.864	3.954	3.939	7.598	2
NC_041290.1	Elseya schultzei	Elseya_schultzei_NC_041290_1		Testudines	Chelidae	Elseya	Chordata	F	I	16447	15398	-0.363	-0.358	-0.628	-0.735	35.6	25.2	26.7	12.5	60.8	39.2	37.7	0.171	-0.361	-0.171	0.361	1.28397	2.047	1.515	1.515	1.595	0.917	0.893	1.134	1.057	1.057	3.113	2.006	2.418	1.828	3.204	3.41	5.299	2.526	3.898	3.889	3.942	7.376	2
NC_041283.1	Elseya lavarackorum	Elseya_lavarackorum_NC_041283_1		Testudines	Chelidae	Elseya	Chordata	F	I	16485	15390	-0.362	-0.357	-0.604	-0.703	35.4	25.1	26.9	12.7	60.5	39.6	37.8	0.169	-0.359	-0.169	0.359	1.28468	2.048	1.516	1.516	1.596	0.918	0.895	1.135	1.058	1.058	3.081	2.013	2.398	1.85	3.19	3.393	5.326	2.538	3.899	3.89	3.956	7.394	2
NC_041289.1	Elseya novaeguineae	Elseya_novaeguineae_NC_041289_1		Testudines	Chelidae	Elseya	Chordata	F	I	16443	15394	-0.36	-0.356	-0.67	-0.753	35.8	25.5	26.3	12.4	61.3	38.7	37.9	0.168	-0.36	-0.168	0.36	1.29018	2.06	1.525	1.525	1.605	0.921	0.897	1.141	1.064	1.064	3.124	2.043	2.428	1.823	3.204	3.41	5.318	2.515	3.923	3.904	3.943	7.375	2
NC_041287.1	Elseya albagula	Elseya_albagula_NC_041287_1		Testudines	Chelidae	Elseya	Chordata	F	I	16441	15401	-0.359	-0.353	-0.616	-0.712	35.1	25	27.1	12.8	60.1	39.9	37.8	0.168	-0.357	-0.168	0.357	1.28328	2.046	1.514	1.514	1.593	0.916	0.893	1.133	1.057	1.057	3.082	2.006	2.408	1.828	3.157	3.398	5.322	2.515	3.909	3.918	3.924	7.33	2
NC_041282.1	Elseya irwini	Elseya_irwini_NC_041282_1		Testudines	Chelidae	Elseya	Chordata	F	I	16480	15385	-0.359	-0.354	-0.596	-0.687	35.3	25.2	26.8	12.7	60.5	39.5	37.9	0.167	-0.357	-0.167	0.357	1.28162	2.042	1.511	1.511	1.59	0.915	0.892	1.132	1.055	1.055	3.062	2.006	2.398	1.82	3.177	3.398	5.322	2.515	3.912	3.848	3.938	7.408	2
NC_041288.1	Elseya dentata	Elseya_dentata_NC_041288_1		Testudines	Chelidae	Elseya	Chordata	F	I	16439	15393	-0.361	-0.355	-0.615	-0.716	35.3	25.2	26.9	12.6	60.5	39.5	37.8	0.167	-0.362	-0.167	0.362	1.28201	2.043	1.512	1.512	1.591	0.92	0.896	1.132	1.055	1.055	3.117	2.006	2.398	1.854	3.208	3.393	5.318	2.526	3.897	3.917	3.939	7.33	2
NC_026047.1	Elseya branderhorsti	Elseya_branderhorsti_NC_026047_1		Testudines	Chelidae	Elseya	Chordata	F	I	16444	15391	-0.36	-0.354	-0.604	-0.708	35.2	25.2	27	12.7	60.4	39.7	37.9	0.167	-0.361	-0.167	0.361	1.28236	2.043	1.512	1.512	1.592	0.92	0.896	1.132	1.056	1.056	3.142	2.013	2.398	1.831	3.203	3.41	5.318	2.526	3.89	3.917	3.937	7.33	2
NC_030217.1	Elusor macrurus	Elusor_macrurus_NC_030217_1		Testudines	Chelidae	Elusor	Chordata	F	I	16499	15405	-0.353	-0.347	-0.61	-0.697	34.9	25.8	26.6	12.7	60.7	39.3	38.5	0.15	-0.353	-0.15	0.353	1.27176	2.025	1.496	1.496	1.576	0.915	0.892	1.122	1.045	1.045	3.043	2.021	2.418	1.867	3.121	3.344	5.252	2.546	3.824	3.904	3.87	7.348	2
NC_041302.1	Emydura macquarii	Emydura_macquarii_NC_041302_1		Testudines	Chelidae	Emydura	Chordata	F	I	16470	15407	-0.357	-0.35	-0.627	-0.724	35.4	26.2	26	12.4	61.6	38.4	38.6	0.149	-0.355	-0.149	0.355	1.28505	2.044	1.515	1.515	1.594	0.918	0.896	1.135	1.058	1.058	3.094	2.013	2.392	1.835	3.181	3.391	5.283	2.491	3.901	3.862	3.941	7.34	2
NC_042476.1	Emydura tanybaraga	Emydura_tanybaraga_NC_042476_1		Testudines	Chelidae	Emydura	Chordata	F	I	16442	15400	-0.34	-0.332	-0.585	-0.671	35	26.6	25.7	12.7	61.6	38.4	39.3	0.136	-0.339	-0.136	0.339	1.28454	2.046	1.515	1.515	1.594	0.923	0.902	1.136	1.058	1.058	3.094	1.984	2.402	1.842	3.189	3.371	5.25	2.526	3.921	3.876	3.972	7.294	2
NC_042473.1	Emydura victoriae	Emydura_victoriae_NC_042473_1		Testudines	Chelidae	Emydura	Chordata	F	I	16447	15400	-0.344	-0.337	-0.598	-0.682	35	26.6	25.8	12.6	61.6	38.4	39.2	0.136	-0.342	-0.136	0.342	1.2839	2.044	1.514	1.514	1.593	0.922	0.901	1.135	1.057	1.057	3.107	1.991	2.402	1.85	3.183	3.376	5.252	2.538	3.91	3.876	3.969	7.294	2
NC_026048.1	Emydura subglobosa	Emydura_subglobosa_NC_026048_1		Testudines	Chelidae	Emydura	Chordata	F	I	16442	15397	-0.339	-0.332	-0.585	-0.671	35	26.6	25.7	12.7	61.6	38.4	39.3	0.135	-0.337	-0.135	0.337	1.28404	2.045	1.514	1.514	1.593	0.923	0.901	1.136	1.057	1.057	3.094	1.984	2.402	1.842	3.189	3.376	5.25	2.526	3.917	3.876	3.969	7.294	2
NC_036346.1	Mesoclemmys hogei	Mesoclemmys_hogei_NC_036346_1		Testudines	Chelidae	Mesoclemmys	Chordata	F	I	16513	15386	-0.372	-0.366	-0.674	-0.739	34.6	25.1	27.5	12.8	59.7	40.3	37.9	0.159	-0.367	-0.159	0.367	1.26662	2.009	1.491	1.491	1.568	0.9	0.875	1.117	1.04	1.04	3.087	1.97	2.511	1.736	3.187	3.346	5.469	2.317	3.761	3.933	3.905	7.465	2
NC_042475.1	Myuchelys latisternum	Myuchelys_latisternum_NC_042475_1		Testudines	Chelidae	Myuchelys	Chordata	F	I	16485	15405	-0.366	-0.36	-0.684	-0.773	35.3	25.8	26.6	12.4	61.1	39	38.2	0.157	-0.365	-0.157	0.365	1.28241	2.034	1.506	1.506	1.585	0.913	0.89	1.131	1.056	1.056	3.055	1.999	2.398	1.858	3.19	3.359	5.245	2.541	3.873	3.917	3.935	7.348	2
NC_035748.1	Myuchelys bellii	Myuchelys_bellii_NC_035748_1		Testudines	Chelidae	Myuchelys	Chordata	F	I	16465	15404	-0.366	-0.36	-0.673	-0.768	35.3	25.7	26.5	12.4	61	38.9	38.1	0.157	-0.363	-0.157	0.363	1.28571	2.04	1.511	1.511	1.59	0.916	0.893	1.134	1.059	1.059	3.062	1.999	2.408	1.865	3.21	3.365	5.263	2.509	3.895	3.917	3.957	7.375	2
NC_042474.1	Myuchelys georgesi	Myuchelys_georgesi_NC_042474_1		Testudines	Chelidae	Myuchelys	Chordata	F	I	16490	15412	-0.363	-0.357	-0.629	-0.731	35.2	25.8	26.5	12.5	61	39	38.3	0.154	-0.358	-0.154	0.358	1.28345	2.051	1.52	1.52	1.599	0.919	0.893	1.134	1.057	1.057	3.075	2.006	2.412	1.866	3.174	3.387	5.277	2.565	3.897	3.889	3.938	7.335	2
NC_026050.1	Platemys platycephala	Platemys_platycephala_NC_026050_1		Testudines	Chelidae	Platemys	Chordata	F	I	16553	15430	-0.384	-0.378	-0.723	-0.791	34.6	25.3	27.6	12.6	59.9	40.2	37.9	0.155	-0.374	-0.155	0.374	1.27027	2.017	1.495	1.495	1.574	0.9	0.875	1.12	1.044	1.044	3.138	1.927	2.529	1.703	3.202	3.417	5.492	2.296	3.808	3.951	3.899	7.359	2
NC_035731.1	Pseudemydura umbrina	Pseudemydura_umbrina_NC_035731_1		Testudines	Chelidae	Pseudemydura	Chordata	F	I	16414	15385	-0.32	-0.311	-0.602	-0.703	34.8	28.7	24	12.5	63.5	36.5	41.2	0.097	-0.314	-0.097	0.314	1.27876	2.035	1.507	1.507	1.583	0.918	0.895	1.13	1.052	1.052	3.151	1.967	2.503	1.827	3.226	3.341	5.368	2.412	3.815	3.88	3.904	7.318	2
NC_042247.1	Rheodytes leukops	Rheodytes_leukops_NC_042247_1		Testudines	Chelidae	Rheodytes	Chordata	F	I	16460	15394	-0.356	-0.351	-0.623	-0.715	35	25.3	26.9	12.8	60.3	39.7	38.1	0.159	-0.355	-0.159	0.355	1.27129	2.021	1.494	1.494	1.573	0.916	0.893	1.121	1.045	1.045	3.03	2.013	2.389	1.82	3.145	3.358	5.241	2.585	3.849	3.904	3.912	7.417	2
NC_016923.1	Caretta caretta	Caretta_caretta_NC_016923_1		Testudines	Cheloniidae	Caretta	Chordata	F	H	16737	15464	-0.389	-0.383	-0.823	-0.909	35.2	25.8	26.6	11.9	61	38.5	37.7	0.155	-0.382	-0.155	0.382	1.16991	1.73	1.251	1.251	1.346	0.784	0.784	1.021	0.943	0.943	2.743	1.655	2.251	1.565	2.833	3.216	5.173	2.533	3.667	3.834	3.014	7.151	2
NC_000886.1	Chelonia mydas	Chelonia_mydas_NC_000886_1		Testudines	Cheloniidae	Chelonia	Chordata	F	H	16497	15478	-0.402	-0.396	-0.851	-0.924	35.4	25.2	27.5	11.9	60.6	39.4	37.1	0.169	-0.395	-0.169	0.395	1.16683	1.721	1.243	1.243	1.34	0.771	0.771	1.018	0.94	0.94	2.712	1.663	2.241	1.526	2.836	3.202	5.189	2.423	3.621	3.779	2.964	7.1	2
NC_012398.1	Eretmochelys imbricata	Eretmochelys_imbricata_NC_012398_1		Testudines	Cheloniidae	Eretmochelys	Chordata	F	H	16478	15469	-0.388	-0.381	-0.791	-0.88	35.4	25.6	26.9	12.1	61	39	37.7	0.161	-0.381	-0.161	0.381	1.17628	1.743	1.261	1.261	1.356	0.779	0.78	1.028	0.95	0.95	2.686	1.708	2.26	1.565	2.825	3.234	5.197	2.479	3.692	3.848	2.997	7.594	2
NC_028634.1	Lepidochelys olivacea	Lepidochelys_olivacea_NC_028634_1		Testudines	Cheloniidae	Lepidochelys	Chordata	F	H	16718	15459	-0.381	-0.374	-0.772	-0.868	35.5	26.6	26.1	11.8	62.1	37.9	38.4	0.143	-0.375	-0.143	0.375	1.17605	1.74	1.26	1.26	1.356	0.784	0.785	1.027	0.949	0.949	2.72	1.67	2.231	1.549	2.852	3.24	5.252	2.494	3.698	3.848	3.014	7.189	2
NC_018550.1	Natator depressus	Natator_depressus_NC_018550_1		Testudines	Cheloniidae	Natator	Chordata	F	H	16281	15466	-0.401	-0.394	-0.825	-0.907	35.3	25	27.6	12	60.3	39.6	37	0.171	-0.392	-0.171	0.392	1.1697	1.727	1.249	1.249	1.345	0.778	0.778	1.021	0.943	0.943	2.697	1.641	2.26	1.534	2.848	3.237	5.19	2.399	3.637	3.779	2.968	7.129	2
NC_011198.1	Chelydra serpentina	Chelydra_serpentina_NC_011198_1		Testudines	Chelydridae	Chelydra	Chordata	F	I	16631	15461	-0.338	-0.331	-0.698	-0.771	34.4	27.9	25.1	12.6	62.3	37.7	40.5	0.105	-0.331	-0.105	0.331	1.17341	1.768	1.281	1.281	1.354	0.836	0.839	1.023	0.947	0.947	2.801	1.677	2.305	1.573	2.887	3.249	5.219	2.373	3.639	3.863	3.303	7.253	2
NC_009260.1	Macrochelys temminckii	Macrochelys_temminckii_NC_009260_1		Testudines	Chelydridae	Macrochelys	Chordata	F	I	16569	15436	-0.336	-0.329	-0.684	-0.764	34.7	27.4	25.2	12.7	62.1	37.9	40.1	0.117	-0.332	-0.117	0.332	1.16625	1.753	1.27	1.27	1.342	0.824	0.827	1.016	0.94	0.94	2.801	1.67	2.233	1.585	2.851	3.269	5.287	2.388	3.652	3.917	3.289	7.203	2
NC_023890.1	Chrysemys picta bellii	Chrysemys_picta_bellii_NC_023890_1		Testudines	Emydidae	Chrysemys	Chordata	F	I	16875	15487	-0.345	-0.338	-0.668	-0.761	34.4	26.6	26	13	61	39	39.6	0.127	-0.335	-0.127	0.335	1.18693	1.783	1.291	1.291	1.378	0.834	0.834	1.039	0.96	0.96	2.725	1.67	2.292	1.572	2.823	3.269	5.22	2.408	3.76	3.806	3.736	7.189	2
NC_002073.3	Chrysemys picta	Chrysemys_picta_NC_002073_3		Testudines	Emydidae	Chrysemys	Chordata	F	I	16866	15486	-0.347	-0.34	-0.665	-0.754	34.4	26.8	25.9	12.8	61.2	38.7	39.6	0.125	-0.338	-0.125	0.338	1.18438	1.778	1.287	1.287	1.373	0.832	0.832	1.037	0.958	0.958	2.732	1.67	2.273	1.572	2.811	3.274	5.211	2.408	3.756	3.806	3.74	7.179	2
NC_031300.1	Malaclemys terrapin terrapin	Malaclemys_terrapin_terrapin_NC_031300_1		Testudines	Emydidae	Malaclemys	Chordata	F	I	16717	15514	-0.333	-0.327	-0.609	-0.692	34	27	25.9	13.1	61	39	40.1	0.113	-0.328	-0.113	0.328	1.18658	1.78	1.289	1.289	1.376	0.835	0.835	1.039	0.96	0.96	2.763	1.663	2.232	1.601	2.806	3.23	5.214	2.356	3.758	3.82	3.793	7.109	2
NC_011573.1	Trachemys scripta	Trachemys_scripta_NC_011573_1		Testudines	Emydidae	Trachemys	Chordata	F	I	16810	15515	-0.343	-0.336	-0.67	-0.75	34.3	27	25.9	12.9	61.3	38.8	39.9	0.119	-0.336	-0.119	0.336	1.19056	1.787	1.297	1.297	1.385	0.839	0.84	1.043	0.964	0.964	2.771	1.702	2.281	1.555	2.826	3.216	5.216	2.338	3.75	3.806	3.873	7.144	2
NC_032300.1	Batagur trivittata	Batagur_trivittata_NC_032300_1		Testudines	Geoemydidae	Batagur	Chordata	F	I	16463	15458	-0.372	-0.366	-0.714	-0.789	33.6	24.5	28.6	13.3	58.1	41.9	37.8	0.156	-0.367	-0.156	0.367	1.20591	1.809	1.304	1.304	1.414	0.819	0.821	1.059	0.979	0.979	2.911	1.686	2.33	1.543	2.969	3.533	5.299	2.677	3.994	4.181	3.119	7.413	2
NC_014769.1	Cuora amboinensis	Cuora_amboinensis_NC_014769_1		Testudines	Geoemydidae	Cuora	Chordata	F	I	16708	15482	-0.344	-0.339	-0.655	-0.718	33.8	26.7	26.4	13.1	60.5	39.5	39.8	0.117	-0.337	-0.117	0.337	1.20482	1.779	1.295	1.295	1.391	0.844	0.838	1.057	0.978	0.978	2.742	1.655	2.347	1.595	2.893	3.332	5.306	2.709	3.965	4.095	3.122	7.292	2
NC_017878.1	Cuora picturata	Cuora_picturata_NC_017878_1		Testudines	Geoemydidae	Cuora	Chordata	F	I	16623	15451	-0.339	-0.331	-0.638	-0.713	34	26.9	26.1	13	60.9	39.1	39.9	0.116	-0.336	-0.116	0.336	1.20798	1.775	1.292	1.292	1.388	0.834	0.838	1.06	0.981	0.981	2.783	1.676	2.423	1.595	2.849	3.349	5.359	2.657	3.939	4.055	3.102	7.309	2
NC_017885.1	Cuora bourreti	Cuora_bourreti_NC_017885_1		Testudines	Geoemydidae	Cuora	Chordata	F	I	16649	15469	-0.339	-0.331	-0.627	-0.701	33.9	26.8	26.2	13.1	60.7	39.3	39.9	0.116	-0.335	-0.116	0.335	1.20744	1.775	1.291	1.291	1.389	0.835	0.839	1.06	0.981	0.981	2.767	1.676	2.433	1.595	2.842	3.349	5.355	2.657	3.939	4.055	3.102	7.309	2
NC_022857.1	Cuora trifasciata	Cuora_trifasciata_NC_022857_1		Testudines	Geoemydidae	Cuora	Chordata	F	I	16675	15468	-0.336	-0.329	-0.589	-0.654	33.8	26.8	26.2	13.1	60.6	39.3	39.9	0.116	-0.332	-0.116	0.332	1.21149	1.777	1.292	1.292	1.391	0.835	0.837	1.064	0.985	0.985	2.778	1.655	2.385	1.618	2.892	3.349	5.331	2.67	3.93	4.122	3.09	7.328	2
NC_010973.1	Cuora mouhotii	Cuora_mouhotii_NC_010973_1		Testudines	Geoemydidae	Cuora	Chordata	F	I	16837	15469	-0.336	-0.328	-0.624	-0.69	34	27.3	25.8	12.8	61.3	38.6	40.1	0.109	-0.337	-0.109	0.337	1.21245	1.771	1.289	1.289	1.394	0.839	0.846	1.066	0.986	0.986	2.768	1.676	2.357	1.586	2.89	3.349	5.314	2.669	3.897	4.028	3.093	7.454	2
NC_014102.1	Cuora galbinifrons	Cuora_galbinifrons_NC_014102_1		Testudines	Geoemydidae	Cuora	Chordata	F	I	17244	15470	-0.342	-0.335	-0.638	-0.719	34.1	27.6	25.8	12.5	61.7	38.3	40.1	0.106	-0.348	-0.106	0.348	1.20062	1.762	1.281	1.281	1.376	0.833	0.837	1.053	0.974	0.974	2.767	1.662	2.385	1.579	2.832	3.338	5.347	2.657	3.941	4.081	3.115	7.3	2
NC_014401.1	Cuora pani	Cuora_pani_NC_014401_1		Testudines	Geoemydidae	Cuora	Chordata	F	I	16922	15477	-0.338	-0.331	-0.586	-0.65	33.7	27.4	25.9	13	61.1	38.9	40.4	0.102	-0.332	-0.102	0.332	1.22567	1.807	1.317	1.317	1.416	0.847	0.849	1.079	0.999	0.999	2.767	1.676	2.376	1.618	2.917	3.343	5.31	4.078	3.951	4.095	3.091	7.319	2
NC_023221.1	Cyclemys tcheponensis	Cyclemys_tcheponensis_NC_023221_1		Testudines	Geoemydidae	Cyclemys	Chordata	F	I	16593	15467	-0.329	-0.319	-0.58	-0.647	34.2	26.8	25.8	13.2	61	39	40	0.122	-0.324	-0.122	0.324	1.21192	1.819	1.328	1.328	1.408	0.844	0.844	1.065	0.985	0.985	2.836	1.743	2.408	1.602	2.925	3.348	5.303	2.695	3.971	4.027	3.103	7.31	2
NC_010970.1	Cyclemys atripons	Cyclemys_atripons_NC_010970_1		Testudines	Geoemydidae	Cyclemys	Chordata	F	I	16500	15459	-0.327	-0.319	-0.611	-0.683	34.4	27.2	25.4	13	61.6	38.4	40.2	0.117	-0.322	-0.117	0.322	1.20936	1.813	1.324	1.324	1.403	0.85	0.85	1.062	0.983	0.983	2.861	1.676	2.408	1.594	2.878	3.389	5.301	2.684	3.954	4.039	3.077	7.308	2
NC_026027.1	Cyclemys pulchristriata	Cyclemys_pulchristriata_NC_026027_1		Testudines	Geoemydidae	Cyclemys	Chordata	F	I	16527	15459	-0.33	-0.321	-0.607	-0.676	34.4	27.2	25.4	13	61.6	38.4	40.2	0.117	-0.324	-0.117	0.324	1.21614	1.827	1.336	1.336	1.416	0.859	0.859	1.069	0.99	0.99	2.861	1.683	2.408	1.594	2.866	3.406	5.383	2.709	3.924	4.084	3.071	7.319	2
NC_018793.1	Cyclemys dentata	Cyclemys_dentata_NC_018793_1		Testudines	Geoemydidae	Cyclemys	Chordata	F	I	16489	15459	-0.327	-0.318	-0.634	-0.713	34.3	27.2	25.4	13.1	61.5	38.5	40.3	0.115	-0.32	-0.115	0.32	1.2072	1.807	1.32	1.32	1.399	0.849	0.848	1.06	0.981	0.981	2.914	1.669	2.427	1.586	2.892	3.363	5.294	2.699	3.95	4.04	3.087	7.318	2
NC_044641.1	Geoemyda spengleri	Geoemyda_spengleri_NC_044641_1		Testudines	Geoemydidae	Geoemyda	Chordata	F	I	17448	15456	-0.32	-0.313	-0.617	-0.672	33.7	27.6	25.6	13.1	61.3	38.7	40.7	0.098	-0.321	-0.098	0.321	1.20701	1.804	1.308	1.308	1.412	0.826	0.827	1.059	0.98	0.98	2.769	1.67	2.414	1.609	2.877	3.358	5.471	2.807	4.036	4.21	3.111	7.34	2
NC_020668.1	Heosemys annandalii	Heosemys_annandalii_NC_020668_1		Testudines	Geoemydidae	Heosemys	Chordata	F	I	16604	15458	-0.362	-0.357	-0.742	-0.807	35.1	26.7	25.9	12.3	61.8	38.2	39	0.136	-0.356	-0.136	0.356	1.20809	1.827	1.338	1.338	1.407	0.847	0.851	1.06	0.982	0.982	2.854	1.713	2.417	1.594	2.85	3.377	5.324	2.681	4.004	4.022	3.117	7.816	2
NC_026024.1	Heosemys depressa	Heosemys_depressa_NC_026024_1		Testudines	Geoemydidae	Heosemys	Chordata	F	I	16773	15461	-0.335	-0.324	-0.626	-0.697	35	27.5	24.9	12.5	62.5	37.4	40	0.12	-0.331	-0.12	0.331	1.21052	1.822	1.335	1.335	1.406	0.849	0.852	1.063	0.984	0.984	2.839	1.691	2.437	1.587	2.864	3.399	5.325	2.653	3.978	4.034	3.102	7.351	2
NC_032297.1	Heosemys grandis	Heosemys_grandis_NC_032297_1		Testudines	Geoemydidae	Heosemys	Chordata	F	I	16581	15459	-0.34	-0.332	-0.694	-0.762	34.7	27.7	25.1	12.5	62.4	37.6	40.2	0.113	-0.334	-0.113	0.334	1.21014	1.827	1.339	1.339	1.409	0.851	0.855	1.062	0.984	0.984	2.834	1.683	2.427	1.588	2.859	3.38	5.319	2.839	3.973	4.062	3.119	7.359	2
NC_016685.1	Mauremys sinensis	Mauremys_sinensis_NC_016685_1		Testudines	Geoemydidae	Mauremys	Chordata	F	I	16461	15485	-0.345	-0.34	-0.655	-0.739	33.8	26.2	26.8	13.2	60	40	39.4	0.127	-0.341	-0.127	0.341	1.21903	1.79	1.304	1.304	1.403	0.84	0.843	1.072	0.992	0.992	2.789	1.641	2.375	1.587	2.88	3.403	5.318	2.859	3.969	4.041	3.066	7.409	2
NC_016951.1	Mauremys japonica	Mauremys_japonica_NC_016951_1		Testudines	Geoemydidae	Mauremys	Chordata	F	I	16443	15477	-0.347	-0.341	-0.663	-0.742	34	26.5	26.5	13	60.5	39.5	39.5	0.125	-0.341	-0.125	0.341	1.21204	1.776	1.293	1.293	1.391	0.836	0.839	1.064	0.985	0.985	2.779	1.641	2.394	1.587	2.891	3.349	5.335	2.71	3.96	4.069	3.055	7.591	2
NC_029183.1	Mauremys rivulata	Mauremys_rivulata_NC_029183_1		Testudines	Geoemydidae	Mauremys	Chordata	F	I	16766	15464	-0.339	-0.333	-0.643	-0.718	34.3	26.9	25.8	12.9	61.2	38.7	39.8	0.121	-0.332	-0.121	0.332	1.2134	1.779	1.295	1.295	1.393	0.832	0.835	1.066	0.987	0.987	2.81	1.669	2.328	1.594	2.89	3.344	5.288	2.709	3.927	4.055	3.058	7.344	2
NC_009330.1	Mauremys mutica	Mauremys_mutica_NC_009330_1		Testudines	Geoemydidae	Mauremys	Chordata	F	I	16609	15473	-0.34	-0.332	-0.623	-0.692	33.8	26.5	26.5	13.2	60.3	39.7	39.7	0.121	-0.336	-0.121	0.336	1.21316	1.779	1.294	1.294	1.393	0.831	0.835	1.066	0.987	0.987	2.817	1.648	2.356	1.594	2.904	3.338	5.353	2.683	3.957	4.014	3.078	7.324	2
NC_029369.1	Mauremys nigricans	Mauremys_nigricans_NC_029369_1		Testudines	Geoemydidae	Mauremys	Chordata	F	I	16779	15472	-0.341	-0.336	-0.631	-0.71	34.1	26.9	26.1	13	61	39.1	39.9	0.119	-0.336	-0.119	0.336	1.21074	1.774	1.29	1.29	1.389	0.829	0.832	1.064	0.984	0.984	2.782	1.676	2.366	1.61	2.859	3.366	5.276	2.708	3.953	4.027	3.054	7.407	2
NC_017875.1	Mauremys annamensis	Mauremys_annamensis_NC_017875_1		Testudines	Geoemydidae	Mauremys	Chordata	F	I	16844	15619	-0.344	-0.338	-0.664	-0.725	33.7	26.9	26.4	13	60.6	39.4	39.9	0.113	-0.338	-0.113	0.338	1.21359	1.78	1.295	1.295	1.394	0.833	0.838	1.066	0.987	0.987	2.788	1.662	2.375	1.587	2.897	3.346	5.308	2.735	3.966	4.15	3.084	7.404	2
NC_031432.1	Mauremys leprosa	Mauremys_leprosa_NC_031432_1		Testudines	Geoemydidae	Mauremys	Chordata	F	I	17067	15470	-0.341	-0.333	-0.642	-0.722	34.4	27.5	25.7	12.4	61.9	38.1	39.9	0.112	-0.347	-0.112	0.347	1.2231	1.796	1.309	1.309	1.408	0.842	0.842	1.077	0.997	0.997	2.81	1.78	2.366	1.579	2.918	3.386	5.29	2.694	4.001	4.041	3.06	7.365	2
NC_015101.1	Mauremys megalocephala	Mauremys_megalocephala_NC_015101_1		Testudines	Geoemydidae	Mauremys	Chordata	F	I	16783	15477	-0.342	-0.335	-0.651	-0.731	34.1	27.2	25.9	12.8	61.3	38.7	40	0.112	-0.338	-0.112	0.338	1.22707	1.806	1.318	1.318	1.417	0.841	0.843	1.08	1	1	2.775	1.641	2.366	1.634	3.019	3.343	5.312	2.814	3.953	4.069	3.049	7.421	2
NC_027826.1	Mauremys caspica	Mauremys_caspica_NC_027826_1		Testudines	Geoemydidae	Mauremys	Chordata	F	I	16741	15468	-0.34	-0.334	-0.645	-0.721	34	27.2	25.9	12.9	61.2	38.8	40.1	0.112	-0.334	-0.112	0.334	1.21238	1.777	1.293	1.293	1.392	0.832	0.835	1.065	0.986	0.986	2.81	1.669	2.328	1.594	2.878	3.344	5.284	2.722	3.927	4.055	3.058	7.335	2
NC_020665.1	Notochelys platynota	Notochelys_platynota_NC_020665_1		Testudines	Geoemydidae	Notochelys	Chordata	F	I	16981	15466	-0.343	-0.335	-0.688	-0.764	34.4	28.1	25.3	12.2	62.5	37.5	40.3	0.101	-0.347	-0.101	0.347	1.22666	1.892	1.39	1.39	1.451	0.87	0.871	1.079	1	1	2.845	1.698	2.484	1.626	2.93	3.432	5.309	2.743	4.002	4.099	3.147	7.408	2
NC_011819.1	Sacalia quadriocellata	Sacalia_quadriocellata_NC_011819_1		Testudines	Geoemydidae	Sacalia	Chordata	F	I	16816	15722	-0.331	-0.324	-0.598	-0.668	34.1	26.8	25.9	13.2	60.9	39.1	40	0.121	-0.327	-0.121	0.327	1.20779	1.815	1.325	1.325	1.4	0.835	0.836	1.06	0.981	0.981	2.806	1.676	2.424	1.602	2.855	3.342	5.379	2.695	3.952	4.13	3.129	7.272	2
NC_016691.1	Sacalia bealei	Sacalia_bealei_NC_016691_1		Testudines	Geoemydidae	Sacalia	Chordata	F	I	16561	15463	-0.335	-0.329	-0.617	-0.684	34.2	26.9	25.9	13.1	61.1	39	40	0.12	-0.329	-0.12	0.329	1.21085	1.821	1.33	1.33	1.405	0.835	0.836	1.063	0.984	0.984	2.805	1.712	2.424	1.602	2.855	3.342	5.341	2.707	3.933	4.157	3.074	7.396	2
NC_014577.1	Kinosternon leucostomum	Kinosternon_leucostomum_NC_014577_1		Testudines	Kinosternidae	Kinosternon	Chordata	F	I	16559	15456	-0.327	-0.32	-0.744	-0.793	36	28.2	23.8	12	64.2	35.8	40.2	0.121	-0.328	-0.121	0.328	1.20462	1.827	1.354	1.354	1.421	0.838	0.88	1.067	0.978	0.978	3.076	1.805	2.434	1.609	2.815	3.431	5.325	2.425	3.826	4.14	3.378	8.037	2
NC_017607.1	Sternotherus carinatus	Sternotherus_carinatus_NC_017607_1		Testudines	Kinosternidae	Sternotherus	Chordata	F	I	16554	15454	-0.35	-0.341	-0.748	-0.819	35.8	27.3	24.9	12	63.1	36.9	39.3	0.135	-0.349	-0.135	0.349	1.20251	1.823	1.347	1.347	1.416	0.831	0.874	1.066	0.976	0.976	3.01	1.758	2.466	1.615	2.829	3.436	5.337	2.429	3.78	4.139	3.393	8.066	2
NC_001947.1	Pelomedusa subrufa	Pelomedusa_subrufa_NC_001947_1		Testudines	Pelomedusidae	Pelomedusa	Chordata	F	I	16787	15450	-0.375	-0.368	-0.697	-0.789	33.9	27.4	26.6	12.1	61.3	38.7	39.5	0.107	-0.375	-0.107	0.375	1.36334	2.253	1.68	1.68	1.765	1.007	0.982	1.219	1.137	1.137	3.047	2.186	2.974	1.8	3.406	3.606	5.635	2.681	3.707	4.515	4.401	7.895	2
NC_026049.1	Pelusios castaneus	Pelusios_castaneus_NC_026049_1		Testudines	Pelomedusidae	Pelusios	Chordata	F	I	16761	15380	-0.395	-0.391	-0.785	-0.889	32.4	27.2	28.2	12.2	59.6	40.4	39.4	0.087	-0.396	-0.087	0.396	1.3536	2.238	1.668	1.668	1.75	0.977	0.952	1.207	1.127	1.127	3.104	2.272	2.747	1.856	3.364	3.764	5.499	2.612	3.721	4.365	4.432	8.143	2
NC_007970.1	Platysternon megacephalum	Platysternon_megacephalum_NC_007970_1		Testudines	Platysternidae	Platysternon	Chordata	F	I	19043	15484	-0.314	-0.306	-0.469	-0.541	34	27.4	25.6	13	61.4	38.6	40.4	0.107	-0.329	-0.107	0.329	1.2227	1.84	1.339	1.339	1.439	0.835	0.837	1.073	0.996	0.996	2.737	1.867	2.291	1.677	2.887	3.195	5.198	2.432	3.743	3.799	3.561	6.962	2
NC_028438.1	Aldabrachelys gigantea	Aldabrachelys_gigantea_NC_028438_1		Testudines	Testudinidae	Aldabrachelys	Chordata	F	I	16467	15441	-0.376	-0.372	-0.74	-0.809	35.1	24.7	27.5	12.6	59.8	40.1	37.3	0.174	-0.371	-0.174	0.371	1.1768	1.737	1.258	1.258	1.359	0.803	0.804	1.029	0.95	0.95	2.763	1.607	2.279	1.619	2.874	3.379	5.174	2.48	3.725	3.892	3.066	7.476	2
NC_051472.1	Chelonoidis abingdonii	Chelonoidis_abingdonii_NC_051472_1		Testudines	Testudinidae	Chelonoidis	Chordata	F	I	16449	15457	-0.385	-0.38	-0.724	-0.798	34.9	24.7	27.9	12.5	59.6	40.4	37.2	0.172	-0.381	-0.172	0.381	1.16917	1.721	1.246	1.246	1.346	0.791	0.792	1.021	0.943	0.943	2.758	1.585	2.25	1.618	2.863	3.339	5.145	2.401	3.752	3.849	3.051	7.386	2
NC_051477.1	Chelonoidis duncanensis	Chelonoidis_duncanensis_NC_051477_1		Testudines	Testudinidae	Chelonoidis	Chordata	F	I	15661	14950	-0.393	-0.388	-0.724	-0.794	34.7	24.7	28.1	12.6	59.4	40.7	37.3	0.169	-0.382	-0.169	0.382	1.17069	1.724	1.248	1.248	1.349	0.793	0.794	1.022	0.944	0.944	2.752	1.585	2.25	1.61	2.863	3.345	5.154	2.401	3.762	3.835	3.054	7.396	2
NC_051474.1	Chelonoidis darwini	Chelonoidis_darwini_NC_051474_1		Testudines	Testudinidae	Chelonoidis	Chordata	F	I	15661	14950	-0.393	-0.389	-0.717	-0.791	34.7	24.7	28.1	12.5	59.4	40.6	37.2	0.168	-0.382	-0.168	0.382	1.16816	1.72	1.244	1.244	1.345	0.79	0.791	1.02	0.942	0.942	2.745	1.585	2.25	1.618	2.85	3.356	5.145	2.401	3.748	3.835	3.06	7.386	2
NC_051473.1	Chelonoidis becki	Chelonoidis_becki_NC_051473_1		Testudines	Testudinidae	Chelonoidis	Chordata	F	I	15661	14950	-0.393	-0.388	-0.714	-0.787	34.7	24.7	28.1	12.6	59.4	40.7	37.3	0.168	-0.382	-0.168	0.382	1.16866	1.721	1.245	1.245	1.346	0.791	0.792	1.02	0.942	0.942	2.745	1.585	2.26	1.618	2.85	3.351	5.15	2.401	3.748	3.835	3.06	7.386	2
NC_051478.1	Chelonoidis porteri	Chelonoidis_porteri_NC_051478_1		Testudines	Testudinidae	Chelonoidis	Chordata	F	I	15661	14950	-0.393	-0.388	-0.707	-0.781	34.6	24.7	28.1	12.6	59.3	40.7	37.3	0.168	-0.382	-0.168	0.382	1.1712	1.725	1.249	1.249	1.35	0.794	0.794	1.023	0.945	0.945	2.752	1.585	2.25	1.618	2.863	3.339	5.15	2.413	3.745	3.835	3.068	7.396	2
NC_051480.1	Chelonoidis guntheri	Chelonoidis_guntheri_NC_051480_1		Testudines	Testudinidae	Chelonoidis	Chordata	F	I	15661	14950	-0.39	-0.386	-0.707	-0.781	34.6	24.7	28	12.6	59.3	40.6	37.3	0.167	-0.381	-0.167	0.381	1.1717	1.726	1.25	1.25	1.351	0.794	0.794	1.023	0.945	0.945	2.752	1.585	2.26	1.626	2.863	3.345	5.15	2.401	3.755	3.835	3.077	7.396	2
NC_051479.1	Chelonoidis vicina	Chelonoidis_vicina_NC_051479_1		Testudines	Testudinidae	Chelonoidis	Chordata	F	I	15661	14950	-0.39	-0.385	-0.703	-0.777	34.6	24.7	28	12.6	59.3	40.6	37.3	0.167	-0.381	-0.167	0.381	1.1712	1.725	1.249	1.249	1.35	0.793	0.794	1.023	0.945	0.945	2.752	1.585	2.25	1.626	2.863	3.345	5.15	2.401	3.755	3.835	3.077	7.405	2
NC_051481.1	Chelonoidis vandenburghi	Chelonoidis_vandenburghi_NC_051481_1		Testudines	Testudinidae	Chelonoidis	Chordata	F	I	15661	14950	-0.391	-0.386	-0.7	-0.772	34.6	24.7	28.1	12.6	59.3	40.7	37.3	0.167	-0.382	-0.167	0.382	1.1717	1.726	1.25	1.25	1.351	0.794	0.794	1.023	0.945	0.945	2.752	1.592	2.27	1.603	2.863	3.345	5.163	2.401	3.752	3.835	3.074	7.396	2
NC_051482.1	Chelonoidis microphyes	Chelonoidis_microphyes_NC_051482_1		Testudines	Testudinidae	Chelonoidis	Chordata	F	I	15661	14950	-0.39	-0.385	-0.7	-0.773	34.6	24.7	28.1	12.6	59.3	40.7	37.3	0.166	-0.38	-0.166	0.38	1.1717	1.726	1.25	1.25	1.351	0.794	0.794	1.023	0.945	0.945	2.752	1.585	2.279	1.603	2.863	3.345	5.158	2.401	3.755	3.835	3.072	7.396	2
NC_051476.1	Chelonoidis hoodensis	Chelonoidis_hoodensis_NC_051476_1		Testudines	Testudinidae	Chelonoidis	Chordata	F	I	15661	14950	-0.392	-0.387	-0.719	-0.795	34.5	24.6	28	12.5	59.1	40.5	37.1	0.166	-0.382	-0.166	0.382	1.16917	1.721	1.246	1.246	1.346	0.792	0.793	1.021	0.943	0.943	2.758	1.585	2.25	1.618	2.856	3.339	5.145	2.401	3.748	3.835	3.054	7.396	2
NC_051475.1	Chelonoidis donfaustoi	Chelonoidis_donfaustoi_NC_051475_1		Testudines	Testudinidae	Chelonoidis	Chordata	F	I	15661	14950	-0.391	-0.386	-0.711	-0.787	34.4	24.6	28	12.5	59	40.5	37.1	0.166	-0.381	-0.166	0.381	1.17019	1.723	1.247	1.247	1.348	0.791	0.792	1.022	0.944	0.944	2.752	1.585	2.26	1.626	2.863	3.345	5.145	2.413	3.752	3.835	3.054	7.386	2
NC_041096.1	Geochelone elegans	Geochelone_elegans_NC_041096_1		Testudines	Testudinidae	Geochelone	Chordata	F	I	16446	15423	-0.368	-0.363	-0.68	-0.759	34.4	24.3	28.1	13.2	58.7	41.3	37.5	0.172	-0.362	-0.172	0.362	1.18626	1.76	1.274	1.274	1.377	0.817	0.817	1.039	0.96	0.96	2.804	1.599	2.329	1.634	2.904	3.539	5.276	2.745	3.8	3.958	3.247	7.668	2
NC_007696.1	Indotestudo forstenii	Indotestudo_forstenii_NC_007696_1		Testudines	Testudinidae	Indotestudo	Chordata	F	I	16952	15456	-0.374	-0.367	-0.735	-0.791	35.7	25.9	26.4	12	61.6	38.4	37.9	0.158	-0.375	-0.158	0.375	1.19663	1.781	1.292	1.292	1.397	0.838	0.838	1.049	0.97	0.97	2.947	1.642	2.34	1.626	2.878	3.491	5.245	2.616	3.777	4.002	3.118	7.557	2
NC_007695.1	Indotestudo elongata	Indotestudo_elongata_NC_007695_1		Testudines	Testudinidae	Indotestudo	Chordata	F	I	16788	15451	-0.372	-0.366	-0.746	-0.812	35.3	26.5	26.1	12.1	61.8	38.2	38.6	0.143	-0.368	-0.143	0.368	1.18932	1.767	1.28	1.28	1.385	0.83	0.83	1.041	0.963	0.963	2.909	1.599	2.299	1.643	2.857	3.474	5.215	2.57	3.767	4.016	3.106	7.462	2
NC_007700.1	Malacochersus tornieri	Malacochersus_tornieri_NC_007700_1		Testudines	Testudinidae	Malacochersus	Chordata	F	I	19202	15524	-0.38	-0.375	-0.756	-0.825	35.1	27.1	26.7	11.2	62.2	37.9	38.3	0.128	-0.41	-0.128	0.41	1.24422	1.881	1.376	1.376	1.459	0.854	0.854	1.097	1.018	1.018	2.95	1.663	2.475	1.684	2.934	3.698	5.261	2.809	3.823	4.12	3.091	7.711	2
NC_007693.1	Manouria emys	Manouria_emys_NC_007693_1		Testudines	Testudinidae	Manouria	Chordata	F	I	16455	15460	-0.344	-0.337	-0.556	-0.624	34.1	25.9	26.8	13.2	60	40	39.1	0.137	-0.341	-0.137	0.341	1.17429	1.734	1.252	1.252	1.354	0.803	0.804	1.026	0.948	0.948	2.828	1.656	2.299	1.657	2.859	3.27	5.21	2.455	3.725	3.823	3.012	7.144	2
NC_011815.1	Manouria impressa	Manouria_impressa_NC_011815_1		Testudines	Testudinidae	Manouria	Chordata	F	I	16642	15430	-0.336	-0.328	-0.57	-0.643	34.2	26.3	26.4	13.1	60.5	39.5	39.4	0.131	-0.335	-0.131	0.335	1.18504	1.755	1.27	1.27	1.373	0.805	0.806	1.037	0.958	0.958	2.77	1.709	2.352	1.657	2.913	3.27	5.23	2.454	3.733	3.815	2.999	7.219	2
NC_007694.1	Stigmochelys pardalis	Stigmochelys_pardalis_NC_007694_1		Testudines	Testudinidae	Stigmochelys	Chordata	F	I	19403	15459	-0.358	-0.353	-0.678	-0.749	32.3	26.6	26.6	14.5	58.9	41.1	41.1	0.096	-0.297	-0.096	0.297	1.1796	1.745	1.263	1.263	1.365	0.807	0.808	1.031	0.953	0.953	2.782	1.599	2.325	1.626	2.857	3.418	5.195	2.425	3.757	3.835	3.184	7.402	2
NC_007697.1	Testudo horsfieldii	Testudo_horsfieldii_NC_007697_1		Testudines	Testudinidae	Testudo	Chordata	F	I	17093	15460	-0.355	-0.35	-0.657	-0.718	34.3	26.4	26.7	12.7	60.7	39.4	39.1	0.13	-0.355	-0.13	0.355	1.19494	1.779	1.289	1.289	1.393	0.823	0.824	1.047	0.968	0.968	2.882	1.6	2.3	1.65	2.902	3.502	5.248	2.585	3.767	3.947	3.072	7.451	2
NC_007699.1	Testudo kleinmanni	Testudo_kleinmanni_NC_007699_1		Testudines	Testudinidae	Testudo	Chordata	F	I	17670	15479	-0.356	-0.351	-0.665	-0.72	34.1	27	26.3	12.5	61.1	38.8	39.5	0.116	-0.354	-0.116	0.354	1.19313	1.774	1.286	1.286	1.39	0.842	0.843	1.046	0.967	0.967	2.905	1.65	2.386	1.626	2.851	3.378	5.25	2.688	3.767	3.989	3.096	7.506	2
NC_007698.1	Testudo marginata	Testudo_marginata_NC_007698_1		Testudines	Testudinidae	Testudo	Chordata	F	I	19438	15445	-0.356	-0.35	-0.685	-0.742	33.9	27.8	25.9	12.3	61.7	38.2	40.1	0.098	-0.355	-0.098	0.355	1.19233	1.772	1.284	1.284	1.387	0.834	0.835	1.045	0.966	0.966	2.88	1.65	2.334	1.633	2.891	3.375	5.238	2.677	3.734	3.962	3.087	7.48	2
NC_007692.1	Testudo graeca	Testudo_graeca_NC_007692_1		Testudines	Testudinidae	Testudo	Chordata	F	I	19278	15458	-0.355	-0.348	-0.727	-0.77	34.1	28.6	25.5	11.8	62.7	37.3	40.4	0.087	-0.368	-0.087	0.368	1.19735	1.784	1.294	1.294	1.398	0.843	0.843	1.05	0.971	0.971	2.935	1.64	2.376	1.649	2.901	3.477	5.259	2.747	3.742	4.018	3.074	7.556	2
NC_054232.1	Amyda cartilaginea	Amyda_cartilaginea_NC_054232_1		Testudines	Trionychidae	Amyda	Chordata	F	I	16763	15415	-0.381	-0.375	-0.74	-0.821	36.2	25.8	26.3	11.8	62	38.1	37.6	0.167	-0.382	-0.167	0.382	1.23422	1.882	1.348	1.348	1.453	0.817	0.833	1.079	1.008	1.008	2.941	1.768	2.32	1.698	3.14	3.313	5.435	2.817	3.867	4.033	3.312	7.193	2
NC_014054.1	Apalone ferox	Apalone_ferox_NC_014054_1		Testudines	Trionychidae	Apalone	Chordata	F	I	16866	15455	-0.393	-0.387	-0.718	-0.795	35.8	25.4	27	11.8	61.2	38.8	37.2	0.17	-0.39	-0.17	0.39	1.22342	1.858	1.325	1.325	1.429	0.814	0.83	1.067	0.997	0.997	2.841	1.768	2.251	1.728	3.071	3.332	5.398	2.742	3.911	4.5	3.266	7.225	2
NC_021371.1	Apalone spinifera	Apalone_spinifera_NC_021371_1		Testudines	Trionychidae	Apalone	Chordata	F	I	16749	15438	-0.382	-0.377	-0.671	-0.75	35.5	25.3	27.1	12.1	60.8	39.2	37.4	0.169	-0.383	-0.169	0.383	1.22555	1.86	1.327	1.327	1.435	0.812	0.829	1.069	0.999	0.999	2.83	1.833	2.251	1.718	3.102	3.318	5.391	2.789	3.92	4.079	3.257	7.157	2
NC_053617.1	Chitra vandijki	Chitra_vandijki_NC_053617_1		Testudines	Trionychidae	Chitra	Chordata	F	I	16614	15430	-0.416	-0.409	-0.782	-0.86	35.8	23.7	28.6	11.8	59.5	40.4	35.5	0.203	-0.417	-0.203	0.417	1.23098	1.889	1.355	1.355	1.459	0.806	0.823	1.075	1.004	1.004	2.858	1.738	2.325	1.67	3.147	3.305	5.358	2.807	3.898	3.953	3.274	7.107	2
NC_026028.1	Chitra indica	Chitra_indica_NC_026028_1		Testudines	Trionychidae	Chitra	Chordata	F	I	16726	15434	-0.403	-0.396	-0.758	-0.829	35.8	24.3	28	11.9	60.1	39.9	36.2	0.191	-0.404	-0.191	0.404	1.23617	1.9	1.363	1.363	1.468	0.817	0.833	1.08	1.01	1.01	2.837	1.731	2.334	1.685	3.126	3.311	5.371	2.806	3.926	3.981	3.323	7.121	2
NC_002780.1	Dogania subplana	Dogania_subplana_NC_002780_1		Testudines	Trionychidae	Dogania	Chordata	F	I	17289	15412	-0.379	-0.371	-0.677	-0.747	35.3	26	26.8	11.9	61.3	38.7	37.9	0.152	-0.383	-0.152	0.383	1.24686	1.913	1.373	1.373	1.478	0.832	0.849	1.091	1.02	1.02	2.933	1.822	2.362	1.726	3.14	3.289	5.371	2.989	3.845	4.151	3.324	7.216	2
NC_025494.1	Lissemys scutata	Lissemys_scutata_NC_025494_1		Testudines	Trionychidae	Lissemys	Chordata	F	I	16512	15442	-0.379	-0.375	-0.725	-0.805	36	25.4	26.6	12	61.4	38.6	37.4	0.172	-0.376	-0.172	0.376	1.24596	1.907	1.367	1.367	1.476	0.831	0.847	1.088	1.019	1.019	2.811	1.799	2.365	1.917	3.118	3.403	5.461	2.712	3.97	4.135	3.461	7.045	2
NC_012414.1	Lissemys punctata	Lissemys_punctata_NC_012414_1		Testudines	Trionychidae	Lissemys	Chordata	F	I	16490	15407	-0.371	-0.364	-0.69	-0.757	35.7	25.7	26.4	12.2	61.4	38.6	37.9	0.164	-0.367	-0.164	0.367	1.24854	1.913	1.373	1.373	1.48	0.829	0.845	1.091	1.022	1.022	2.956	1.83	2.407	1.875	3.104	3.412	5.478	2.804	3.958	4.202	3.312	7.008	2
NC_039559.1	Nilssonia nigricans	Nilssonia_nigricans_NC_039559_1		Testudines	Trionychidae	Nilssonia	Chordata	F	I	16796	15431	-0.403	-0.397	-0.792	-0.882	37.2	25	26.5	11.3	62.2	37.8	36.3	0.197	-0.401	-0.197	0.401	1.2371	1.89	1.354	1.354	1.458	0.817	0.834	1.081	1.011	1.011	2.912	1.791	2.329	1.707	3.121	3.317	5.465	2.845	3.875	4.089	3.335	7.183	2
NC_013841.1	Palea steindachneri	Palea_steindachneri_NC_013841_1		Testudines	Trionychidae	Palea	Chordata	F	I	17243	15436	-0.376	-0.371	-0.686	-0.771	34.9	26.5	26.3	12.3	61.4	38.6	38.8	0.136	-0.364	-0.136	0.364	1.23278	1.876	1.342	1.342	1.452	0.824	0.841	1.076	1.006	1.006	2.851	1.778	2.318	1.697	3.119	3.41	5.42	2.919	3.879	4.061	3.289	7.212	2
NC_015825.1	Pelochelys cantorii	Pelochelys_cantorii_NC_015825_1		Testudines	Trionychidae	Pelochelys	Chordata	F	I	17499	15428	-0.403	-0.397	-0.684	-0.746	35.2	24.2	28.5	12	59.4	40.5	36.2	0.185	-0.408	-0.185	0.408	1.23464	1.899	1.36	1.36	1.461	0.809	0.826	1.079	1.008	1.008	2.809	1.754	2.357	1.666	3.133	3.341	5.339	2.807	3.95	3.995	3.286	7.112	2
NC_017901.1	Rafetus swinhoei	Rafetus_swinhoei_NC_017901_1		Testudines	Trionychidae	Rafetus	Chordata	F	I	16990	15454	-0.379	-0.374	-0.669	-0.754	35	25.5	27.3	12.2	60.5	39.5	37.7	0.157	-0.381	-0.157	0.381	1.23817	1.878	1.345	1.345	1.464	0.821	0.838	1.082	1.012	1.012	2.81	1.769	2.28	1.654	3.033	3.275	5.387	2.964	3.893	4.02	3.074	7.15	2
NC_012833.1	Trionyx triunguis	Trionyx_triunguis_NC_012833_1		Testudines	Trionychidae	Trionyx	Chordata	F	I	16590	15441	-0.411	-0.405	-0.656	-0.741	35.3	23.1	29.3	12.2	58.4	41.5	35.3	0.208	-0.412	-0.208	0.412	1.23965	1.904	1.368	1.368	1.472	0.807	0.823	1.083	1.013	1.013	2.813	1.74	2.342	1.705	3.202	3.355	5.338	2.818	4.005	4.007	3.3	7.159	2
NC_010431.1	Loxocorone allax	Loxocorone_allax_NC_010431_1			Loxosomatidae	Loxocorone	Entoprocta	F	L	14862	14590	-0.109	0.121	0.297	0.312	41.2	32.2	14.8	11.8	73.4	26.6	44	0.123	-0.111	-0.123	0.111	1.09591	2.376	1.606	1.606	1.67	1.2	1.193	0.889	0.869	0.869	4.113	2.101	1.525	1.469	1.485	2.862	3.578	3.131	3.622	3.02	4.355	5.561	5
NC_010432.1	Loxosomella aloxiata	Loxosomella_aloxiata_NC_010432_1			Loxosomatidae	Loxosomella	Entoprocta	F	L	15323	14747	-0.113	0.044	0.17	-0.034	39.2	31.4	16.3	13.1	70.6	29.4	44.5	0.11	-0.108	-0.11	0.108	1.14936	2.467	1.704	1.704	1.768	1.239	1.229	0.942	0.923	0.923	4.172	2.194	1.794	1.59	1.496	2.879	3.84	3.089	3.611	3.588	4.389	5.601	5
NC_026985.1	Lepidodermella squamata	Lepidodermella_squamata_NC_026985_1		Chaetonotida	Chaetonotidae	Lepidodermella	Gastrotricha	F	L	14558	13617	0.107	0.11	0.038	0.038	21.4	37.5	18.2	22.9	58.9	41.1	60.4	-0.273	0.114	0.273	-0.114	1.53887	3.693	2.474	2.474	2.609	1.884	1.884	1.325	1.312	1.312	4.067	2.601	2.728	2.007	3.341	3.684	4.666	4.468	4.191	3.628	5.375	7.169	5
NC_026984.1	Gnathostomula paradoxa	Gnathostomula_paradoxa_NC_026984_1		Bursovaginoidea	Gnathostomulidae	Gnathostomula	Gnathostomulida	F	L	14197	13656	-0.295	-0.297	-0.565	-0.565	33.2	38.6	18.3	9.9	71.8	28.2	48.5	-0.076	-0.296	0.076	0.296	2.03729	5.62	3.476	3.476	3.665	2.891	2.897	1.793	1.811	1.811	3.944	4.531	4.081	3.556	3.325	4.391	4.45	6.569	5.156	4.37	6.062	8.403	5
NC_026983.1	Gnathostomula armata	Gnathostomula_armata_NC_026983_1		Bursovaginoidea	Gnathostomulidae	Gnathostomula	Gnathostomulida	F	L	14030	12618	0.196	0.209	0.469	0.469	31.6	48.6	7.8	12	80.2	19.8	60.6	-0.213	0.212	0.213	-0.212	1.98549	5.499	3.436	3.436	3.622	2.904	2.914	1.749	1.759	1.759	4.573	4.435	3.516	3.193	2.673	4.042	4.855	2.726	4.969	3.462	5.764	5.472	5
NC_060553.1	Intoshia linei	Intoshia_linei_NC_060553_1			Rhopaluridae	Intoshia	Orthonectida	EndoP	L	15217	13776	0.031	0.092	-0.164	-0.265	39.1	44.1	8.1	8.6	83.2	16.7	52.7	-0.059	0.031	0.059	-0.031	3.01194	9.434	5.627	5.627	5.905	4.93	4.958	2.847	2.785	2.785	5.293	7.587	6.573	5.824	7.666	5.441	4.398	4.005	5.291	6.632	7.171	6.684	5
NC_018761.1	Phoronopsis harmeri	Phoronopsis_harmeri_NC_018761_1			Phoronidae	Phoronopsis	Phoronida	F	L	15495	14743	0.026	0.103	0.011	0.209	33.4	33.7	16	16.8	67.1	32.8	50.5	-0.004	0.024	0.004	-0.024	1.13692	2.485	1.662	1.662	1.728	1.281	1.267	0.945	0.91	0.91	3.453	2.069	1.696	1.471	1.925	3.069	3.491	2.932	3.809	3.719	4.611	6.386	5
NC_034947.1	Archaphanostoma ylvae	Archaphanostoma_ylvae_NC_034947_1		Acoela	Isodiametridae	Archaphanostoma	Xenacoelomorpha	F	L	16619	14063	-0.006	0.108	-0.143	-0.023	40.4	34.3	12.8	12.5	74.7	25.3	46.8	0.082	-0.014	-0.082	0.014	1.83686	4.907	3.197	3.197	3.334	2.341	2.34	1.58	1.61	1.61	4.054	4.172	5.984	2.84	2.505	4.153	3.659	3.332	4.31	4.001	4.832	5.001	5
NC_034948.1	Isodiametra pulchra	Isodiametra_pulchra_NC_034948_1		Acoela	Isodiametridae	Isodiametra	Xenacoelomorpha	F	L	18725	14448	0.002	0.063	-0.096	-0.064	34	33.2	16.3	16.5	67.2	32.8	49.7	0.012	0.006	-0.012	-0.006	1.81733	4.828	3.142	3.142	3.267	2.385	2.388	1.577	1.591	1.591	4.175	4.129	4.546	3.132	2.533	4.149	3.995	3.64	4.777		4.733	5.381	5
NC_034946.1	Paratomella rubra	Paratomella_rubra_NC_034946_1		Acoela	Paratomellidae	Paratomella	Xenacoelomorpha	F	L	14954	14219	0.363	0.363	0.756	0.756	29.3	48.9	6.8	15.1	78.2	21.9	64	-0.25	0.38	0.25	-0.38	1.3957	3.537	2.272	2.272	2.37	1.888	1.878	1.155	1.169	1.169	3.192	3.004	2.953	2.214	2.232	2.492	4.268	3.529	4.426	2.961	3.39	4.715	5
NC_014578.1	Symsagittifera roscoffensis	Symsagittifera_roscoffensis_NC_014578_1		Acoela	Sagittiferidae	Symsagittifera	Xenacoelomorpha	F	L	14803	14037	0.04	0.116	0.035	0.115	38.6	36.7	11.9	12.8	75.3	24.7	49.5	0.025	0.035	-0.025	-0.035	1.91025	5.176	3.357	3.357	3.5	2.474	2.479	1.645	1.684	1.684	3.679	4.109	6.139	3.1	2.534	3.887	3.553	3.241	5.021	3.358	4.688	5.333	5
NC_029219.1	Xenoturbella monstrosa	Xenoturbella_monstrosa_NC_029219_1			Xenoturbellidae	Xenoturbella	Xenacoelomorpha	F	L	15279	14812	-0.294	-0.299	-0.539	-0.566	36.6	26.8	23.7	13	63.4	36.7	39.8	0.155	-0.291	-0.155	0.291	0.9166	1.844	1.275	1.275	1.311	0.908	0.905	0.703	0.69	0.69	2.405	1.749	1.501	1.31	1.68	2.032	3.197	1.995	2.923	2.62	3.618	5.869	5
NC_029220.1	Xenoturbella profunda	Xenoturbella_profunda_NC_029220_1			Xenoturbellidae	Xenoturbella	Xenacoelomorpha	F	L	15403	14803	-0.281	-0.286	-0.468	-0.49	36.1	27.1	23.5	13.3	63.2	36.8	40.4	0.142	-0.276	-0.142	0.276	0.919991	1.85	1.281	1.281	1.317	0.906	0.903	0.706	0.693	0.693	2.402	1.749	1.532	1.321	1.641	2.004	3.246	2.016	2.966	2.681	3.701	5.896	5
NC_029217.1	Xenoturbella churro	Xenoturbella_churro_NC_029217_1			Xenoturbellidae	Xenoturbella	Xenacoelomorpha	F	L	15339	14808	-0.267	-0.273	-0.446	-0.453	35.4	27	23.7	13.9	62.4	37.6	40.9	0.134	-0.263	-0.134	0.263	0.908596	1.831	1.262	1.262	1.296	0.893	0.891	0.696	0.682	0.682	2.342	1.735	1.52	1.328	1.582	2.063	3.235	2.049	2.991	2.611	3.654	5.829	5
NC_008556.1	Xenoturbella bocki	Xenoturbella_bocki_NC_008556_1			Xenoturbellidae	Xenoturbella	Xenacoelomorpha	F	L	15234	14821	-0.263	-0.263	-0.571	-0.605	36.1	28.4	22.3	13.1	64.5	35.4	41.5	0.121	-0.26	-0.121	0.26	0.912212	1.793	1.247	1.247	1.285	0.882	0.879	0.697	0.686	0.686	2.556	1.793	1.521	1.181	1.681	2.054	3.33	2.382	2.8	2.611	3.504	5.2	5
NC_036763.1	Xenoturbella japonica	Xenoturbella_japonica_NC_036763_1			Xenoturbellidae	Xenoturbella	Xenacoelomorpha	F	L	15249	14748	-0.258	-0.259	-0.439	-0.454	34.9	27.5	23.6	14	62.4	37.6	41.5	0.12	-0.255	-0.12	0.255	0.907366	1.784	1.242	1.242	1.279	0.881	0.878	0.693	0.681	0.681	2.494	1.753	1.532	1.13	1.708	2.031	3.287	2.442	2.848	2.554	3.509	5.165	5
NC_029218.1	Xenoturbella hollandorum	Xenoturbella_hollandorum_NC_029218_1			Xenoturbellidae	Xenoturbella	Xenacoelomorpha	F	L	15210	14797	-0.267	-0.266	-0.599	-0.642	36.3	28.8	21.8	12.7	65.1	34.5	41.5	0.114	-0.264	-0.114	0.264	0.920761	1.808	1.262	1.262	1.3	0.89	0.886	0.706	0.694	0.694	2.568	1.807	1.525	1.181	1.753	2.019	3.302	2.429	2.819	2.611	3.496	5.192	5
NC_010108.2	Acanthurus lineatus	Acanthurus_lineatus_NC_010108_2	Actinopteri	Acanthuriformes	Acanthuridae	Acanthurus	Chordata	F	H	16532	15605	-0.296	-0.292	-0.707	-0.778	29.8	26.6	28.1	15.5	56.4	43.6	42.1	0.058	-0.289	-0.058	0.289	0.989724	1.87	1.322	1.322	1.398	0.876	0.858	0.76	0.763	0.763	2.38	2.092	1.553	1.086	1.716	2.322	3.412	2.718	3.27	3.978	3.171	5.672	2
NC_009830.1	Acanthurus leucosternon	Acanthurus_leucosternon_NC_009830_1	Actinopteri	Acanthuriformes	Acanthuridae	Acanthurus	Chordata	F	H	16434	15605	-0.292	-0.286	-0.643	-0.731	29.3	26.4	28.5	15.8	55.7	44.3	42.2	0.052	-0.287	-0.052	0.287	0.989495	1.869	1.32	1.32	1.397	0.877	0.858	0.759	0.763	0.763	2.38	2.092	1.543	1.086	1.72	2.289	3.444	2.706	3.266	3.964	3.175	5.767	2
NC_057232.1	Ctenochaetus tominiensis	Ctenochaetus_tominiensis_NC_057232_1	Actinopteri	Acanthuriformes	Acanthuridae	Ctenochaetus	Chordata	F	H	16442	15612	-0.293	-0.287	-0.66	-0.739	29.2	26.3	28.6	15.8	55.5	44.4	42.1	0.052	-0.287	-0.052	0.287	0.988969	1.868	1.319	1.319	1.396	0.875	0.856	0.759	0.762	0.762	2.387	2.1	1.543	1.086	1.72	2.299	3.444	2.694	3.261	3.949	3.161	5.748	2
NC_009853.1	Naso lopezi	Naso_lopezi_NC_009853_1	Actinopteri	Acanthuriformes	Acanthuridae	Naso	Chordata	F	H	16542	15604	-0.292	-0.288	-0.624	-0.687	28.9	26.2	29	15.9	55.1	44.9	42.1	0.048	-0.29	-0.048	0.29	0.954234	1.805	1.265	1.265	1.336	0.835	0.815	0.724	0.728	0.728	2.344	1.968	1.533	1.078	1.72	2.075	3.218	2.471	3.114	3.763	3.063	5.244	2
NC_029237.1	Paracanthurus hepatus	Paracanthurus_hepatus_NC_029237_1	Actinopteri	Acanthuriformes	Acanthuridae	Paracanthurus	Chordata	F	H	16498	15598	-0.279	-0.275	-0.6	-0.656	28.6	26.4	28.6	16.3	55	44.9	42.7	0.039	-0.274	-0.039	0.274	0.958069	1.813	1.282	1.282	1.344	0.848	0.825	0.728	0.731	0.731	2.425	1.975	1.495	1.078	1.715	2.082	3.21	2.502	3.165	3.748	3.175	5.412	2
NC_057282.1	Prionurus biafraensis	Prionurus_biafraensis_NC_057282_1	Actinopteri	Acanthuriformes	Acanthuridae	Prionurus	Chordata	F	H	16552	15606	-0.302	-0.3	-0.673	-0.735	29.2	26	28.8	15.6	55.2	44.4	41.6	0.058	-0.298	-0.058	0.298	0.959248	1.796	1.265	1.265	1.34	0.841	0.818	0.731	0.733	0.733	2.337	2.046	1.504	1.102	1.706	2.042	3.225	2.477	3.107	3.707	3.088	5.248	2
NC_057285.1	Prionurus laticlavius	Prionurus_laticlavius_NC_057285_1	Actinopteri	Acanthuriformes	Acanthuridae	Prionurus	Chordata	F	H	16531	15605	-0.305	-0.302	-0.709	-0.775	29.4	26.3	28.8	15.4	55.7	44.2	41.7	0.057	-0.302	-0.057	0.302	0.958456	1.794	1.264	1.264	1.339	0.839	0.816	0.73	0.732	0.732	2.337	2.042	1.504	1.094	1.706	2.042	3.21	2.466	3.096	3.707	3.081	5.257	2
NC_060860.1	Zebrasoma rostratum	Zebrasoma_rostratum_NC_060860_1	Actinopteri	Acanthuriformes	Acanthuridae	Zebrasoma	Chordata	F	H	16504	15616	-0.298	-0.296	-0.66	-0.728	28.9	25.6	29.5	16.1	54.5	45.6	41.7	0.062	-0.295	-0.062	0.295	0.96411	1.825	1.291	1.291	1.352	0.847	0.824	0.734	0.738	0.738	2.396	2.034	1.495	1.078	1.726	2.112	3.254	2.567	3.151	3.793	3.219	5.56	2
NC_009874.1	Zebrasoma flavescens	Zebrasoma_flavescens_NC_009874_1	Actinopteri	Acanthuriformes	Acanthuridae	Zebrasoma	Chordata	F	H	16503	15616	-0.297	-0.296	-0.663	-0.728	28.9	25.5	29.5	16.1	54.4	45.6	41.6	0.062	-0.295	-0.062	0.295	0.96411	1.825	1.291	1.291	1.352	0.847	0.824	0.734	0.738	0.738	2.396	2.034	1.495	1.078	1.726	2.112	3.259	2.58	3.158	3.779	3.219	5.571	2
NC_009851.1	Luvarus imperialis	Luvarus_imperialis_NC_009851_1	Actinopteri	Acanthuriformes	Luvaridae	Luvarus	Chordata	F	H	16497	15844	-0.266	-0.268	-0.532	-0.594	26.8	25.5	30.1	17.6	52.3	47.7	43.1	0.025	-0.261	-0.025	0.261	0.961777	1.799	1.268	1.268	1.344	0.841	0.815	0.733	0.735	0.735	2.358	2.046	1.485	1.102	1.726	2.053	3.222	2.49	3.088	3.735	3.133	5.298	2
NC_009852.1	Zanclus cornutus	Zanclus_cornutus_NC_009852_1	Actinopteri	Acanthuriformes	Zanclidae	Zanclus	Chordata	F	H	16521	15608	-0.261	-0.262	-0.56	-0.62	26.4	26.3	29.7	17.6	52.7	47.3	43.9	0.002	-0.257	-0.002	0.257	0.965133	1.809	1.277	1.277	1.355	0.85	0.829	0.735	0.739	0.739	2.351	2.011	1.504	1.103	1.739	2.093	3.353	2.493	3.166	3.735	3.151	5.266	2
NC_005451.1	Acipenser dabryanus	Acipenser_dabryanus_NC_005451_1	Actinopteri	Acipenseriformes	Acipenseridae	Acipenser	Chordata	F	H	16438	15630	-0.292	-0.287	-0.575	-0.645	30.2	23.7	29.7	16.4	53.9	46.1	40.1	0.12	-0.287	-0.12	0.287	0.958058	1.628	1.147	1.147	1.225	0.798	0.763	0.735	0.731	0.731	2.561	2.131	1.532	1.169	1.351	2.243	4.254	2.885	2.694	3.852	3.802	5.267	2
NC_030344.1	Acipenser nudiventris	Acipenser_nudiventris_NC_030344_1	Actinopteri	Acipenseriformes	Acipenseridae	Acipenser	Chordata	F	H	16543	15633	-0.289	-0.284	-0.59	-0.665	30.1	23.9	29.6	16.4	54	46	40.3	0.115	-0.286	-0.115	0.286	0.952296	1.617	1.137	1.137	1.224	0.789	0.749	0.73	0.726	0.726	2.575	2.144	1.541	1.184	1.363	2.221	4.194	2.862	2.651	3.852	3.76	5.302	2
NC_004743.1	Acipenser transmontanus	Acipenser_transmontanus_NC_004743_1	Actinopteri	Acipenseriformes	Acipenseridae	Acipenser	Chordata	F	H	16692	15622	-0.291	-0.286	-0.568	-0.638	30.1	24	29.4	16.4	54.1	45.8	40.4	0.113	-0.284	-0.113	0.284	0.954403	1.621	1.141	1.141	1.219	0.793	0.757	0.732	0.728	0.728	2.561	2.131	1.532	1.161	1.344	2.221	4.211	2.898	2.658	3.852	3.769	5.272	2
NC_032715.1	Acipenser brevirostrum	Acipenser_brevirostrum_NC_032715_1	Actinopteri	Acipenseriformes	Acipenseridae	Acipenser	Chordata	F	H	16680	15633	-0.286	-0.281	-0.582	-0.652	30.3	24.2	29.2	16.3	54.5	45.5	40.5	0.111	-0.284	-0.111	0.284	0.954374	1.621	1.141	1.141	1.226	0.79	0.749	0.732	0.728	0.728	2.561	2.131	1.541	1.192	1.363	2.21	4.199	2.862	2.647	3.852	3.752	5.282	2
NC_012576.1	Acipenser gueldenstaedtii	Acipenser_gueldenstaedtii_NC_012576_1	Actinopteri	Acipenseriformes	Acipenseridae	Acipenser	Chordata	F	H	16594	15633	-0.289	-0.283	-0.581	-0.649	30.2	24.2	29.3	16.3	54.4	45.6	40.5	0.111	-0.285	-0.111	0.285	0.956477	1.625	1.144	1.144	1.23	0.791	0.751	0.734	0.73	0.73	2.568	2.138	1.551	1.192	1.383	2.21	4.194	2.862	2.647	3.852	3.758	5.282	2
NC_017603.1	Acipenser baerii	Acipenser_baerii_NC_017603_1	Actinopteri	Acipenseriformes	Acipenseridae	Acipenser	Chordata	F	H	16763	15633	-0.286	-0.281	-0.561	-0.63	30.3	24.3	29.1	16.3	54.6	45.4	40.6	0.11	-0.283	-0.11	0.283	0.955942	1.624	1.143	1.143	1.229	0.79	0.75	0.733	0.729	0.729	2.568	2.158	1.541	1.184	1.383	2.215	4.19	2.862	2.651	3.852	3.752	5.282	2
NC_021757.1	Acipenser schrenckii	Acipenser_schrenckii_NC_021757_1	Actinopteri	Acipenseriformes	Acipenseridae	Acipenser	Chordata	F	H	16684	15623	-0.291	-0.286	-0.572	-0.639	30.1	24.1	29.4	16.4	54.2	45.8	40.5	0.11	-0.282	-0.11	0.282	0.954403	1.621	1.141	1.141	1.219	0.793	0.757	0.732	0.728	0.728	2.561	2.131	1.532	1.161	1.344	2.226	4.216	2.874	2.658	3.852	3.767	5.272	2
NC_030325.1	Acipenser fulvescens	Acipenser_fulvescens_NC_030325_1	Actinopteri	Acipenseriformes	Acipenseridae	Acipenser	Chordata	F	H	16542	15633	-0.284	-0.278	-0.539	-0.608	30	24.1	29.3	16.5	54.1	45.8	40.6	0.109	-0.28	-0.109	0.28	0.955959	1.624	1.143	1.143	1.229	0.793	0.752	0.733	0.729	0.729	2.568	2.151	1.553	1.192	1.37	2.21	4.199	2.888	2.651	3.852	3.752	5.282	2
NC_012646.1	Acipenser sinensis	Acipenser_sinensis_NC_012646_1	Actinopteri	Acipenseriformes	Acipenseridae	Acipenser	Chordata	F	H	16682	15653	-0.286	-0.28	-0.576	-0.646	30.2	24.3	29.1	16.3	54.5	45.4	40.6	0.108	-0.281	-0.108	0.281	0.958033	1.628	1.147	1.147	1.232	0.794	0.753	0.735	0.731	0.731	2.568	2.144	1.541	1.2	1.389	2.232	4.203	2.862	2.655	3.852	3.771	5.312	2
NC_005795.1	Acipenser stellatus	Acipenser_stellatus_NC_005795_1	Actinopteri	Acipenseriformes	Acipenseridae	Acipenser	Chordata	F	H	16537	15618	-0.285	-0.28	-0.545	-0.617	29.9	24.1	29.5	16.5	54	46	40.6	0.108	-0.282	-0.108	0.282	0.955426	1.623	1.144	1.144	1.226	0.792	0.751	0.733	0.729	0.729	2.596	2.151	1.532	1.184	1.357	2.232	4.212	2.85	2.665	3.879	3.749	5.282	2
NC_031188.1	Acipenser mikadoi	Acipenser_mikadoi_NC_031188_1	Actinopteri	Acipenseriformes	Acipenseridae	Acipenser	Chordata	F	H	16610	15633	-0.285	-0.28	-0.552	-0.629	30.2	24.3	29.1	16.4	54.5	45.5	40.7	0.107	-0.28	-0.107	0.28	0.959615	1.631	1.149	1.149	1.223	0.794	0.759	0.737	0.733	0.733	2.555	2.138	1.532	1.161	1.39	2.188	4.237	2.873	2.67	3.852	3.766	5.292	2
NC_028405.1	Acipenser medirostris	Acipenser_medirostris_NC_028405_1	Actinopteri	Acipenseriformes	Acipenseridae	Acipenser	Chordata	F	H	16611	15633	-0.283	-0.278	-0.544	-0.616	30.2	24.4	29.1	16.4	54.6	45.5	40.8	0.106	-0.279	-0.106	0.279	0.959098	1.63	1.148	1.148	1.222	0.793	0.759	0.737	0.733	0.733	2.548	2.138	1.532	1.161	1.39	2.182	4.237	2.873	2.667	3.852	3.768	5.292	2
NC_028290.1	Acipenser oxyrinchus	Acipenser_oxyrinchus_NC_028290_1	Actinopteri	Acipenseriformes	Acipenseridae	Acipenser	Chordata	F	H	16565	15632	-0.281	-0.276	-0.557	-0.616	30.1	24.3	29.2	16.4	54.4	45.6	40.7	0.106	-0.281	-0.106	0.281	0.963637	1.639	1.156	1.156	1.233	0.8	0.764	0.741	0.737	0.737	2.596	2.138	1.532	1.169	1.422	2.246	4.198	2.934	2.644	3.866	3.78	5.262	2
NC_022453.1	Acipenser ruthenus	Acipenser_ruthenus_NC_022453_1	Actinopteri	Acipenseriformes	Acipenseridae	Acipenser	Chordata	F	H	16790	15637	-0.284	-0.277	-0.587	-0.659	30.3	24.5	29	16.2	54.8	45.2	40.7	0.105	-0.282	-0.105	0.282	0.952296	1.617	1.137	1.137	1.224	0.79	0.752	0.73	0.726	0.726	2.589	2.138	1.541	1.184	1.37	2.21	4.186	2.862	2.658	3.852	3.76	5.292	2
NC_027417.1	Acipenser sturio	Acipenser_sturio_NC_027417_1	Actinopteri	Acipenseriformes	Acipenseridae	Acipenser	Chordata	F	H	16555	15630	-0.283	-0.277	-0.559	-0.622	30.1	24.4	29.1	16.3	54.5	45.4	40.7	0.104	-0.281	-0.104	0.281	0.963494	1.639	1.155	1.155	1.233	0.8	0.765	0.741	0.737	0.737	2.582	2.144	1.555	1.177	1.397	2.246	4.178	2.85	2.644	3.852	3.769	5.272	2
NC_023837.1	Huso dauricus	Huso_dauricus_NC_023837_1	Actinopteri	Acipenseriformes	Acipenseridae	Huso	Chordata	F	H	16691	15630	-0.291	-0.287	-0.595	-0.669	30.4	24.2	29.3	16.2	54.6	45.5	40.4	0.114	-0.289	-0.114	0.289	0.956526	1.625	1.144	1.144	1.216	0.793	0.758	0.734	0.73	0.73	2.548	2.131	1.532	1.169	1.363	2.188	4.22	2.873	2.667	3.852	3.769	5.282	2
NC_005252.1	Huso huso	Huso_huso_NC_005252_1	Actinopteri	Acipenseriformes	Acipenseridae	Huso	Chordata	F	H	16760	15688	-0.287	-0.282	-0.556	-0.621	30.2	24.1	29.5	16.3	54.3	45.8	40.4	0.112	-0.287	-0.112	0.287	0.95439	1.621	1.141	1.141	1.23	0.793	0.754	0.732	0.728	0.728	2.561	2.138	1.541	1.177	1.37	2.226	4.207	2.898	2.662	3.852	3.771	5.292	2
NC_050885.1	Pseudoscaphirhynchus kaufmanni	Pseudoscaphirhynchus_kaufmanni_NC_050885_1	Actinopteri	Acipenseriformes	Acipenseridae	Pseudoscaphirhynchus	Chordata	F	H	16597	15635	-0.285	-0.278	-0.563	-0.634	30.2	24.2	29.2	16.4	54.4	45.6	40.6	0.11	-0.282	-0.11	0.282	0.951976	1.617	1.137	1.137	1.228	0.794	0.752	0.729	0.725	0.725	2.568	2.144	1.551	1.177	1.363	2.249	4.212	2.838	2.658	3.879	3.758	5.312	2
NC_058991.1	Pseudoscaphirhynchus fedtschenkoi	Pseudoscaphirhynchus_fedtschenkoi_NC_058991_1	Actinopteri	Acipenseriformes	Acipenseridae	Pseudoscaphirhynchus	Chordata	F	H	16613	15594	-0.281	-0.274	-0.555	-0.623	30.1	24.4	29.1	16.4	54.5	45.5	40.8	0.106	-0.281	-0.106	0.281	0.953015	1.619	1.139	1.139	1.23	0.795	0.752	0.73	0.726	0.726	2.568	2.144	1.551	1.177	1.363	2.254	4.224	2.85	2.672	3.879	3.753	5.322	2
NC_058992.1	Pseudoscaphirhynchus hermanni	Pseudoscaphirhynchus_hermanni_NC_058992_1	Actinopteri	Acipenseriformes	Acipenseridae	Pseudoscaphirhynchus	Chordata	F	H	16640	15351	0.288	0.379	-0.567	0.83	24.1	30.2	16.5	29.3	54.3	45.8	59.5	-0.112	0.28	0.112	-0.28	0.951976	1.617	1.137	1.137	1.228	0.795	0.752	0.729	0.725	0.725	2.568	2.144	1.551	1.177	1.363	2.249	4.212	2.838	2.658	3.879	3.758	5.312	2
NC_036060.1	Scaphirhynchus suttkusi	Scaphirhynchus_suttkusi_NC_036060_1	Actinopteri	Acipenseriformes	Acipenseridae	Scaphirhynchus	Chordata	F	H	16495	15633	-0.285	-0.279	-0.539	-0.605	29.9	23.5	30	16.6	53.4	46.6	40.1	0.12	-0.286	-0.12	0.286	0.953672	1.619	1.139	1.139	1.242	0.788	0.749	0.731	0.727	0.727	2.555	2.144	1.563	1.185	1.396	2.265	4.252	2.975	2.681	3.893	3.763	5.364	2
NC_030326.1	Scaphirhynchus platorynchus	Scaphirhynchus_platorynchus_NC_030326_1	Actinopteri	Acipenseriformes	Acipenseridae	Scaphirhynchus	Chordata	F	H	16495	15633	-0.285	-0.279	-0.54	-0.607	29.9	23.5	30	16.6	53.4	46.6	40.1	0.12	-0.286	-0.12	0.286	0.953672	1.619	1.139	1.139	1.242	0.788	0.749	0.731	0.727	0.727	2.555	2.144	1.563	1.185	1.396	2.259	4.252	2.975	2.677	3.893	3.761	5.354	2
NC_030324.1	Scaphirhynchus albus	Scaphirhynchus_albus_NC_030324_1	Actinopteri	Acipenseriformes	Acipenseridae	Scaphirhynchus	Chordata	F	H	16494	15633	-0.285	-0.279	-0.536	-0.602	29.9	23.5	30	16.7	53.4	46.7	40.2	0.12	-0.286	-0.12	0.286	0.953672	1.619	1.139	1.139	1.242	0.788	0.749	0.731	0.727	0.727	2.555	2.144	1.563	1.185	1.396	2.259	4.256	2.975	2.677	3.893	3.761	5.354	2
NC_004420.1	Scaphirhynchus cf. albus	Scaphirhynchus_cf__albus_NC_004420_1	Actinopteri	Acipenseriformes	Acipenseridae	Scaphirhynchus	Chordata	F	H	16493	15633	-0.284	-0.278	-0.535	-0.601	29.9	23.5	30	16.7	53.4	46.7	40.2	0.119	-0.285	-0.119	0.285	0.954704	1.621	1.14	1.14	1.244	0.788	0.749	0.732	0.728	0.728	2.555	2.158	1.563	1.185	1.396	2.259	4.256	2.975	2.677	3.893	3.761	5.354	2
NC_004419.1	Polyodon spathula	Polyodon_spathula_NC_004419_1	Actinopteri	Acipenseriformes	Polyodontidae	Polyodon	Chordata	F	H	16512	15629	-0.315	-0.31	-0.657	-0.733	30.7	23.9	29.9	15.5	54.6	45.4	39.4	0.125	-0.315	-0.125	0.315	0.950371	1.616	1.135	1.135	1.208	0.788	0.749	0.727	0.724	0.724	2.582	2.152	1.549	1.21	1.349	2.181	4.155	2.759	2.612	3.879	3.711	5.292	2
NC_005834.1	Psephurus gladius	Psephurus_gladius_NC_005834_1	Actinopteri	Acipenseriformes	Polyodontidae	Psephurus	Chordata	F	H	16483	15634	-0.313	-0.309	-0.64	-0.715	30.5	23.8	30	15.7	54.3	45.7	39.5	0.125	-0.314	-0.125	0.314	0.948896	1.614	1.134	1.134	1.199	0.784	0.745	0.726	0.722	0.722	2.603	2.124	1.588	1.192	1.337	2.205	4.272	2.826	2.593	3.852	3.747	5.259	2
NC_005796.1	Pterothrissus gissu	Pterothrissus_gissu_NC_005796_1	Actinopteri	Albuliformes	Albulidae	Pterothrissus	Chordata	F	H	16188	15686	-0.225	-0.221	-0.491	-0.531	31.3	24.4	27.1	17.2	55.7	44.3	41.6	0.124	-0.224	-0.124	0.224	0.921931	1.677	1.192	1.192	1.261	0.805	0.766	0.699	0.695	0.695	2.541	2.194	1.483	1.277	1.671	2.006	4.219	2.815	2.732	3.895	3.625	5.143	2
NC_013564.1	Alepocephalus agassizii	Alepocephalus_agassizii_NC_013564_1	Actinopteri	Alepocephaliformes	Alepocephalidae	Alepocephalus	Chordata	F	I	16657	15588	-0.315	-0.311	-0.691	-0.771	28.4	23.8	31.3	16.5	52.2	47.8	40.3	0.088	-0.309	-0.088	0.309	0.939731	1.753	1.237	1.237	1.333	0.831	0.795	0.724	0.713	0.713	2.355	2.286	1.556	1.224	1.919	2.009	3.883	2.864	2.882	3.762	3.365	4.842	2
NC_013567.1	Alepocephalus bairdii	Alepocephalus_bairdii_NC_013567_1	Actinopteri	Alepocephaliformes	Alepocephalidae	Alepocephalus	Chordata	F	I	16637	15584	-0.311	-0.306	-0.659	-0.736	28.2	23.7	31.4	16.7	51.9	48.1	40.4	0.087	-0.304	-0.087	0.304	0.939193	1.753	1.237	1.237	1.333	0.835	0.798	0.724	0.713	0.713	2.355	2.307	1.576	1.191	1.925	2.02	3.91	2.876	2.872	3.762	3.357	4.853	2
NC_013570.1	Alepocephalus productus	Alepocephalus_productus_NC_013570_1	Actinopteri	Alepocephaliformes	Alepocephalidae	Alepocephalus	Chordata	F	I	16636	15587	-0.314	-0.309	-0.68	-0.768	28.4	23.9	31.2	16.5	52.3	47.7	40.4	0.086	-0.308	-0.086	0.308	0.938387	1.751	1.235	1.235	1.331	0.833	0.797	0.723	0.712	0.712	2.362	2.286	1.556	1.191	1.913	2.014	3.892	2.888	2.879	3.776	3.384	4.822	2
NC_013572.1	Alepocephalus umbriceps	Alepocephalus_umbriceps_NC_013572_1	Actinopteri	Alepocephaliformes	Alepocephalidae	Alepocephalus	Chordata	F	I	16640	15588	-0.313	-0.309	-0.681	-0.764	28.3	23.9	31.2	16.6	52.2	47.8	40.5	0.086	-0.307	-0.086	0.307	0.939409	1.752	1.236	1.236	1.332	0.831	0.795	0.724	0.713	0.713	2.355	2.286	1.556	1.216	1.9	2.009	3.896	2.864	2.879	3.762	3.364	4.853	2
NC_004590.1	Alepocephalus tenebrosus	Alepocephalus_tenebrosus_NC_004590_1	Actinopteri	Alepocephaliformes	Alepocephalidae	Alepocephalus	Chordata	F	I	16644	15590	-0.312	-0.307	-0.683	-0.763	28.5	24	31	16.5	52.5	47.5	40.5	0.085	-0.305	-0.085	0.305	0.944317	1.762	1.244	1.244	1.341	0.841	0.804	0.729	0.718	0.718	2.369	2.307	1.531	1.183	1.927	2.026	3.901	2.876	2.886	3.762	3.355	4.822	2
NC_013566.1	Alepocephalus australis	Alepocephalus_australis_NC_013566_1	Actinopteri	Alepocephaliformes	Alepocephalidae	Alepocephalus	Chordata	F	I	16640	15588	-0.313	-0.309	-0.673	-0.753	28.3	23.9	31.2	16.5	52.2	47.7	40.4	0.085	-0.307	-0.085	0.307	0.938503	1.751	1.234	1.234	1.33	0.832	0.796	0.723	0.712	0.712	2.348	2.286	1.556	1.224	1.9	2.003	3.892	2.864	2.879	3.762	3.367	4.832	2
NC_011012.1	Alepocephalus bicolor	Alepocephalus_bicolor_NC_011012_1	Actinopteri	Alepocephaliformes	Alepocephalidae	Alepocephalus	Chordata	F	I	16829	15581	-0.308	-0.305	-0.698	-0.778	27.8	23.8	31.4	17	51.6	48.4	40.8	0.078	-0.297	-0.078	0.297	0.943384	1.733	1.224	1.224	1.344	0.838	0.802	0.728	0.717	0.717	2.355	2.232	1.503	1.217	1.923	2.023	3.898	2.865	2.883	3.748	3.347	4.843	2
NC_013577.1	Bajacalifornia megalops	Bajacalifornia_megalops_NC_013577_1	Actinopteri	Alepocephaliformes	Alepocephalidae	Bajacalifornia	Chordata	F	I	16798	15584	-0.3	-0.296	-0.621	-0.688	26.4	23.7	32.3	17.6	50.1	49.9	41.3	0.054	-0.294	-0.054	0.294	0.989092	1.858	1.324	1.324	1.427	0.854	0.817	0.775	0.763	0.763	2.403	2.293	1.585	1.245	2.273	2.052	3.962	2.912	2.862	3.804	3.441	4.914	2
NC_011015.1	Bathyprion danae	Bathyprion_danae_NC_011015_1	Actinopteri	Alepocephaliformes	Alepocephalidae	Bathyprion	Chordata	F	I	16757	15549	-0.296	-0.291	-0.602	-0.654	26.9	23.7	31.8	17.5	50.6	49.3	41.2	0.064	-0.289	-0.064	0.289	0.999739	1.884	1.343	1.343	1.451	0.864	0.828	0.787	0.773	0.773	2.477	2.291	1.666	1.216	2.271	2.216	3.981	2.797	2.921	3.819	3.531	5.137	2
NC_013574.1	Bathytroctes breviceps	Bathytroctes_breviceps_NC_013574_1	Actinopteri	Alepocephaliformes	Alepocephalidae	Bathytroctes	Chordata	F	I	16652	15588	-0.293	-0.287	-0.59	-0.652	27.8	23.5	31.3	17.4	51.3	48.7	40.9	0.084	-0.286	-0.084	0.286	0.933683	1.746	1.232	1.232	1.324	0.831	0.792	0.718	0.707	0.707	2.375	2.279	1.522	1.177	1.856	1.997	3.997	2.865	2.889	3.776	3.405	4.822	2
NC_013575.1	Bathytroctes macrolepis	Bathytroctes_macrolepis_NC_013575_1	Actinopteri	Alepocephaliformes	Alepocephalidae	Bathytroctes	Chordata	F	I	16614	15580	-0.289	-0.285	-0.595	-0.665	27.1	24	31.3	17.6	51.1	48.9	41.6	0.06	-0.282	-0.06	0.282	0.946228	1.767	1.249	1.249	1.346	0.834	0.798	0.731	0.72	0.72	2.355	2.308	1.493	1.211	1.915	1.962	3.892	2.877	2.9	3.762	3.42	4.864	2
NC_013579.1	Bathytroctes michaelsarsi	Bathytroctes_michaelsarsi_NC_013579_1	Actinopteri	Alepocephaliformes	Alepocephalidae	Bathytroctes	Chordata	F	I	16616	15574	-0.284	-0.281	-0.579	-0.644	26.8	23.9	31.5	17.8	50.7	49.3	41.7	0.058	-0.277	-0.058	0.277	0.954482	1.782	1.261	1.261	1.358	0.833	0.798	0.739	0.728	0.728	2.362	2.308	1.503	1.236	1.925	1.956	3.932	2.877	2.881	3.776	3.44	4.904	2
NC_011017.1	Bathytroctes microlepis	Bathytroctes_microlepis_NC_011017_1	Actinopteri	Alepocephaliformes	Alepocephalidae	Bathytroctes	Chordata	F	I	16610	15575	-0.273	-0.266	-0.606	-0.677	28.2	26	29	16.7	54.2	45.7	42.7	0.041	-0.268	-0.041	0.268	0.940495	1.756	1.24	1.24	1.335	0.843	0.802	0.725	0.714	0.714	2.408	2.286	1.531	1.206	1.878	2.001	3.898	2.889	2.896	3.762	3.394	4.854	2
NC_013583.1	Conocara murrayi	Conocara_murrayi_NC_013583_1	Actinopteri	Alepocephaliformes	Alepocephalidae	Conocara	Chordata	F	I	16614	15579	-0.299	-0.293	-0.592	-0.66	28.3	25	30.2	16.5	53.3	46.7	41.5	0.062	-0.293	-0.062	0.293	0.954405	1.796	1.274	1.274	1.379	0.866	0.83	0.74	0.728	0.728	2.45	2.285	1.531	1.233	2.026	2.077	3.96	3	2.943	3.819	3.474	4.868	2
NC_013581.1	Conocara macropterum	Conocara_macropterum_NC_013581_1	Actinopteri	Alepocephaliformes	Alepocephalidae	Conocara	Chordata	F	I	16606	15583	-0.29	-0.284	-0.702	-0.783	29.3	26.5	28.4	15.8	55.8	44.2	42.3	0.051	-0.285	-0.051	0.285	0.945949	1.772	1.254	1.254	1.35	0.849	0.808	0.731	0.719	0.719	2.39	2.286	1.552	1.199	2.016	2.042	3.904	2.877	2.833	3.776	3.394	4.894	2
NC_013555.1	Herwigia kreffti	Herwigia_kreffti_NC_013555_1	Actinopteri	Alepocephaliformes	Alepocephalidae	Herwigia	Chordata	F	I	16637	15575	-0.313	-0.307	-0.659	-0.727	28.1	23.5	31.6	16.8	51.6	48.4	40.3	0.089	-0.304	-0.089	0.304	0.932487	1.765	1.245	1.245	1.335	0.827	0.789	0.717	0.706	0.706	2.327	2.315	1.512	1.181	1.857	1.991	3.873	2.84	2.882	3.79	3.381	4.842	2
NC_015100.1	Leptoderma macrophthalmum	Leptoderma_macrophthalmum_NC_015100_1	Actinopteri	Alepocephaliformes	Alepocephalidae	Leptoderma	Chordata	F	I	16607	15586	-0.279	-0.273	-0.612	-0.686	28.7	25.9	28.9	16.5	54.6	45.4	42.4	0.051	-0.273	-0.051	0.273	0.950887	1.778	1.258	1.258	1.355	0.853	0.811	0.736	0.724	0.724	2.462	2.301	1.547	1.207	2.02	2.047	4.031	2.95	2.869	3.79	3.422	4.928	2
NC_013557.1	Leptoderma lubricum	Leptoderma_lubricum_NC_013557_1	Actinopteri	Alepocephaliformes	Alepocephalidae	Leptoderma	Chordata	F	I	16598	15571	-0.277	-0.27	-0.602	-0.671	28.4	25.8	29.1	16.7	54.2	45.8	42.5	0.049	-0.271	-0.049	0.271	0.950426	1.777	1.257	1.257	1.353	0.853	0.812	0.736	0.724	0.724	2.447	2.271	1.566	1.199	2.022	2.058	4.005	2.951	2.853	3.79	3.414	4.949	2
NC_013559.1	Leptoderma retropinna	Leptoderma_retropinna_NC_013559_1	Actinopteri	Alepocephaliformes	Alepocephalidae	Leptoderma	Chordata	F	I	16601	15574	-0.272	-0.265	-0.601	-0.666	28.4	25.9	28.9	16.7	54.3	45.6	42.6	0.046	-0.266	-0.046	0.266	0.953998	1.784	1.263	1.263	1.359	0.855	0.813	0.739	0.727	0.727	2.432	2.286	1.557	1.224	2.039	2.069	3.99	2.964	2.876	3.804	3.416	4.939	2
NC_013560.1	Narcetes stomias	Narcetes_stomias_NC_013560_1	Actinopteri	Alepocephaliformes	Alepocephalidae	Narcetes	Chordata	F	I	16621	15580	-0.304	-0.299	-0.615	-0.692	28.1	24	31.1	16.8	52.1	47.9	40.8	0.077	-0.299	-0.077	0.299	0.955774	1.785	1.261	1.261	1.355	0.84	0.8	0.74	0.729	0.729	2.413	2.301	1.531	1.213	2.006	2.039	3.904	2.877	2.878	3.762	3.411	4.842	2
NC_011008.1	Narcetes erimelas	Narcetes_erimelas_NC_011008_1	Actinopteri	Alepocephaliformes	Alepocephalidae	Narcetes	Chordata	F	I	16744	15575	-0.288	-0.284	-0.6	-0.663	26.9	23.7	31.5	17.9	50.6	49.4	41.6	0.063	-0.275	-0.063	0.275	0.946971	1.767	1.249	1.249	1.345	0.829	0.793	0.731	0.72	0.72	2.348	2.232	1.484	1.21	1.89	1.939	3.895	2.853	2.875	3.762	3.407	4.885	2
NC_013562.1	Talismania bifurcata	Talismania_bifurcata_NC_013562_1	Actinopteri	Alepocephaliformes	Alepocephalidae	Talismania	Chordata	F	I	16609	15582	-0.282	-0.279	-0.573	-0.62	26.2	23.3	32.2	18.2	49.5	50.4	41.5	0.058	-0.279	-0.058	0.279	0.950172	1.777	1.256	1.256	1.357	0.848	0.81	0.736	0.724	0.724	2.39	2.303	1.576	1.229	2.006	2.052	3.907	2.89	2.924	3.762	3.407	4.853	2
NC_011006.1	Leptochilichthys agassizii	Leptochilichthys_agassizii_NC_011006_1	Actinopteri	Alepocephaliformes	Leptochilichthyidae	Leptochilichthys	Chordata	F	I	16629	15582	-0.29	-0.285	-0.592	-0.654	27.7	23.5	31.4	17.4	51.2	48.8	40.9	0.084	-0.287	-0.084	0.287	0.962405	1.803	1.277	1.277	1.374	0.848	0.801	0.748	0.736	0.736	2.39	2.246	1.551	1.212	2.053	2.007	3.946	2.877	2.884	3.776	3.415	4.853	2
NC_011007.1	Maulisia mauli	Maulisia_mauli_NC_011007_1	Actinopteri	Alepocephaliformes	Platytroctidae	Maulisia	Chordata	F	I	17053	15566	-0.296	-0.294	-0.62	-0.684	26.6	22.8	32.7	17.9	49.4	50.6	40.7	0.077	-0.292	-0.077	0.292	0.946394	1.779	1.26	1.26	1.36	0.825	0.785	0.732	0.72	0.72	2.405	2.278	1.562	1.257	2.007	2.068	3.993	2.941	2.918	3.79	3.492	4.925	2
NC_011009.1	Normichthys operosus	Normichthys_operosus_NC_011009_1	Actinopteri	Alepocephaliformes	Platytroctidae	Normichthys	Chordata	F	I	17488	15618	-0.294	-0.29	-0.61	-0.684	26.6	23	32.4	18	49.6	50.4	41	0.072	-0.284	-0.072	0.284	0.955143	1.796	1.274	1.274	1.376	0.83	0.791	0.74	0.729	0.729	2.413	2.285	1.562	1.293	2.084	2.068	4.002	2.915	2.924	3.804	3.497	4.976	2
NC_004597.1	Platytroctes apus	Platytroctes_apus_NC_004597_1	Actinopteri	Alepocephaliformes	Platytroctidae	Platytroctes	Chordata	F	I	16632	15587	-0.297	-0.295	-0.619	-0.678	26.8	22.7	32.6	17.9	49.5	50.5	40.6	0.082	-0.291	-0.082	0.291	0.946493	1.751	1.238	1.238	1.334	0.819	0.781	0.732	0.72	0.72	2.334	2.271	1.503	1.217	1.989	1.973	3.91	2.907	2.885	3.734	3.412	4.864	2
NC_011010.1	Sagamichthys abei	Sagamichthys_abei_NC_011010_1	Actinopteri	Alepocephaliformes	Platytroctidae	Sagamichthys	Chordata	F	I	17143	15572	-0.308	-0.304	-0.63	-0.694	26.8	22.6	33	17.5	49.4	50.5	40.1	0.084	-0.306	-0.084	0.306	0.970138	1.83	1.301	1.301	1.405	0.843	0.804	0.756	0.744	0.744	2.464	2.284	1.533	1.243	2.261	2.055	3.987	2.931	2.996	3.762	3.525	5.039	2
NC_004742.1	Amia calva	Amia_calva_NC_004742_1	Actinopteri	Amiiformes	Amiidae	Amia	Chordata	F	H	16210	15638	-0.288	-0.282	-0.638	-0.691	30.7	25.7	28	15.5	56.4	43.5	41.2	0.088	-0.288	-0.088	0.288	0.987304	1.71	1.186	1.186	1.258	0.797	0.758	0.775	0.761	0.761	2.57	2.25	1.972	1.171	1.206	1.962	4.428	2.77	2.662	3.854	3.726	5.331	2
NC_060374.1	Aenigmachanna gollum	Aenigmachanna_gollum_NC_060374_1	Actinopteri	Anabantiformes	Aenigmachannidae	Aenigmachanna	Chordata	F	H	16562	15559	-0.345	-0.341	-0.787	-0.84	30.5	26.2	28.9	14.4	56.7	43.3	40.6	0.075	-0.334	-0.075	0.334	1.00943	1.935	1.381	1.381	1.423	0.867	0.843	0.78	0.783	0.783	2.482	2.119	1.649	1.146	2.015	2.13	3.308	2.744	3.186	3.752	3.274	5.551	2
NC_024752.1	Anabas testudineus	Anabas_testudineus_NC_024752_1	Actinopteri	Anabantiformes	Anabantidae	Anabas	Chordata	F	H	16603	15547	-0.292	-0.29	-0.629	-0.692	28.6	25.8	29.4	16.2	54.4	45.6	42	0.052	-0.29	-0.052	0.29	1.04644	2.014	1.446	1.446	1.491	0.883	0.855	0.814	0.82	0.82	2.376	2.201	1.818	1.192	2.08	2.114	3.387	2.668	3.179	3.904	3.253	5.581	2
NC_051984.1	Dario dario	Dario_dario_NC_051984_1	Actinopteri	Anabantiformes	Badidae	Dario	Chordata	F	H	16830	15602	-0.237	-0.23	-0.528	-0.58	28.9	29.2	25.9	16	58.1	41.9	45.2	-0.004	-0.235	0.004	0.235	1.06545	2.07	1.487	1.487	1.536	0.934	0.911	0.826	0.839	0.839	2.425	2.191	2.118	1.341	2.329	2.173	3.461	2.535	3.234	3.738	3.265	5.503	2
NC_022713.1	Channa marulius	Channa_marulius_NC_022713_1	Actinopteri	Anabantiformes	Channidae	Channa	Chordata	F	H	16569	15600	-0.331	-0.33	-0.656	-0.733	28.4	24.4	31.3	15.9	52.8	47.2	40.3	0.077	-0.325	-0.077	0.325	1.03272	1.962	1.402	1.402	1.465	0.875	0.852	0.801	0.806	0.806	2.449	2.189	1.739	1.14	1.93	2.127	3.298	2.784	3.287	3.922	3.332	5.546	2
NC_020011.1	Channa maculata	Channa_maculata_NC_020011_1	Actinopteri	Anabantiformes	Channidae	Channa	Chordata	F	H	16559	15588	-0.32	-0.32	-0.644	-0.696	28.2	24.6	31.1	16.2	52.8	47.3	40.8	0.068	-0.315	-0.068	0.315	1.02751	1.952	1.393	1.393	1.456	0.874	0.851	0.796	0.801	0.801	2.443	2.175	1.642	1.114	1.984	2.081	3.479	2.854	3.2	3.892	3.319	5.463	2
NC_025225.1	Channa asiatica	Channa_asiatica_NC_025225_1	Actinopteri	Anabantiformes	Channidae	Channa	Chordata	F	H	16550	15592	-0.316	-0.312	-0.71	-0.793	29.4	26.3	29	15.3	55.7	44.3	41.6	0.055	-0.31	-0.055	0.31	1.02835	1.954	1.395	1.395	1.458	0.885	0.863	0.797	0.802	0.802	2.458	2.154	1.651	1.117	1.987	2.208	3.436	2.815	3.23	3.919	3.327	5.481	2
NC_032037.1	Channa striata	Channa_striata_NC_032037_1	Actinopteri	Anabantiformes	Channidae	Channa	Chordata	F	H	16509	15575	-0.3	-0.296	-0.652	-0.724	29	26	29.2	15.9	55	45.1	41.9	0.055	-0.296	-0.055	0.296	1.02318	1.944	1.388	1.388	1.45	0.876	0.853	0.792	0.797	0.797	2.517	2.175	1.67	1.133	1.92	2.158	3.367	2.679	3.223	3.906	3.349	5.421	2
NC_036948.1	Channa gachua	Channa_gachua_NC_036948_1	Actinopteri	Anabantiformes	Channidae	Channa	Chordata	F	H	16547	15572	-0.308	-0.303	-0.669	-0.746	28.3	26.6	29.4	15.7	54.9	45.1	42.3	0.032	-0.304	-0.032	0.304	1.07076	2.038	1.464	1.464	1.53	0.905	0.882	0.839	0.844	0.844	2.67	2.307	2.048	1.183	2.026	2.189	3.564	2.773	3.282	3.993	3.442	5.551	2
NC_042213.1	Channa punctata	Channa_punctata_NC_042213_1	Actinopteri	Anabantiformes	Channidae	Channa	Chordata	F	H	16409	15574	-0.314	-0.311	-0.647	-0.72	27.5	26.1	30.3	16	53.6	46.3	42.1	0.026	-0.308	-0.026	0.308	1.05585	2.009	1.439	1.439	1.505	0.889	0.866	0.824	0.829	0.829	2.558	2.202	1.761	1.142	2.116	2.171	3.427	2.775	3.244	3.965	3.43	5.559	2
NC_030542.1	Channa micropeltes	Channa_micropeltes_NC_030542_1	Actinopteri	Anabantiformes	Channidae	Channa	Chordata	F	H	16567	14443	0.323	0.377	-0.677	0.822	24	29.4	15.5	31.1	53.4	46.6	60.5	-0.102	0.334	0.102	-0.334	1.00525	1.892	1.349	1.349	1.411	0.857	0.834	0.77	0.779	0.779	2.394	2.171	1.643	1.119	1.947	2.139	3.262	2.735	3.142	3.831	3.247	5.422	2
NC_022480.1	Parachanna insignis	Parachanna_insignis_NC_022480_1	Actinopteri	Anabantiformes	Channidae	Parachanna	Chordata	F	H	16607	15614	-0.331	-0.325	-0.647	-0.719	28	24.9	31.2	15.9	52.9	47.1	40.8	0.058	-0.325	-0.058	0.325	1.03206	1.981	1.418	1.418	1.466	0.878	0.855	0.796	0.805	0.805	2.471	2.168	1.782	1.171	1.987	2.151	3.498	2.823	3.234	3.898	3.151	5.483	2
NC_026581.1	Betta splendens	Betta_splendens_NC_026581_1	Actinopteri	Anabantiformes	Osphronemidae	Betta	Chordata	F	H	16980	15640	-0.252	-0.247	-0.634	-0.675	31.5	30.4	23.8	14.3	61.9	38.1	44.7	0.016	-0.252	-0.016	0.252	1.14195	2.248	1.638	1.638	1.683	0.988	0.964	0.92	0.915	0.915	2.538	2.503	2.355	1.71	2.036	2.376	3.504	2.605	2.974	3.849	3.513	5.902	2
NC_025932.1	Macropodus opercularis	Macropodus_opercularis_NC_025932_1	Actinopteri	Anabantiformes	Osphronemidae	Macropodus	Chordata	F	H	16496	15589	-0.249	-0.24	-0.632	-0.708	30.9	29.6	24.7	14.8	60.5	39.5	44.4	0.022	-0.249	-0.022	0.249	1.04314	2.024	1.46	1.46	1.501	0.92	0.897	0.82	0.817	0.817	2.657	2.205	1.831	1.152	1.918	2.143	3.429	2.675	3.191	3.848	3.408	5.635	2
NC_029946.1	Macropodus erythropterus	Macropodus_erythropterus_NC_029946_1	Actinopteri	Anabantiformes	Osphronemidae	Macropodus	Chordata	F	H	16495	15595	-0.253	-0.247	-0.565	-0.623	29.7	28.4	26.3	15.7	58.1	42	44.1	0.022	-0.251	-0.022	0.251	1.04963	2.036	1.47	1.47	1.51	0.928	0.905	0.826	0.823	0.823	2.771	2.267	1.961	1.2	1.963	2.164	3.462	2.537	3.235	3.876	3.436	5.685	2
NC_024753.1	Macropodus ocellatus	Macropodus_ocellatus_NC_024753_1	Actinopteri	Anabantiformes	Osphronemidae	Macropodus	Chordata	F	H	16501	15598	-0.224	-0.218	-0.56	-0.611	30.4	29.8	24.3	15.5	60.2	39.8	45.3	0.009	-0.222	-0.009	0.222	1.05193	2.04	1.473	1.473	1.514	0.909	0.886	0.829	0.825	0.825	2.618	2.198	1.777	1.2	1.9	2.191	3.483	2.603	3.183	3.821	3.326	5.647	2
NC_034352.1	Macropodus chinensis	Macropodus_chinensis_NC_034352_1	Actinopteri	Anabantiformes	Osphronemidae	Macropodus	Chordata	F	H	16497	15593	-0.226	-0.22	-0.565	-0.616	30.4	29.8	24.3	15.4	60.2	39.7	45.2	0.009	-0.224	-0.009	0.224	1.0532	2.043	1.476	1.476	1.516	0.91	0.886	0.831	0.827	0.827	2.618	2.198	1.777	1.2	1.906	2.191	3.483	2.615	3.194	3.848	3.327	5.668	2
NC_031363.1	Osphronemus goramy	Osphronemus_goramy_NC_031363_1	Actinopteri	Anabantiformes	Osphronemidae	Osphronemus	Chordata	F	H	16526	15581	-0.354	-0.351	-0.785	-0.861	29.6	25.7	30.1	14.5	55.3	44.6	40.2	0.07	-0.349	-0.07	0.349	1.00894	1.936	1.385	1.385	1.423	0.86	0.834	0.775	0.782	0.782	2.399	2.148	1.709	1.147	1.918	2.066	3.244	2.595	3.102	3.722	3.139	5.316	2
NC_022479.1	Trichogaster lalius	Trichogaster_lalius_NC_022479_1	Actinopteri	Anabantiformes	Osphronemidae	Trichogaster	Chordata	F	H	16476	15598	-0.227	-0.221	-0.568	-0.609	29.8	30.2	24.5	15.5	60	40	45.7	-0.007	-0.225	0.007	0.225	1.03511	1.992	1.434	1.434	1.47	0.902	0.874	0.803	0.809	0.809	2.485	2.225	1.774	1.232	1.96	2.069	3.391	2.577	3.339	3.803	3.234	5.505	2
NC_026794.1	Trichogaster fasciata	Trichogaster_fasciata_NC_026794_1	Actinopteri	Anabantiformes	Osphronemidae	Trichogaster	Chordata	F	H	16635	15584	-0.238	-0.233	-0.604	-0.673	29.2	30.2	25.1	15.5	59.4	40.6	45.7	-0.018	-0.238	0.018	0.238	1.04634	2.017	1.455	1.455	1.491	0.911	0.883	0.816	0.82	0.82	2.62	2.262	1.825	1.24	1.992	2.055	3.443	2.602	3.351	3.776	3.251	5.515	2
NC_044859.1	Trichopodus pectoralis	Trichopodus_pectoralis_NC_044859_1	Actinopteri	Anabantiformes	Osphronemidae	Trichopodus	Chordata	F	H	16397	15589	-0.282	-0.276	-0.679	-0.753	29.6	27.7	27.3	15.4	57.3	42.7	43.1	0.034	-0.28	-0.034	0.28	1.01003	1.943	1.395	1.395	1.432	0.872	0.845	0.782	0.783	0.783	2.381	2.067	1.657	1.175	1.89	2.116	3.312	2.6	3.129	3.735	3.178	5.383	2
NC_026580.2	Trichopodus trichopterus	Trichopodus_trichopterus_NC_026580_2	Actinopteri	Anabantiformes	Osphronemidae	Trichopodus	Chordata	F	H	16452	15566	-0.268	-0.262	-0.654	-0.733	29.5	28.4	26.6	15.5	57.9	42.1	43.9	0.02	-0.264	-0.02	0.264	1.01297	1.949	1.401	1.401	1.437	0.874	0.847	0.784	0.786	0.786	2.373	2.138	1.676	1.167	1.904	2.126	3.363	2.556	3.103	3.748	3.159	5.371	2
NC_027238.1	Trichopodus microlepis	Trichopodus_microlepis_NC_027238_1	Actinopteri	Anabantiformes	Osphronemidae	Trichopodus	Chordata	F	H	16435	15558	-0.268	-0.262	-0.649	-0.728	29.5	28.4	26.6	15.5	57.9	42.1	43.9	0.019	-0.264	-0.019	0.264	1.01297	1.949	1.401	1.401	1.437	0.874	0.847	0.784	0.786	0.786	2.373	2.138	1.676	1.167	1.904	2.126	3.39	2.556	3.103	3.748	3.159	5.371	2
NC_026725.1	Trichopodus leerii	Trichopodus_leerii_NC_026725_1	Actinopteri	Anabantiformes	Osphronemidae	Trichopodus	Chordata	F	H	16454	15572	-0.277	-0.272	-0.637	-0.68	29.2	28.1	27.2	15.5	57.3	42.7	43.6	0.019	-0.273	-0.019	0.273	1.03658	1.995	1.438	1.438	1.474	0.887	0.861	0.806	0.81	0.81	2.424	2.212	1.796	1.291	1.932	2.152	3.371	2.632	3.172	3.832	3.198	5.631	2
NC_044771.1	Pristolepis rubripinnis	Pristolepis_rubripinnis_NC_044771_1	Actinopteri	Anabantiformes	Pristolepididae	Pristolepis	Chordata	F	H	16622	15596	-0.359	-0.356	-0.728	-0.796	28.1	24	32.4	15.5	52.1	47.9	39.5	0.08	-0.353	-0.08	0.353	0.993149	1.894	1.347	1.347	1.397	0.848	0.826	0.763	0.767	0.767	2.379	2.125	1.619	1.16	1.855	2.082	3.221	2.634	3.069	3.707	3.065	5.332	2
NC_006541.1	Anguilla megastoma	Anguilla_megastoma_NC_006541_1	Actinopteri	Anguilliformes	Anguillidae	Anguilla	Chordata	F	H	16714	15657	-0.266	-0.258	-0.55	-0.623	34.3	24.3	26.1	15.3	58.6	41.4	39.6	0.171	-0.262	-0.171	0.262	0.964086	1.74	1.235	1.235	1.305	0.827	0.788	0.74	0.738	0.738	2.561	2.327	1.675	1.149	1.781	2.161	4.403	2.504	2.82	3.911	3.791	5.638	2
NC_006539.1	Anguilla interioris	Anguilla_interioris_NC_006539_1	Actinopteri	Anguilliformes	Anguillidae	Anguilla	Chordata	F	H	16713	15661	-0.267	-0.259	-0.587	-0.644	34.4	24.4	26	15.1	58.8	41.1	39.5	0.17	-0.265	-0.17	0.265	0.96046	1.733	1.229	1.229	1.299	0.817	0.778	0.736	0.734	0.734	2.554	2.308	1.675	1.149	1.761	2.178	4.411	2.492	2.809	3.938	3.772	5.585	2
NC_006537.1	Anguilla celebesensis	Anguilla_celebesensis_NC_006537_1	Actinopteri	Anguilliformes	Anguillidae	Anguilla	Chordata	F	H	16700	15659	-0.266	-0.258	-0.578	-0.648	34.2	24.3	26.1	15.3	58.5	41.4	39.6	0.168	-0.26	-0.168	0.26	0.967695	1.747	1.241	1.241	1.311	0.823	0.784	0.743	0.741	0.741	2.569	2.327	1.675	1.157	1.787	2.156	4.407	2.516	2.802	3.925	3.802	5.68	2
NC_006540.1	Anguilla marmorata	Anguilla_marmorata_NC_006540_1	Actinopteri	Anguilliformes	Anguillidae	Anguilla	Chordata	F	H	16745	15657	-0.266	-0.258	-0.59	-0.659	34.3	24.6	25.9	15.2	58.9	41.1	39.8	0.165	-0.261	-0.165	0.261	0.96545	1.742	1.238	1.238	1.308	0.822	0.783	0.741	0.739	0.739	2.61	2.314	1.675	1.157	1.761	2.17	4.428	2.492	2.809	3.925	3.761	5.606	2
NC_006535.3	Anguilla bicolor pacifica	Anguilla_bicolor_pacifica_NC_006535_3	Actinopteri	Anguilliformes	Anguillidae	Anguilla	Chordata	F	H	16693	15652	-0.263	-0.255	-0.586	-0.648	34.2	24.7	25.9	15.3	58.9	41.2	40	0.162	-0.259	-0.162	0.259	0.964096	1.74	1.235	1.235	1.305	0.822	0.783	0.74	0.738	0.738	2.548	2.327	1.685	1.164	1.781	2.177	4.423	2.492	2.805	3.925	3.769	5.595	2
NC_006536.1	Anguilla malgumora	Anguilla_malgumora_NC_006536_1	Actinopteri	Anguilliformes	Anguillidae	Anguilla	Chordata	F	H	16550	15657	-0.262	-0.255	-0.586	-0.644	34.1	24.6	26	15.3	58.7	41.3	39.9	0.162	-0.26	-0.162	0.26	0.960443	1.733	1.229	1.229	1.299	0.826	0.787	0.736	0.734	0.734	2.548	2.339	1.675	1.18	1.781	2.161	4.416	2.53	2.816	3.911	3.791	5.617	2
NC_006545.1	Anguilla obscura	Anguilla_obscura_NC_006545_1	Actinopteri	Anguilliformes	Anguillidae	Anguilla	Chordata	F	H	16704	15657	-0.26	-0.252	-0.597	-0.655	34.2	24.7	25.8	15.2	58.9	41	39.9	0.161	-0.257	-0.161	0.257	0.963573	1.739	1.234	1.234	1.304	0.82	0.781	0.739	0.737	0.737	2.548	2.327	1.675	1.157	1.774	2.178	4.406	2.492	2.809	3.925	3.769	5.595	2
NC_011575.1	Anguilla luzonensis	Anguilla_luzonensis_NC_011575_1	Actinopteri	Anguilliformes	Anguillidae	Anguilla	Chordata	F	H	16635	15661	-0.258	-0.25	-0.54	-0.601	34.1	24.8	25.8	15.3	58.9	41.1	40.1	0.159	-0.254	-0.159	0.254	0.960459	1.733	1.229	1.229	1.299	0.818	0.779	0.736	0.734	0.734	2.57	2.308	1.685	1.141	1.781	2.183	4.419	2.492	2.809	3.925	3.754	5.606	2
NC_006534.1	Anguilla bicolor bicolor	Anguilla_bicolor_bicolor_NC_006534_1	Actinopteri	Anguilliformes	Anguillidae	Anguilla	Chordata	F	H	16700	15652	-0.258	-0.249	-0.57	-0.625	34.1	24.7	25.8	15.3	58.8	41.1	40	0.159	-0.254	-0.159	0.254	0.962532	1.737	1.233	1.233	1.303	0.822	0.782	0.738	0.736	0.736	2.548	2.327	1.675	1.157	1.768	2.177	4.419	2.516	2.805	3.925	3.766	5.595	2
NC_006544.1	Anguilla nebulosa nebulosa	Anguilla_nebulosa_nebulosa_NC_006544_1	Actinopteri	Anguilliformes	Anguillidae	Anguilla	Chordata	F	H	16707	15658	-0.26	-0.252	-0.546	-0.614	34.1	24.7	25.9	15.3	58.8	41.2	40	0.159	-0.256	-0.159	0.256	0.960462	1.733	1.229	1.229	1.299	0.824	0.784	0.736	0.734	0.734	2.576	2.29	1.685	1.141	1.781	2.183	4.406	2.492	2.812	3.925	3.769	5.595	2
NC_006543.1	Anguilla labiata	Anguilla_labiata_NC_006543_1	Actinopteri	Anguilliformes	Anguillidae	Anguilla	Chordata	F	H	16833	15658	-0.262	-0.254	-0.549	-0.623	34.2	24.9	25.7	15.2	59.1	40.9	40.1	0.158	-0.258	-0.158	0.258	0.959425	1.731	1.228	1.228	1.297	0.823	0.783	0.735	0.733	0.733	2.576	2.29	1.685	1.141	1.781	2.167	4.415	2.492	2.816	3.925	3.769	5.616	2
NC_006546.1	Anguilla reinhardtii	Anguilla_reinhardtii_NC_006546_1	Actinopteri	Anguilliformes	Anguillidae	Anguilla	Chordata	F	H	16690	15661	-0.262	-0.256	-0.577	-0.648	33.8	24.6	26.1	15.4	58.4	41.5	40	0.158	-0.258	-0.158	0.258	0.964217	1.74	1.236	1.236	1.306	0.824	0.784	0.74	0.738	0.738	2.534	2.321	1.675	1.164	1.761	2.161	4.4	2.48	2.809	3.938	3.766	5.619	2
NC_006542.1	Anguilla mossambica	Anguilla_mossambica_NC_006542_1	Actinopteri	Anguilliformes	Anguillidae	Anguilla	Chordata	F	H	16694	15662	-0.252	-0.244	-0.568	-0.622	34	25	25.6	15.4	59	41	40.4	0.153	-0.25	-0.153	0.25	0.958911	1.73	1.227	1.227	1.297	0.826	0.785	0.734	0.732	0.732	2.507	2.321	1.675	1.164	1.788	2.172	4.424	2.504	2.805	3.925	3.784	5.68	2
NC_006533.1	Anguilla australis schmidti	Anguilla_australis_schmidti_NC_006533_1	Actinopteri	Anguilliformes	Anguillidae	Anguilla	Chordata	F	H	16682	15659	-0.258	-0.252	-0.635	-0.694	34	24.9	25.8	15.3	58.9	41.1	40.2	0.153	-0.256	-0.153	0.256	0.95654	1.727	1.224	1.224	1.291	0.83	0.791	0.732	0.73	0.73	2.524	2.314	1.666	1.125	1.794	2.15	4.398	2.492	2.809	3.911	3.787	5.638	2
NC_006532.1	Anguilla australis australis	Anguilla_australis_australis_NC_006532_1	Actinopteri	Anguilliformes	Anguillidae	Anguilla	Chordata	F	H	16686	15657	-0.258	-0.252	-0.64	-0.7	33.9	24.9	25.8	15.3	58.8	41.1	40.2	0.153	-0.255	-0.153	0.255	0.95654	1.727	1.224	1.224	1.291	0.83	0.791	0.732	0.73	0.73	2.524	2.314	1.666	1.125	1.794	2.15	4.398	2.492	2.805	3.911	3.782	5.638	2
NC_002707.2	Anguilla japonica	Anguilla_japonica_NC_002707_2	Actinopteri	Anguilliformes	Anguillidae	Anguilla	Chordata	F	H	16685	15651	-0.252	-0.247	-0.532	-0.593	33.7	24.8	25.9	15.6	58.5	41.5	40.4	0.151	-0.249	-0.151	0.249	0.962023	1.736	1.232	1.232	1.302	0.823	0.782	0.738	0.735	0.735	2.575	2.321	1.675	1.149	1.794	2.167	4.39	2.48	2.809	3.925	3.789	5.627	2
NC_006538.1	Anguilla dieffenbachii	Anguilla_dieffenbachii_NC_006538_1	Actinopteri	Anguilliformes	Anguillidae	Anguilla	Chordata	F	H	16687	15658	-0.244	-0.236	-0.54	-0.594	33.8	25.2	25.5	15.5	59	41	40.7	0.147	-0.242	-0.147	0.242	0.958918	1.73	1.227	1.227	1.297	0.826	0.787	0.734	0.732	0.732	2.554	2.308	1.685	1.149	1.781	2.15	4.419	2.48	2.809	3.911	3.779	5.595	2
NC_006531.1	Anguilla anguilla	Anguilla_anguilla_NC_006531_1	Actinopteri	Anguilliformes	Anguillidae	Anguilla	Chordata	F	H	16683	15658	-0.238	-0.23	-0.512	-0.564	33.6	25.2	25.5	15.7	58.8	41.2	40.9	0.142	-0.239	-0.142	0.239	0.959874	1.732	1.229	1.229	1.298	0.831	0.792	0.735	0.733	0.733	2.54	2.314	1.675	1.203	1.781	2.161	4.426	2.527	2.809	3.911	3.795	5.627	2
NC_006547.2	Anguilla rostrata	Anguilla_rostrata_NC_006547_2	Actinopteri	Anguilliformes	Anguillidae	Anguilla	Chordata	F	H	16678	15656	-0.239	-0.233	-0.517	-0.567	33.7	25.4	25.3	15.6	59.1	40.9	41	0.14	-0.238	-0.14	0.238	0.957797	1.728	1.225	1.225	1.295	0.83	0.791	0.733	0.731	0.731	2.53	2.314	1.666	1.196	1.774	2.172	4.425	2.527	2.805	3.911	3.798	5.616	2
NC_013607.1	Kaupichthys hyoproroides	Kaupichthys_hyoproroides_NC_013607_1	Actinopteri	Anguilliformes	Chlopsidae	Kaupichthys	Chordata	F	H	16662	15634	-0.248	-0.24	-0.524	-0.58	32.7	25.8	25.8	15.7	58.5	41.5	41.5	0.118	-0.244	-0.118	0.244	0.998069	1.822	1.3	1.3	1.371	0.867	0.827	0.779	0.771	0.771	2.772	2.283	1.83	1.256	2.027	2.472	4.684	2.684	2.844	4.429	3.923	6.204	2
NC_013633.1	Robinsia catherinae	Robinsia_catherinae_NC_013633_1	Actinopteri	Anguilliformes	Chlopsidae	Robinsia	Chordata	F	H	16627	15613	-0.225	-0.216	-0.427	-0.462	31.3	25.2	26.6	16.9	56.5	43.5	42.1	0.108	-0.224	-0.108	0.224	0.968751	1.759	1.25	1.25	1.319	0.838	0.797	0.748	0.742	0.742	2.579	2.305	1.647	1.25	1.871	2.462	4.602	2.512	2.821	4.406	3.914	6.032	2
NC_013606.1	Coloconger cadenati	Coloconger_cadenati_NC_013606_1	Actinopteri	Anguilliformes	Colocongridae	Coloconger	Chordata	F	H	17755	15630	-0.261	-0.252	-0.595	-0.655	31.4	25.1	27.4	16	56.5	43.4	41.1	0.111	-0.262	-0.111	0.262	0.999652	1.823	1.304	1.304	1.376	0.851	0.81	0.782	0.773	0.773	2.66	2.356	1.761	1.204	2.242	2.235	4.498	2.443	2.847	4.032	3.788	5.666	2
NC_013632.1	Ariosoma shiroanago	Ariosoma_shiroanago_NC_013632_1	Actinopteri	Anguilliformes	Congridae	Ariosoma	Chordata	F	H	16922	15696	-0.179	-0.174	-0.367	-0.393	32.5	26.8	23.9	16.7	59.3	40.6	43.5	0.096	-0.177	-0.096	0.177	1.05551	1.979	1.429	1.429	1.494	0.927	0.886	0.848	0.829	0.829	2.72	2.547	1.921	1.518	2.055	2.89	4.968	2.834	3.14	4.424	3.891	6.534	2
NC_002761.2	Conger myriaster	Conger_myriaster_NC_002761_2	Actinopteri	Anguilliformes	Congridae	Conger	Chordata	F	H	18705	15616	-0.205	-0.205	-0.489	-0.528	33.9	29.3	22.1	14.7	63.2	36.8	44	0.073	-0.202	-0.073	0.202	1.00002	1.818	1.3	1.3	1.373	0.893	0.852	0.781	0.773	0.773	2.742	2.235	1.787	1.261	1.935	2.325	4.68	2.538	3.004	4.414	3.836	6.82	2
NC_013618.1	Congriscus sp. Tht2	Congriscus_sp__Tht2_NC_013618_1	Actinopteri	Anguilliformes	Congridae	Congriscus	Chordata	F	H	17617	15640	-0.263	-0.258	-0.56	-0.607	32	24.4	27.5	16.1	56.4	43.6	40.5	0.135	-0.261	-0.135	0.261	0.968619	1.759	1.25	1.25	1.32	0.832	0.791	0.75	0.742	0.742	2.634	2.343	1.713	1.203	1.93	2.241	4.453	2.364	2.774	3.981	3.759	5.564	2
NC_013629.1	Heteroconger hassi	Heteroconger_hassi_NC_013629_1	Actinopteri	Anguilliformes	Congridae	Heteroconger	Chordata	F	H	17768	15660	-0.245	-0.24	-0.465	-0.508	31.7	24.3	27.2	16.8	56	44	41.1	0.131	-0.236	-0.131	0.236	0.968439	1.753	1.247	1.247	1.32	0.829	0.788	0.75	0.742	0.742	2.563	2.359	1.666	1.249	1.855	2.271	4.512	2.462	2.798	3.939	3.825	5.763	2
NC_013630.1	Paraconger notialis	Paraconger_notialis_NC_013630_1	Actinopteri	Anguilliformes	Congridae	Paraconger	Chordata	F	H	17729	15677	-0.304	-0.299	-0.615	-0.68	32.5	23.1	28.7	15.7	55.6	44.4	38.8	0.17	-0.293	-0.17	0.293	0.977168	1.766	1.259	1.259	1.33	0.836	0.795	0.758	0.751	0.751	2.568	2.35	1.666	1.266	1.867	2.296	4.517	2.504	2.834	3.994	3.814	5.712	2
NC_013609.1	Cyema atrum	Cyema_atrum_NC_013609_1	Actinopteri	Anguilliformes	Cyematidae	Cyema	Chordata	F	H	16868	15425	-0.225	-0.216	-0.494	-0.547	33.2	26.4	25.2	15.3	59.6	40.5	41.7	0.114	-0.245	-0.114	0.245	1.03211	1.911	1.37	1.37	1.445	0.9	0.86	0.834	0.806	0.806	2.942	2.205	1.91	1.371	1.971	2.732	4.955	2.958	3.001	5.065	3.97	6.467	2
NC_039137.1	Neocyema erythrosoma	Neocyema_erythrosoma_NC_039137_1	Actinopteri	Anguilliformes	Cyematidae	Neocyema	Chordata	F	H	17765	15734	-0.212	-0.202	-0.525	-0.559	32.9	28.7	23.4	15.1	61.6	38.5	43.8	0.068	-0.216	-0.068	0.216	1.22647	2.148	1.484	1.484	1.712	1.011	0.969	1.003	1	1	3.152	2.286	2.07	1.854	2.849	2.685	4.925	2.884	3.1	4.768	4.241	9.977	2
NC_013611.1	Derichthys serpentinus	Derichthys_serpentinus_NC_013611_1	Actinopteri	Anguilliformes	Derichthyidae	Derichthys	Chordata	F	H	17077	15619	-0.262	-0.255	-0.501	-0.568	31.4	24.3	28.2	16.2	55.7	44.4	40.5	0.128	-0.27	-0.128	0.27	1.0083	1.841	1.319	1.319	1.391	0.866	0.826	0.792	0.782	0.782	2.657	2.354	1.84	1.225	2.113	2.362	4.6	2.633	2.851	4.113	3.814	5.94	2
NC_013608.1	Nessorhamphus ingolfianus	Nessorhamphus_ingolfianus_NC_013608_1	Actinopteri	Anguilliformes	Derichthyidae	Nessorhamphus	Chordata	F	H	17782	15634	-0.279	-0.275	-0.665	-0.725	32.7	25.1	27	15.3	57.8	42.3	40.4	0.131	-0.278	-0.131	0.278	0.980652	1.785	1.273	1.273	1.344	0.84	0.799	0.764	0.754	0.754	2.689	2.381	1.704	1.204	2.004	2.286	4.427	2.378	2.808	3.966	3.813	5.614	2
NC_013601.1	Pythonichthys microphthalmus	Pythonichthys_microphthalmus_NC_013601_1	Actinopteri	Anguilliformes	Heterenchelyidae	Pythonichthys	Chordata	F	H	17042	15563	-0.309	-0.303	-0.674	-0.75	32	23.8	28.6	15.6	55.8	44.2	39.4	0.146	-0.295	-0.146	0.295	0.996467	1.809	1.29	1.29	1.361	0.841	0.801	0.775	0.77	0.77	2.609	2.528	1.657	1.278	2.008	2.274	4.45	2.408	2.831	4.183	3.846	5.776	2
NC_013602.1	Moringua microchir	Moringua_microchir_NC_013602_1	Actinopteri	Anguilliformes	Moringuidae	Moringua	Chordata	F	H	15858	15639	-0.291	-0.281	-0.563	-0.624	32.5	23.6	28.4	15.6	56.1	44	39.2	0.159	-0.29	-0.159	0.29	0.967955	1.749	1.246	1.246	1.317	0.846	0.806	0.748	0.741	0.741	2.67	2.363	1.671	1.265	1.792	2.331	4.515	2.512	2.978	4.142	3.854	5.817	2
NC_013622.1	Moringua edwardsi	Moringua_edwardsi_NC_013622_1	Actinopteri	Anguilliformes	Moringuidae	Moringua	Chordata	F	H	16841	15610	-0.306	-0.3	-0.653	-0.729	33	24.8	27.5	14.8	57.8	42.3	39.6	0.142	-0.301	-0.142	0.301	0.964656	1.743	1.239	1.239	1.31	0.836	0.796	0.744	0.738	0.738	2.66	2.363	1.655	1.262	1.765	2.313	4.472	2.47	2.965	4.14	3.826	5.785	2
NC_013617.1	Cynoponticus ferox	Cynoponticus_ferox_NC_013617_1	Actinopteri	Anguilliformes	Muraenesocidae	Cynoponticus	Chordata	F	H	17822	15706	-0.24	-0.235	-0.53	-0.578	32.4	27.4	25	15.2	59.8	40.2	42.6	0.085	-0.243	-0.085	0.243	1.00498	1.823	1.308	1.308	1.379	0.871	0.83	0.787	0.778	0.778	2.606	2.435	1.789	1.252	2.095	2.28	4.92	2.558	2.879	4.168	3.862	6.133	2
NC_057492.1	Muraenesox cinereus	Muraenesox_cinereus_NC_057492_1	Actinopteri	Anguilliformes	Muraenesocidae	Muraenesox	Chordata	F	H	17673	15695	-0.192	-0.185	-0.34	-0.372	32.1	27.6	23.8	16.6	59.7	40.4	44.2	0.076	-0.179	-0.076	0.179	1.06213	1.942	1.401	1.401	1.477	0.916	0.875	0.845	0.836	0.836	2.702	2.518	1.898	1.414	2.326	2.427	5.441	2.629	2.962	4.387	3.953	6.314	2
NC_013614.1	Muraenesox bagio	Muraenesox_bagio_NC_013614_1	Actinopteri	Anguilliformes	Muraenesocidae	Muraenesox	Chordata	F	H	18247	15681	-0.187	-0.182	-0.353	-0.369	32.3	28.2	23.2	16.3	60.5	39.5	44.5	0.069	-0.176	-0.069	0.176	1.06198	1.943	1.401	1.401	1.476	0.919	0.878	0.845	0.835	0.835	2.7	2.491	1.928	1.383	2.402	2.468	5.52	2.623	2.959	4.368	3.959	6.3	2
NC_013613.1	Anarchias sp. Ansp	Anarchias_sp__Ansp_NC_013613_1	Actinopteri	Anguilliformes	Muraenidae	Anarchias	Chordata	F	H	16497	15603	-0.255	-0.25	-0.51	-0.566	29	24.5	29	17.5	53.5	46.5	42	0.083	-0.248	-0.083	0.248	0.987295	1.78	1.269	1.269	1.339	0.851	0.811	0.762	0.761	0.761	2.6	2.525	1.714	1.18	1.93	2.314	4.501	2.453	2.851	4.097	3.883	6.077	2
NC_027234.1	Enchelynassa canina	Enchelynassa_canina_NC_027234_1	Actinopteri	Anguilliformes	Muraenidae	Enchelynassa	Chordata	F	H	16592	15613	-0.215	-0.212	-0.389	-0.431	28.4	25.1	28	18.4	53.5	46.4	43.5	0.061	-0.206	-0.061	0.206	0.990129	1.804	1.291	1.291	1.363	0.863	0.823	0.774	0.764	0.764	2.677	2.467	1.753	1.232	1.893	2.37	4.643	2.486	2.954	4.149	3.996	6.064	2
NC_027240.1	Gymnomuraena zebra	Gymnomuraena_zebra_NC_027240_1	Actinopteri	Anguilliformes	Muraenidae	Gymnomuraena	Chordata	F	H	16576	15612	-0.223	-0.217	-0.428	-0.47	30.2	25.8	26.8	17.2	56	44	43	0.078	-0.219	-0.078	0.219	0.975283	1.767	1.26	1.26	1.331	0.858	0.818	0.755	0.749	0.749	2.582	2.467	1.696	1.251	1.907	2.341	4.552	2.496	2.873	4.175	3.956	6.032	2
NC_038175.1	Gymnothorax minor	Gymnothorax_minor_NC_038175_1	Actinopteri	Anguilliformes	Muraenidae	Gymnothorax	Chordata	F	H	16574	15609	-0.207	-0.2	-0.418	-0.468	29.3	26.2	26.7	17.8	55.5	44.5	44	0.055	-0.202	-0.055	0.202	0.984059	1.789	1.279	1.279	1.348	0.863	0.823	0.769	0.757	0.757	2.697	2.455	1.743	1.201	1.913	2.374	4.663	2.505	2.94	4.107	3.991	6.186	2
NC_004417.1	Gymnothorax kidako	Gymnothorax_kidako_NC_004417_1	Actinopteri	Anguilliformes	Muraenidae	Gymnothorax	Chordata	F	H	16579	15610	-0.223	-0.215	-0.525	-0.593	29.4	26.7	26.8	17.1	56.1	43.9	43.8	0.049	-0.219	-0.049	0.219	0.992964	1.812	1.297	1.297	1.381	0.873	0.833	0.779	0.766	0.766	2.67	2.467	1.791	1.25	1.914	2.381	4.685	2.533	2.953	4.084	4.025	6.243	2
NC_039138.1	Gymnothorax niphostigmus	Gymnothorax_niphostigmus_NC_039138_1	Actinopteri	Anguilliformes	Muraenidae	Gymnothorax	Chordata	F	H	16576	15605	-0.215	-0.208	-0.494	-0.555	29.6	27.1	26.3	17.1	56.7	43.4	44.2	0.045	-0.211	-0.045	0.211	0.990873	1.807	1.293	1.293	1.378	0.871	0.831	0.777	0.764	0.764	2.677	2.473	1.791	1.25	1.901	2.399	4.703	2.521	2.953	4.084	4.027	6.191	2
NC_013610.1	Rhinomuraena quaesita	Rhinomuraena_quaesita_NC_013610_1	Actinopteri	Anguilliformes	Muraenidae	Rhinomuraena	Chordata	F	H	16566	15604	-0.177	-0.17	-0.361	-0.392	29.2	27.2	25.6	18	56.4	43.6	45.2	0.035	-0.173	-0.035	0.173	0.992868	1.814	1.298	1.298	1.368	0.877	0.837	0.778	0.766	0.766	2.694	2.473	1.765	1.224	1.9	2.401	4.811	2.509	3.022	4.135	4.06	6.25	2
NC_057570.1	Strophidon sathete	Strophidon_sathete_NC_057570_1	Actinopteri	Anguilliformes	Muraenidae	Strophidon	Chordata	F	H	16568	15608	-0.208	-0.199	-0.437	-0.505	31	27.1	25.2	16.7	58.1	41.9	43.8	0.066	-0.203	-0.066	0.203	0.986475	1.799	1.286	1.286	1.356	0.876	0.836	0.772	0.76	0.76	2.692	2.465	1.734	1.242	1.893	2.377	4.656	2.506	2.974	4.109	4.017	6.094	2
NC_013631.1	Myroconger compressus	Myroconger_compressus_NC_013631_1	Actinopteri	Anguilliformes	Myrocongridae	Myroconger	Chordata	F	H	16642	15651	-0.201	-0.194	-0.416	-0.447	30.8	26.7	25.4	17.1	57.5	42.5	43.8	0.072	-0.195	-0.072	0.195	0.979	1.771	1.265	1.265	1.336	0.865	0.825	0.758	0.752	0.752	2.695	2.493	1.735	1.216	1.916	2.338	4.419	2.548	2.81	4.047	3.978	5.83	2
NC_013624.2	Avocettina infans	Avocettina_infans_NC_013624_2	Actinopteri	Anguilliformes	Nemichthyidae	Avocettina	Chordata	F	H	16680	15647	-0.144	-0.138	-0.171	-0.195	28	25.8	26.4	19.9	53.8	46.3	45.7	0.042	-0.141	-0.042	0.141	0.978542	1.773	1.264	1.264	1.335	0.842	0.802	0.756	0.752	0.752	2.532	2.214	1.665	1.206	1.787	2.266	4.522	2.534	2.884	3.931	3.842	5.684	2
NC_013626.2	Labichthys carinatus	Labichthys_carinatus_NC_013626_2	Actinopteri	Anguilliformes	Nemichthyidae	Labichthys	Chordata	F	H	16683	15650	-0.145	-0.139	-0.186	-0.209	28.3	26	26.1	19.6	54.3	45.7	45.6	0.042	-0.142	-0.042	0.142	0.978868	1.774	1.264	1.264	1.335	0.845	0.805	0.756	0.752	0.752	2.532	2.2	1.665	1.214	1.787	2.249	4.525	2.546	2.885	3.931	3.842	5.699	2
NC_013620.1	Nemichthys scolopaceus	Nemichthys_scolopaceus_NC_013620_1	Actinopteri	Anguilliformes	Nemichthyidae	Nemichthys	Chordata	F	H	17457	15608	-0.212	-0.207	-0.355	-0.404	29.5	24.7	27.6	18.3	54.2	45.9	43	0.088	-0.203	-0.088	0.203	1.00394	1.828	1.309	1.309	1.378	0.857	0.818	0.783	0.777	0.777	2.616	2.239	1.711	1.224	1.892	2.409	4.809	2.742	3.071	4.247	4.114	5.937	2
NC_013621.1	Facciolella oxyrhyncha	Facciolella_oxyrhyncha_NC_013621_1	Actinopteri	Anguilliformes	Nettastomatidae	Facciolella	Chordata	F	H	17789	15643	-0.222	-0.212	-0.426	-0.48	33	25.8	25.1	16.1	58.8	41.2	41.9	0.122	-0.218	-0.122	0.218	0.976294	1.768	1.261	1.261	1.324	0.853	0.813	0.757	0.75	0.75	2.527	2.356	1.656	1.248	2.032	2.311	4.544	2.41	2.865	3.993	3.809	5.857	2
NC_013623.1	Hoplunnis punctata	Hoplunnis_punctata_NC_013623_1	Actinopteri	Anguilliformes	Nettastomatidae	Hoplunnis	Chordata	F	H	17828	15647	-0.256	-0.249	-0.507	-0.56	33.8	24.2	26.4	15.6	58	42	39.8	0.166	-0.258	-0.166	0.258	0.958827	1.736	1.234	1.234	1.303	0.826	0.786	0.74	0.732	0.732	2.535	2.329	1.618	1.18	1.885	2.282	4.51	2.483	2.837	3.994	3.814	5.792	2
NC_013615.1	Leptocephalus sp. 'type II larva' (Smith, 1989)	Leptocephalus_sp___type_II_larva___Smith__1989__NC_013615_1	Actinopteri	Anguilliformes	Nettastomatidae	Leptocephalus	Chordata	F	H	18037	15733	-0.245	-0.236	-0.472	-0.537	32	25.2	26.7	16.2	57.2	42.9	41.4	0.119	-0.244	-0.119	0.244	0.970696	1.757	1.251	1.251	1.326	0.844	0.803	0.751	0.744	0.744	2.604	2.331	1.647	1.256	1.93	2.288	4.528	2.373	2.815	4	3.783	5.706	2
NC_013625.1	Nettastoma parviceps	Nettastoma_parviceps_NC_013625_1	Actinopteri	Anguilliformes	Nettastomatidae	Nettastoma	Chordata	F	H	17714	15636	-0.198	-0.188	-0.296	-0.345	31.6	26.8	24.8	16.8	58.4	41.6	43.6	0.082	-0.192	-0.082	0.192	0.9599	1.737	1.235	1.235	1.309	0.844	0.803	0.741	0.733	0.733	2.529	2.324	1.656	1.228	1.889	2.248	4.534	2.474	2.811	3.973	3.756	5.722	2
NC_013635.1	Myrichthys maculosus	Myrichthys_maculosus_NC_013635_1	Actinopteri	Anguilliformes	Ophichthidae	Myrichthys	Chordata	F	H	17859	14576	-0.24	-0.238	-0.49	-0.514	31.2	25	27	16.8	56.2	43.8	41.8	0.111	-0.232	-0.111	0.232	1.00688	1.824	1.308	1.308	1.382	0.853	0.812	0.789	0.78	0.78	2.544	2.423	1.781	1.279		2.357	4.607	2.563	2.807	4.062	3.876	5.961	2
NC_005802.1	Ophisurus macrorhynchos	Ophisurus_macrorhynchos_NC_005802_1	Actinopteri	Anguilliformes	Ophichthidae	Ophisurus	Chordata	F	H	17843	15669	-0.231	-0.226	-0.51	-0.558	32.2	25.7	25.7	16.4	57.9	42.1	42.1	0.111	-0.223	-0.111	0.223	1.00562	1.823	1.306	1.306	1.381	0.861	0.82	0.788	0.779	0.779	2.545	2.391	1.752	1.26	2.175	2.38	4.57	2.478	2.813	4.067	3.851	5.884	2
NC_013436.1	Serrivomer sector	Serrivomer_sector_NC_013436_1	Actinopteri	Anguilliformes	Serrivomeridae	Serrivomer	Chordata	F	H	16099	15617	-0.237	-0.229	-0.483	-0.551	31.9	25.7	26.2	16.2	57.6	42.4	41.9	0.106	-0.238	-0.106	0.238	0.969325	1.76	1.252	1.252	1.32	0.84	0.801	0.748	0.743	0.743	2.539	2.306	1.637	1.211	1.798	2.224	4.448	2.57	2.838	3.984	3.803	5.668	2
NC_013627.1	Serrivomer beanii	Serrivomer_beanii_NC_013627_1	Actinopteri	Anguilliformes	Serrivomeridae	Serrivomer	Chordata	F	H	16731	15640	-0.235	-0.224	-0.417	-0.496	31.7	25.9	26.1	16.3	57.6	42.4	42.2	0.102	-0.231	-0.102	0.231	0.97484	1.77	1.261	1.261	1.329	0.84	0.801	0.753	0.748	0.748	2.637	2.324	1.666	1.197	1.785	2.235	4.564	2.52	2.86	4.141	3.84	5.806	2
NC_013628.2	Stemonidium hypomelas	Stemonidium_hypomelas_NC_013628_2	Actinopteri	Anguilliformes	Serrivomeridae	Stemonidium	Chordata	F	H	16566	15617	-0.205	-0.196	-0.385	-0.452	30.8	26.4	25.8	17	57.2	42.8	43.4	0.078	-0.205	-0.078	0.205	0.974479	1.769	1.26	1.26	1.329	0.849	0.81	0.753	0.748	0.748	2.575	2.35	1.637	1.214	1.799	2.287	4.477	2.6	2.89	4.104	3.83	5.807	2
NC_013634.1	Ilyophis brunneus	Ilyophis_brunneus_NC_013634_1	Actinopteri	Anguilliformes	Synaphobranchidae	Ilyophis	Chordata	F	H	16682	15655	-0.244	-0.238	-0.524	-0.578	31.5	25	27.1	16.4	56.5	43.5	41.4	0.115	-0.245	-0.115	0.245	0.949958	1.719	1.221	1.221	1.291	0.824	0.784	0.729	0.723	0.723	2.594	2.219	1.656	1.238	1.85	2.274	4.287	2.462	2.813	4.184	3.813	5.75	2
NC_005805.1	Synaphobranchus kaupii	Synaphobranchus_kaupii_NC_005805_1	Actinopteri	Anguilliformes	Synaphobranchidae	Synaphobranchus	Chordata	F	H	16166	15657	-0.245	-0.238	-0.523	-0.579	31.6	24.8	27.1	16.5	56.4	43.6	41.3	0.12	-0.244	-0.12	0.244	0.949973	1.719	1.221	1.221	1.291	0.822	0.782	0.729	0.723	0.723	2.6	2.225	1.656	1.238	1.843	2.274	4.291	2.462	2.802	4.184	3.804	5.76	2
NC_013605.1	Simenchelys parasitica	Simenchelys_parasitica_NC_013605_1	Actinopteri	Anguilliformes	Synaphobranchidae	Simenchelys	Chordata	MP	H	16689	15642	-0.213	-0.205	-0.497	-0.548	31.8	26.3	25.4	16.5	58.1	41.9	42.8	0.093	-0.211	-0.093	0.211	0.946837	1.71	1.213	1.213	1.283	0.829	0.788	0.725	0.72	0.72	2.595	2.236	1.676	1.214	1.801	2.262	4.261	2.434	2.797	4.016	3.801	5.714	2
NC_004595.1	Glossanodon semifasciatus	Glossanodon_semifasciatus_NC_004595_1	Actinopteri	Argentiniformes	Argentinidae	Glossanodon	Chordata	F	H	16627	15592	-0.297	-0.29	-0.68	-0.75	27.2	27.8	29	16	55	45	43.8	-0.01	-0.29	0.01	0.29	0.93649	1.731	1.237	1.237	1.326	0.81	0.786	0.718	0.71	0.71	2.406	2.07	1.494	1.126	1.627	1.923	3.849	2.804	3.006	3.75	3.362	5.031	2
NC_004591.1	Lipolagus ochotensis	Lipolagus_ochotensis_NC_004591_1	Actinopteri	Argentiniformes	Bathylagidae	Lipolagus	Chordata	F	I	17338	15589	-0.291	-0.289	-0.643	-0.698	25.3	26.3	31	17.3	51.6	48.3	43.6	-0.019	-0.284	0.019	0.284	0.955487	1.774	1.273	1.273	1.365	0.821	0.795	0.738	0.729	0.729	2.425	2.085	1.614	1.135	1.744	1.976	3.907	2.72	2.952	3.8	3.376	5.131	2
NC_004596.1	Nansenia ardesiaca	Nansenia_ardesiaca_NC_004596_1	Actinopteri	Argentiniformes	Microstomatidae	Nansenia	Chordata	F	H	16620	15588	-0.295	-0.292	-0.653	-0.709	25.3	26.5	31	17.2	51.8	48.2	43.7	-0.023	-0.286	0.023	0.286	0.942746	1.743	1.251	1.251	1.341	0.817	0.791	0.724	0.716	0.716	2.419	2.056	1.478	1.18	1.715	1.953	3.785	2.736	2.938	3.801	3.347	5.05	2
NC_034665.1	Bathylychnops exilis	Bathylychnops_exilis_NC_034665_1	Actinopteri	Argentiniformes	Opisthoproctidae	Bathylychnops	Chordata	F	I	16444	15589	-0.319	-0.314	-0.744	-0.825	27.2	27.5	29.6	15.6	54.7	45.2	43.1	-0.006	-0.31	0.006	0.31	0.969968	1.781	1.282	1.282	1.372	0.833	0.808	0.744	0.743	0.743	2.533	2.119	1.51	1.16	1.768	1.943	3.808	2.71	3.028	3.733	3.455	5.173	2
NC_034666.1	Dolichopteryx minuscula	Dolichopteryx_minuscula_NC_034666_1	Actinopteri	Argentiniformes	Opisthoproctidae	Dolichopteryx	Chordata	F	I	16875	15588	-0.319	-0.312	-0.715	-0.795	27.6	27.9	29.1	15.4	55.5	44.5	43.3	-0.006	-0.309	0.006	0.309	0.968874	1.806	1.304	1.304	1.395	0.842	0.817	0.758	0.742	0.742	2.525	2.106	1.519	1.221	1.731	1.941	3.969	2.747	3.093	3.75	3.464	5.066	2
NC_031165.1	Monacoa grimaldii	Monacoa_grimaldii_NC_031165_1	Actinopteri	Argentiniformes	Opisthoproctidae	Monacoa	Chordata	F	I	16609	15573	-0.291	-0.286	-0.653	-0.725	25.8	27.9	29.7	16.6	53.7	46.3	44.5	-0.04	-0.282	0.04	0.282	0.992417	1.832	1.325	1.325	1.416	0.863	0.837	0.771	0.766	0.766	2.539	2.122	1.539	1.205	1.84	2.045	4.02	2.908	3.16	3.853	3.605	5.233	2
NC_004600.1	Opisthoproctus soleatus	Opisthoproctus_soleatus_NC_004600_1	Actinopteri	Argentiniformes	Opisthoproctidae	Opisthoproctus	Chordata	F	I	16645	15599	-0.303	-0.299	-0.654	-0.722	25.8	27.4	30.2	16.5	53.2	46.7	43.9	-0.03	-0.294	0.03	0.294	0.982959	1.817	1.313	1.313	1.404	0.849	0.824	0.764	0.756	0.756	2.546	2.092	1.51	1.223	1.829	1.975	3.922	2.82	3.127	3.805	3.548	5.163	2
NC_003178.1	Ateleopus japonicus	Ateleopus_japonicus_NC_003178_1	Actinopteri	Ateleopodiformes	Ateleopodidae	Ateleopus	Chordata	F	I	16650	15607	-0.26	-0.252	-0.587	-0.641	30.9	25.9	27.1	16.1	56.8	43.2	42	0.087	-0.255	-0.087	0.255	0.945429	1.791	1.259	1.259	1.355	0.84	0.815	0.732	0.719	0.719	2.458	2.101	1.543	1.234	1.85	2.077	3.713	2.922	2.961	4.008	3.22	5.107	2
NC_003179.1	Ijimaia dofleini	Ijimaia_dofleini_NC_003179_1	Actinopteri	Ateleopodiformes	Ateleopodidae	Ijimaia	Chordata	F	I	16645	15598	-0.265	-0.257	-0.588	-0.652	30.8	26.3	27	15.9	57.1	42.9	42.2	0.079	-0.26	-0.079	0.26	0.941937	1.786	1.257	1.257	1.353	0.844	0.82	0.729	0.715	0.715	2.471	2.103	1.543	1.218	1.808	2.1	3.736	2.868	2.953	4.013	3.229	5.15	2
NC_036768.1	Atherinomorus lacunosus	Atherinomorus_lacunosus_NC_036768_1	Actinopteri	Atheriniformes	Atherinidae	Atherinomorus	Chordata	F	H	16552	15576	-0.302	-0.299	-0.665	-0.727	27.1	25.8	30.5	16.6	52.9	47.1	42.4	0.024	-0.296	-0.024	0.296	0.962607	1.877	1.33	1.33	1.356	0.84	0.814	0.742	0.736	0.736	2.41	2.118	1.465	1.087	1.87	2.271	3.276	2.467	3.165	3.785	3.109	5.372	2
NC_035147.1	Atherinosoma microstoma	Atherinosoma_microstoma_NC_035147_1	Actinopteri	Atheriniformes	Atherinidae	Atherinosoma	Chordata	F	H	16573	14844	-0.259	-0.258	-0.576	-0.636	26.2	27.3	29.3	17.1	53.5	46.4	44.4	-0.021	-0.264	0.021	0.264	0.963331	1.882	1.341	1.341	1.361	0.848	0.823	0.751	0.737	0.737	2.423	2.128	1.455	1.143	1.975	2.305	3.471	2.508	3.179	3.785	3.167	5.423	2
NC_043854.1	Craterocephalus stramineus	Craterocephalus_stramineus_NC_043854_1	Actinopteri	Atheriniformes	Atherinidae	Craterocephalus	Chordata	F	H	16566	15608	-0.238	-0.236	-0.462	-0.517	26.8	27.1	28.5	17.6	53.9	46.1	44.7	-0.005	-0.236	0.005	0.236	0.993925	1.942	1.393	1.393	1.414	0.866	0.842	0.78	0.767	0.767	2.6	2.187	1.465	1.09	2.093	2.352	3.441	2.414	3.305	3.829	3.293	5.585	2
NC_035148.1	Craterocephalus eyresii	Craterocephalus_eyresii_NC_035148_1	Actinopteri	Atheriniformes	Atherinidae	Craterocephalus	Chordata	F	H	16602	15064	-0.22	-0.217	-0.438	-0.49	25.6	27	29	18.5	52.6	47.5	45.5	-0.027	-0.22	0.027	0.22	0.980849	1.917	1.37	1.37	1.39	0.859	0.835	0.766	0.754	0.754	2.481	2.121	1.465	1.119	2.088	2.315	3.448	2.497	3.294	3.745	3.21	5.353	2
NC_004386.1	Hypoatherina tsurugae	Hypoatherina_tsurugae_NC_004386_1	Actinopteri	Atheriniformes	Atherinidae	Hypoatherina	Chordata	F	H	16566	15602	-0.28	-0.275	-0.602	-0.675	27.3	26.7	29.3	16.7	54	46	43.4	0.011	-0.273	-0.011	0.273	0.977263	1.905	1.356	1.356	1.377	0.855	0.829	0.757	0.751	0.751	2.418	2.14	1.513	1.168	1.91	2.31	3.294	2.436	3.181	3.773	3.163	5.388	2
NC_024883.1	Chirostoma humboldtianum	Chirostoma_humboldtianum_NC_024883_1	Actinopteri	Atheriniformes	Atherinopsidae	Chirostoma	Chordata	F	H	16447	15514	-0.252	-0.25	-0.524	-0.588	25.1	25.7	30.7	18.4	50.8	49.1	44.1	-0.012	-0.249	0.012	0.249	0.973718	1.899	1.341	1.341	1.366	0.858	0.819	0.751	0.747	0.747	2.477	2.16	1.474	1.127	1.95	2.303	3.335	2.619	3.124	3.814	3.181	5.403	2
NC_044649.1	Leuresthes tenuis	Leuresthes_tenuis_NC_044649_1	Actinopteri	Atheriniformes	Atherinopsidae	Leuresthes	Chordata	F	H	16719	15603	-0.262	-0.26	-0.651	-0.704	26.7	27.9	28.6	16.7	54.6	45.3	44.6	-0.022	-0.262	0.022	0.262	0.985637	1.923	1.361	1.361	1.388	0.872	0.833	0.764	0.759	0.759	2.489	2.159	1.562	1.21	1.977	2.306	3.374	2.521	3.24	3.806	3.198	5.452	2
NC_011174.1	Menidia menidia	Menidia_menidia_NC_011174_1	Actinopteri	Atheriniformes	Atherinopsidae	Menidia	Chordata	F	H	16456	15604	-0.233	-0.233	-0.482	-0.537	24.6	26.1	30.3	19	50.7	49.3	45.1	-0.031	-0.23	0.031	0.23	0.970507	1.893	1.336	1.336	1.36	0.854	0.816	0.748	0.744	0.744	2.538	2.164	1.474	1.111	1.905	2.309	3.369	2.621	3.109	3.814	3.174	5.622	2
NC_011175.1	Odontesthes sp. Odsp-001	Odontesthes_sp__Odsp_001_NC_011175_1	Actinopteri	Atheriniformes	Atherinopsidae	Odontesthes	Chordata	F	H	16527	15600	-0.252	-0.25	-0.551	-0.616	25.7	27.2	29.4	17.6	52.9	47	44.8	-0.028	-0.25	0.028	0.25	0.978496	1.906	1.35	1.35	1.376	0.86	0.824	0.756	0.752	0.752	2.498	2.124	1.514	1.153	1.984	2.266	3.329	2.532	3.126	3.792	3.183	5.407	2
NC_034336.1	Bedotia geayi	Bedotia_geayi_NC_034336_1	Actinopteri	Atheriniformes	Bedotiidae	Bedotia	Chordata	F	H	16527	15590	-0.298	-0.292	-0.688	-0.759	28.3	27.8	28.3	15.6	56.1	43.9	43.4	0.01	-0.291	-0.01	0.291	0.963852	1.865	1.318	1.318	1.367	0.858	0.837	0.739	0.737	0.737	2.427	2.157	1.455	1.127	2.032	2.353	3.359	2.449	3.159	3.842	3.171	5.326	2
NC_011178.1	Iso hawaiiensis	Iso_hawaiiensis_NC_011178_1	Actinopteri	Atheriniformes	Isonidae	Iso	Chordata	F	H	16567	15602	-0.265	-0.26	-0.581	-0.644	26.4	27.3	29.1	17.2	53.7	46.3	44.5	-0.017	-0.258	0.017	0.258	0.984757	1.923	1.368	1.368	1.394	0.864	0.838	0.765	0.758	0.758	2.461	2.157	1.465	1.144	1.937	2.335	3.341	2.632	3.268	3.798	3.233	5.477	2
NC_028090.1	Glossolepis incisus	Glossolepis_incisus_NC_028090_1	Actinopteri	Atheriniformes	Melanotaeniidae	Glossolepis	Chordata	F	H	16529	15575	-0.308	-0.303	-0.657	-0.722	27.5	26.4	30	16.1	53.9	46.1	42.5	0.021	-0.303	-0.021	0.303	1.01526	1.962	1.411	1.411	1.463	0.887	0.863	0.789	0.789	0.789	2.668	2.233	1.581	1.159	2	2.387	3.529	2.5	3.387	3.977	3.334	5.518	2
NC_036767.1	Iriatherina werneri	Iriatherina_werneri_NC_036767_1	Actinopteri	Atheriniformes	Melanotaeniidae	Iriatherina	Chordata	F	H	16526	15567	-0.305	-0.301	-0.631	-0.695	28.1	26.7	29.5	15.8	54.8	45.3	42.5	0.025	-0.301	-0.025	0.301	1.00755	1.954	1.405	1.405	1.453	0.884	0.86	0.782	0.781	0.781	2.602	2.255	1.601	1.135	2.005	2.376	3.506	2.432	3.386	4.005	3.336	5.622	2
NC_026904.1	Melanotaenia parkinsoni	Melanotaenia_parkinsoni_NC_026904_1	Actinopteri	Atheriniformes	Melanotaeniidae	Melanotaenia	Chordata	F	H	16529	15571	-0.314	-0.312	-0.692	-0.763	28.1	26.5	29.7	15.7	54.6	45.4	42.2	0.028	-0.31	-0.028	0.31	1.01424	1.959	1.409	1.409	1.462	0.89	0.866	0.788	0.788	0.788	2.651	2.248	1.553	1.159	2.029	2.42	3.485	2.528	3.375	4.004	3.364	5.537	2
NC_004385.1	Melanotaenia lacustris	Melanotaenia_lacustris_NC_004385_1	Actinopteri	Atheriniformes	Melanotaeniidae	Melanotaenia	Chordata	F	H	16487	15575	-0.314	-0.312	-0.696	-0.758	27.8	26.4	30	15.8	54.2	45.8	42.2	0.027	-0.308	-0.027	0.308	1.01264	1.956	1.406	1.406	1.459	0.886	0.861	0.786	0.786	0.786	2.637	2.205	1.553	1.143	2.035	2.419	3.477	2.478	3.335	4.004	3.341	5.505	2
NC_028280.1	Melanotaenia splendida	Melanotaenia_splendida_NC_028280_1	Actinopteri	Atheriniformes	Melanotaeniidae	Melanotaenia	Chordata	F	H	16528	15576	-0.313	-0.31	-0.674	-0.747	28	26.6	29.7	15.7	54.6	45.4	42.3	0.026	-0.308	-0.026	0.308	1.01109	1.953	1.404	1.404	1.457	0.888	0.864	0.784	0.785	0.785	2.637	2.241	1.553	1.151	2.036	2.414	3.472	2.528	3.368	4.004	3.353	5.526	2
NC_028208.1	Melanotaenia boesemani	Melanotaenia_boesemani_NC_028208_1	Actinopteri	Atheriniformes	Melanotaeniidae	Melanotaenia	Chordata	F	H	16493	15579	-0.315	-0.311	-0.678	-0.745	27.9	26.5	29.9	15.7	54.4	45.6	42.2	0.026	-0.31	-0.026	0.31	1.01465	1.96	1.41	1.41	1.463	0.889	0.864	0.788	0.788	0.788	2.651	2.219	1.553	1.167	2.029	2.441	3.508	2.515	3.333	4.018	3.332	5.518	2
NC_030253.1	Melanotaenia praecox	Melanotaenia_praecox_NC_030253_1	Actinopteri	Atheriniformes	Melanotaeniidae	Melanotaenia	Chordata	F	H	16536	15576	-0.303	-0.299	-0.619	-0.695	27.5	26.3	30	16.2	53.8	46.2	42.5	0.022	-0.299	-0.022	0.299	1.01794	1.967	1.415	1.415	1.468	0.893	0.869	0.792	0.791	0.791	2.631	2.262	1.562	1.127	2.001	2.407	3.528	2.45	3.391	3.991	3.323	5.537	2
NC_030170.1	Melanotaenia australis	Melanotaenia_australis_NC_030170_1	Actinopteri	Atheriniformes	Melanotaeniidae	Melanotaenia	Chordata	F	H	16530	15575	-0.306	-0.302	-0.653	-0.72	27.8	26.7	29.7	15.9	54.5	45.6	42.6	0.021	-0.302	-0.021	0.302	1.00999	1.95	1.402	1.402	1.455	0.885	0.861	0.783	0.783	0.783	2.658	2.233	1.553	1.151	2.009	2.431	3.504	2.515	3.372	4.004	3.355	5.537	2
NC_002674.1	Hime japonica	Hime_japonica_NC_002674_1	Actinopteri	Aulopiformes	Aulopidae	Hime	Chordata	F	H	16653	15592	-0.298	-0.291	-0.641	-0.707	27.3	26.3	29.9	16.5	53.6	46.4	42.8	0.018	-0.29	-0.018	0.29	0.930866	1.755	1.23	1.23	1.33	0.819	0.792	0.717	0.704	0.704	2.288	2.05	1.504	1.151	1.716	1.933	3.667	2.904	2.984	3.823	3.263	5.009	2
NC_027654.1	Chlorophthalmus nigromarginatus	Chlorophthalmus_nigromarginatus_NC_027654_1	Actinopteri	Aulopiformes	Chlorophthalmidae	Chlorophthalmus	Chordata	F	H	17663	15689	-0.261	-0.257	-0.517	-0.575	25.7	25.7	30.8	17.8	51.4	48.6	43.5	-0.001	-0.267	0.001	0.267	0.943625	1.783	1.253	1.253	1.35	0.827	0.798	0.73	0.717	0.717	2.543	2.072	1.524	1.186	1.756	1.977	3.585	2.836	2.947	3.873	3.222	5.477	2
NC_003160.1	Chlorophthalmus agassizi	Chlorophthalmus_agassizi_NC_003160_1	Actinopteri	Aulopiformes	Chlorophthalmidae	Chlorophthalmus	Chordata	F	H	16221	15639	-0.249	-0.244	-0.517	-0.585	26	26.2	29.8	17.9	52.2	47.7	44.1	-0.004	-0.25	0.004	0.25	0.94716	1.79	1.259	1.259	1.357	0.831	0.802	0.733	0.721	0.721	2.569	2.119	1.557	1.163	1.753	1.974	3.635	2.848	2.921	3.817	3.204	5.481	2
NC_003161.1	Harpadon microchir	Harpadon_microchir_NC_003161_1	Actinopteri	Aulopiformes	Synodontidae	Harpadon	Chordata	F	H	16061	15563	-0.27	-0.268	-0.629	-0.688	26.7	26.8	29.5	17	53.5	46.5	43.8	-0.002	-0.269	0.002	0.269	0.963991	1.819	1.285	1.285	1.384	0.84	0.813	0.75	0.737	0.737	2.553	2.021	1.456	1.212	1.991	1.949	3.805	2.505	3.012	3.923	3.268	5.232	2
NC_024836.1	Saurida umeyoshii	Saurida_umeyoshii_NC_024836_1	Actinopteri	Aulopiformes	Synodontidae	Saurida	Chordata	F	H	16546	15570	-0.309	-0.305	-0.622	-0.688	26.9	25.4	31.1	16.6	52.3	47.7	42	0.03	-0.305	-0.03	0.305	0.960701	1.812	1.28	1.28	1.379	0.841	0.814	0.746	0.734	0.734	2.524	2.035	1.446	1.188	2.039	1.985	3.805	2.662	3.008	3.916	3.314	5.238	2
NC_003162.1	Saurida undosquamis	Saurida_undosquamis_NC_003162_1	Actinopteri	Aulopiformes	Synodontidae	Saurida	Chordata	F	H	15737	15570	-0.301	-0.298	-0.642	-0.696	26.5	25	31.5	17	51.5	48.5	42	0.03	-0.3	-0.03	0.3	0.959036	1.809	1.277	1.277	1.376	0.843	0.816	0.745	0.732	0.732	2.524	2.035	1.456	1.172	2.013	1.979	3.782	2.639	3.026	3.916	3.289	5.266	2
NC_023980.1	Saurida microlepis	Saurida_microlepis_NC_023980_1	Actinopteri	Aulopiformes	Synodontidae	Saurida	Chordata	F	H	16510	15568	-0.301	-0.298	-0.633	-0.694	26.3	25.4	31.2	17	51.7	48.2	42.4	0.017	-0.295	-0.017	0.295	0.959702	1.812	1.279	1.279	1.378	0.843	0.816	0.745	0.733	0.733	2.523	2.05	1.446	1.212	2.032	1.948	3.793	2.564	3.023	3.96	3.317	5.346	2
NC_025940.1	Saurida wanieso	Saurida_wanieso_NC_025940_1	Actinopteri	Aulopiformes	Synodontidae	Saurida	Chordata	F	H	16552	15572	-0.286	-0.283	-0.558	-0.618	25.7	25.2	31.5	17.6	50.9	49.1	42.8	0.009	-0.283	-0.009	0.283	0.961245	1.814	1.281	1.281	1.38	0.837	0.811	0.747	0.735	0.735	2.531	2.035	1.456	1.212	2.013	1.963	3.746	2.619	3.036	3.93	3.268	5.297	2
NC_007228.1	Synodus variegatus	Synodus_variegatus_NC_007228_1	Actinopteri	Aulopiformes	Synodontidae	Synodus	Chordata	F	H	16448	15556	-0.186	-0.18	-0.33	-0.374	26.4	27	27.7	19	53.4	46.7	46	-0.012	-0.187	0.012	0.187	0.957634	1.806	1.273	1.273	1.373	0.859	0.831	0.744	0.731	0.731	2.419	2.117	1.485	1.228	1.775	2.004	4.106	2.939	3.46	3.99	3.48	5.312	2
NC_011172.1	Oryzias sarasinorum	Oryzias_sarasinorum_NC_011172_1	Actinopteri	Beloniformes	Adrianichthyidae	Oryzias	Chordata	F	H	16462	15573	-0.184	-0.178	-0.33	-0.361	29.2	28.7	24.9	17.2	57.9	42.1	45.9	0.008	-0.185	-0.008	0.185	1.00054	1.949	1.403	1.403	1.427	0.906	0.874	0.783	0.774	0.774	2.585	2.289	1.547	1.167	2.1	2.485	3.717	2.664	3.397	4.054	3.302	5.77	2
NC_049128.1	Oryzias celebensis	Oryzias_celebensis_NC_049128_1	Actinopteri	Beloniformes	Adrianichthyidae	Oryzias	Chordata	F	H	16493	15578	-0.184	-0.177	-0.431	-0.473	30.4	30.2	23.3	16.1	60.6	39.4	46.3	0.003	-0.182	-0.003	0.182	0.996898	1.944	1.398	1.398	1.423	0.907	0.876	0.779	0.77	0.77	2.683	2.268	1.525	1.143	2.08	2.482	3.71	2.615	3.403	4.013	3.27	5.891	2
NC_012975.1	Oryzias minutillus	Oryzias_minutillus_NC_012975_1	Actinopteri	Beloniformes	Adrianichthyidae	Oryzias	Chordata	F	H	16953	15590	-0.163	-0.154	-0.302	-0.347	29.3	29.4	24	17.3	58.7	41.3	46.7	-0.001	-0.162	0.001	0.162	1.01291	1.986	1.412	1.412	1.452	0.901	0.87	0.796	0.786	0.786	2.808	2.18	1.494	1.216	2.107	2.52	3.842	2.718	3.429	4.281	3.467	5.782	2
NC_012981.1	Oryzias javanicus	Oryzias_javanicus_NC_012981_1	Actinopteri	Beloniformes	Adrianichthyidae	Oryzias	Chordata	F	H	16892	15576	-0.225	-0.222	-0.484	-0.533	26.8	27.3	28.1	17.8	54.1	45.9	45.1	-0.01	-0.225	0.01	0.225	0.998729	1.953	1.383	1.383	1.424	0.88	0.849	0.782	0.772	0.772	2.624	2.234	1.494	1.158	1.99	2.411	3.622	2.49	3.39	3.946	3.367	5.664	2
NC_034775.1	Oryzias curvinotus	Oryzias_curvinotus_NC_034775_1	Actinopteri	Beloniformes	Adrianichthyidae	Oryzias	Chordata	F	H	16676	15580	-0.206	-0.204	-0.515	-0.56	27.7	28.4	26.5	17.4	56.1	43.9	45.8	-0.012	-0.207	0.012	0.207	0.988067	1.936	1.364	1.364	1.406	0.895	0.862	0.771	0.761	0.761	2.566	2.203	1.535	1.158	2.074	2.399	3.564	3.064	3.393	4.205	3.363	5.618	2
NC_013434.1	Oryzias sinensis	Oryzias_sinensis_NC_013434_1	Actinopteri	Beloniformes	Adrianichthyidae	Oryzias	Chordata	F	H	16654	15573	-0.201	-0.199	-0.467	-0.494	27.8	28.6	26.2	17.5	56.4	43.7	46.1	-0.014	-0.2	0.014	0.2	0.993583	1.947	1.371	1.371	1.416	0.901	0.869	0.777	0.767	0.767	2.568	2.239	1.522	1.191	2.085	2.467	3.595	2.928	3.418	4.224	3.354	5.632	2
NC_012979.1	Oryzias luzonensis	Oryzias_luzonensis_NC_012979_1	Actinopteri	Beloniformes	Adrianichthyidae	Oryzias	Chordata	F	H	16666	15584	-0.194	-0.192	-0.397	-0.431	26.4	27.3	27.6	18.6	53.7	46.2	45.9	-0.017	-0.195	0.017	0.195	1.00367	1.967	1.389	1.389	1.434	0.905	0.872	0.787	0.777	0.777	2.636	2.246	1.504	1.157	2.133	2.409	3.637	3.144	3.393	4.248	3.483	5.659	2
NC_004387.1	Oryzias latipes	Oryzias_latipes_NC_004387_1	Actinopteri	Beloniformes	Adrianichthyidae	Oryzias	Chordata	F	H	16714	15578	-0.199	-0.195	-0.429	-0.474	27.3	28.3	26.5	17.9	55.6	44.4	46.2	-0.018	-0.193	0.018	0.193	0.992399	1.944	1.369	1.369	1.414	0.893	0.861	0.775	0.766	0.766	2.581	2.232	1.503	1.191	2.089	2.468	3.637	2.982	3.391	4.166	3.306	5.634	2
NC_012976.1	Oryzias dancena	Oryzias_dancena_NC_012976_1	Actinopteri	Beloniformes	Adrianichthyidae	Oryzias	Chordata	F	H	16863	15578	-0.18	-0.173	-0.44	-0.509	29	30.6	23.9	16.5	59.6	40.4	47.1	-0.028	-0.184	0.028	0.184	1.00081	1.956	1.39	1.39	1.431	0.902	0.871	0.783	0.774	0.774	2.697	2.215	1.513	1.215	2.037	2.419	3.691	2.482	3.403	4.143	3.361	5.748	2
NC_018546.1	Oryzias melastigma	Oryzias_melastigma_NC_018546_1	Actinopteri	Beloniformes	Adrianichthyidae	Oryzias	Chordata	F	H	16864	15579	-0.177	-0.17	-0.433	-0.501	28.9	30.7	23.8	16.5	59.6	40.3	47.2	-0.03	-0.181	0.03	0.181	1.00159	1.958	1.391	1.391	1.432	0.902	0.871	0.784	0.775	0.775	2.704	2.228	1.513	1.215	2.024	2.408	3.69	2.458	3.402	4.143	3.353	5.738	2
NC_011180.1	Ablennes hians	Ablennes_hians_NC_011180_1	Actinopteri	Beloniformes	Belonidae	Ablennes	Chordata	F	H	16825	15640	-0.302	-0.302	-0.772	-0.832	30	28.3	27.1	14.7	58.3	41.8	43	0.03	-0.298	-0.03	0.298	0.995276	1.939	1.392	1.392	1.426	0.898	0.874	0.779	0.769	0.769	2.624	2.178	1.475	1.166	2.019	2.341	3.475	2.454	3.281	3.904	3.415	5.899	2
NC_003183.1	Cololabis saira	Cololabis_saira_NC_003183_1	Actinopteri	Beloniformes	Belonidae	Cololabis	Chordata	F	H	16499	15570	-0.275	-0.272	-0.699	-0.758	30.4	29.1	25.7	14.8	59.5	40.5	43.9	0.022	-0.271	-0.022	0.271	0.988629	1.929	1.38	1.38	1.413	0.882	0.858	0.772	0.762	0.762	2.516	2.165	1.494	1.15	2.045	2.335	3.46	2.482	3.268	3.839	3.282	5.557	2
NC_026998.1	Strongylura anastomella	Strongylura_anastomella_NC_026998_1	Actinopteri	Beloniformes	Belonidae	Strongylura	Chordata	F	H	16534	15595	-0.261	-0.254	-0.645	-0.72	31.1	29.8	24.6	14.5	60.9	39.1	44.3	0.021	-0.259	-0.021	0.259	0.987915	1.921	1.376	1.376	1.409	0.892	0.868	0.771	0.761	0.761	2.676	2.115	1.465	1.12	2.034	2.378	3.548	2.545	3.303	3.928	3.351	5.476	2
NC_036720.1	Cheilopogon agoo	Cheilopogon_agoo_NC_036720_1	Actinopteri	Beloniformes	Exocoetidae	Cheilopogon	Chordata	F	H	16526	15589	-0.253	-0.251	-0.554	-0.597	29.5	27.5	26.9	16.1	57	43	43.6	0.035	-0.251	-0.035	0.251	1.00494	1.952	1.403	1.403	1.429	0.873	0.847	0.788	0.778	0.778	2.67	2.172	1.465	1.102	2.059	2.345	3.446	2.622	3.224	3.824	3.445	6.854	2
NC_033541.1	Cheilopogon doederleinii	Cheilopogon_doederleinii_NC_033541_1	Actinopteri	Beloniformes	Exocoetidae	Cheilopogon	Chordata	F	H	16525	15590	-0.251	-0.248	-0.504	-0.55	29.2	27.3	27.2	16.3	56.5	43.5	43.6	0.034	-0.25	-0.034	0.25	1.00597	1.961	1.411	1.411	1.427	0.879	0.853	0.789	0.779	0.779	2.663	2.192	1.465	1.118	2.053	2.345	3.445	2.554	3.226	3.824	3.443	6.863	2
NC_039400.1	Cheilopogon spilonotopterus	Cheilopogon_spilonotopterus_NC_039400_1	Actinopteri	Beloniformes	Exocoetidae	Cheilopogon	Chordata	F	H	16527	15589	-0.247	-0.243	-0.511	-0.561	28.9	27	27.5	16.7	55.9	44.2	43.7	0.034	-0.246	-0.034	0.246	1.00495	1.954	1.405	1.405	1.425	0.878	0.852	0.788	0.778	0.778	2.65	2.172	1.465	1.118	2.053	2.351	3.413	2.554	3.234	3.824	3.443	6.873	2
NC_029729.1	Cheilopogon arcticeps	Cheilopogon_arcticeps_NC_029729_1	Actinopteri	Beloniformes	Exocoetidae	Cheilopogon	Chordata	F	H	16530	15587	-0.25	-0.25	-0.502	-0.548	29.2	27.3	27.1	16.3	56.5	43.4	43.6	0.033	-0.249	-0.033	0.249	1.00546	1.96	1.41	1.41	1.426	0.878	0.852	0.788	0.779	0.779	2.663	2.192	1.465	1.118	2.046	2.345	3.445	2.554	3.226	3.81	3.44	6.863	2
NC_029728.1	Cheilopogon unicolor	Cheilopogon_unicolor_NC_029728_1	Actinopteri	Beloniformes	Exocoetidae	Cheilopogon	Chordata	F	H	16529	15586	-0.251	-0.251	-0.514	-0.561	29.1	27.3	27.2	16.4	56.4	43.6	43.7	0.031	-0.248	-0.031	0.248	1.00495	1.961	1.411	1.411	1.427	0.878	0.852	0.788	0.778	0.778	2.663	2.192	1.465	1.118	2.053	2.345	3.445	2.554	3.226	3.824	3.44	6.863	2
NC_036721.1	Cheilopogon cyanopterus	Cheilopogon_cyanopterus_NC_036721_1	Actinopteri	Beloniformes	Exocoetidae	Cheilopogon	Chordata	F	H	16529	15591	-0.251	-0.248	-0.501	-0.551	28.9	27.2	27.3	16.5	56.1	43.8	43.7	0.03	-0.248	-0.03	0.248	1.00923	1.961	1.411	1.411	1.434	0.882	0.856	0.792	0.783	0.783	2.643	2.199	1.475	1.134	2.077	2.351	3.437	2.554	3.231	3.824	3.462	6.863	2
NC_029730.1	Cheilopogon atrisignis	Cheilopogon_atrisignis_NC_029730_1	Actinopteri	Beloniformes	Exocoetidae	Cheilopogon	Chordata	F	H	16530	15589	-0.245	-0.246	-0.494	-0.539	28.8	27.2	27.3	16.6	56	43.9	43.8	0.027	-0.243	-0.027	0.243	1.00821	1.959	1.409	1.409	1.433	0.883	0.858	0.791	0.782	0.782	2.643	2.199	1.465	1.134	2.077	2.351	3.432	2.566	3.234	3.824	3.448	6.863	2
NC_039356.1	Cheilopogon pinnatibarbatus	Cheilopogon_pinnatibarbatus_NC_039356_1	Actinopteri	Beloniformes	Exocoetidae	Cheilopogon	Chordata	F	H	16532	15089	-0.248	-0.246	-0.474	-0.515	29	27.6	26.8	16.5	56.6	43.3	44.1	0.024	-0.239	-0.024	0.239	1.00919	1.959	1.41	1.41	1.437	0.879	0.853	0.792	0.783	0.783	2.65	2.186	1.465	1.118	2.077	2.362	3.455	2.542	3.227	3.824	3.451	6.864	2
NC_007403.1	Cypselurus hiraii	Cypselurus_hiraii_NC_007403_1	Actinopteri	Beloniformes	Exocoetidae	Cypselurus	Chordata	F	H	16528	15588	-0.268	-0.267	-0.615	-0.674	29.9	27.6	26.8	15.6	57.5	42.4	43.2	0.041	-0.264	-0.041	0.264	1.0067	1.957	1.408	1.408	1.427	0.876	0.85	0.79	0.78	0.78	2.657	2.185	1.465	1.118	2.04	2.351	3.45	2.542	3.234	3.824	3.437	6.854	2
NC_003184.1	Exocoetus volitans	Exocoetus_volitans_NC_003184_1	Actinopteri	Beloniformes	Exocoetidae	Exocoetus	Chordata	F	H	16527	15591	-0.229	-0.227	-0.427	-0.469	28.3	27.3	27.2	17.1	55.6	44.3	44.4	0.018	-0.227	-0.018	0.227	1.01016	1.963	1.413	1.413	1.439	0.876	0.85	0.793	0.784	0.784	2.705	2.172	1.465	1.118	2.089	2.356	3.45	2.554	3.245	3.824	3.421	6.834	2
NC_039357.1	Hirundichthys rondeletii	Hirundichthys_rondeletii_NC_039357_1	Actinopteri	Beloniformes	Exocoetidae	Hirundichthys	Chordata	F	H	16524	15592	-0.244	-0.242	-0.519	-0.552	29.1	27.6	26.9	16.4	56.7	43.3	44	0.027	-0.242	-0.027	0.242	1.00494	1.952	1.403	1.403	1.429	0.877	0.851	0.788	0.778	0.778	2.65	2.186	1.465	1.11	2.071	2.345	3.441	2.566	3.228	3.824	3.463	6.863	2
NC_036719.1	Parexocoetus brachypterus	Parexocoetus_brachypterus_NC_036719_1	Actinopteri	Beloniformes	Exocoetidae	Parexocoetus	Chordata	F	H	16776	15594	-0.28	-0.278	-0.658	-0.736	29	27.1	27.9	15.9	56.1	43.8	43	0.034	-0.274	-0.034	0.274	1.00756	1.959	1.409	1.409	1.435	0.878	0.851	0.791	0.781	0.781	2.665	2.178	1.465	1.102	2.103	2.333	3.422	2.542	3.245	3.824	3.39	6.762	2
NC_036722.1	Prognichthys sealei	Prognichthys_sealei_NC_036722_1	Actinopteri	Beloniformes	Exocoetidae	Prognichthys	Chordata	F	H	16527	15593	-0.24	-0.238	-0.483	-0.526	29.2	27.8	26.6	16.4	57	43	44.2	0.024	-0.238	-0.024	0.238	1.00307	1.948	1.4	1.4	1.424	0.883	0.857	0.786	0.776	0.776	2.65	2.179	1.474	1.11	2.071	2.351	3.441	2.542	3.23	3.838	3.437	6.863	2
NC_042259.1	Hyporhamphus dussumieri	Hyporhamphus_dussumieri_NC_042259_1	Actinopteri	Beloniformes	Hemiramphidae	Hyporhamphus	Chordata	F	H	16542	15594	-0.292	-0.288	-0.694	-0.749	28.9	27.1	28.3	15.7	56	44	42.8	0.032	-0.287	-0.032	0.287	1.00281	1.95	1.402	1.402	1.426	0.874	0.847	0.786	0.776	0.776	2.611	2.163	1.565	1.118	2.072	2.238	3.344	2.635	3.244	3.765	3.383	5.683	2
NC_039423.1	Hyporhamphus quoyi	Hyporhamphus_quoyi_NC_039423_1	Actinopteri	Beloniformes	Hemiramphidae	Hyporhamphus	Chordata	F	H	16525	15535	-0.294	-0.29	-0.706	-0.763	29.3	27.5	27.9	15.3	56.8	43.2	42.8	0.031	-0.29	-0.031	0.29	0.996899	1.939	1.392	1.392	1.417	0.871	0.845	0.78	0.77	0.77	2.585	2.184	1.474	1.134	2.051	2.249	3.333	2.609	3.233	3.765	3.371	5.624	2
NC_042260.1	Hyporhamphus limbatus	Hyporhamphus_limbatus_NC_042260_1	Actinopteri	Beloniformes	Hemiramphidae	Hyporhamphus	Chordata	F	H	16508	15581	-0.31	-0.307	-0.66	-0.731	27.2	25.5	30.9	16.4	52.7	47.3	41.9	0.031	-0.305	-0.031	0.305	0.980168	1.908	1.362	1.362	1.378	0.845	0.82	0.763	0.754	0.754	2.42	2.101	1.533	1.143	1.947	2.243	3.329	2.546	3.209	3.768	3.194	5.457	2
NC_011173.1	Hyporhamphus sajori	Hyporhamphus_sajori_NC_011173_1	Actinopteri	Beloniformes	Hemiramphidae	Hyporhamphus	Chordata	F	H	16721	15588	-0.255	-0.251	-0.609	-0.681	26.7	28.9	27.8	16.6	55.6	44.4	45.5	-0.039	-0.253	0.039	0.253	1.00255	1.95	1.396	1.396	1.418	0.875	0.847	0.785	0.776	0.776	2.571	2.187	1.746	1.206	1.989	2.301	3.523	2.615	3.287	3.796	3.385	5.636	2
NC_026467.1	Hyporhamphus intermedius	Hyporhamphus_intermedius_NC_026467_1	Actinopteri	Beloniformes	Hemiramphidae	Hyporhamphus	Chordata	F	H	16720	15587	-0.244	-0.238	-0.603	-0.671	26.7	29.6	27.1	16.6	56.3	43.7	46.2	-0.052	-0.24	0.052	0.24	1.00928	1.964	1.407	1.407	1.428	0.884	0.856	0.792	0.783	0.783	2.59	2.237	1.715	1.231	1.997	2.298	3.572	2.736	3.271	3.825	3.442	5.576	2
NC_034337.1	Dermogenys pusilla	Dermogenys_pusilla_NC_034337_1	Actinopteri	Beloniformes	Zenarchopteridae	Dermogenys	Chordata	F	H	16529	15565	-0.296	-0.294	-0.747	-0.816	30.7	28.2	26.5	14.6	58.9	41.1	42.8	0.043	-0.289	-0.043	0.289	1	1.948	1.399	1.399	1.433	0.902	0.878	0.784	0.773	0.773	2.624	2.178	1.475	1.166	2.09	2.336	3.475	2.454	3.289	3.904	3.415	5.631	2
NC_012046.1	Barbourisia rufa	Barbourisia_rufa_NC_012046_1	Actinopteri	Beryciformes	Barbourisiidae	Barbourisia	Chordata	F	I	16534	15602	-0.276	-0.272	-0.573	-0.633	28.1	25.9	29.2	16.8	54	46	42.7	0.04	-0.269	-0.04	0.269	0.924998	1.752	1.229	1.229	1.318	0.834	0.806	0.707	0.698	0.698	2.299	1.996	1.524	1.125	1.678	1.984	3.362	2.779	3.07	3.878	3.218	5.231	2
NC_004393.1	Beryx decadactylus	Beryx_decadactylus_NC_004393_1	Actinopteri	Beryciformes	Berycidae	Beryx	Chordata	F	H	16535	15602	-0.308	-0.306	-0.647	-0.705	28.2	24.2	31	16.7	52.4	47.7	40.9	0.077	-0.301	-0.077	0.301	0.941898	1.779	1.262	1.262	1.345	0.846	0.794	0.724	0.715	0.715	2.438	2.067	1.597	1.153	1.914	2.059	3.296	2.715	3.021	3.819	3.116	5.316	2
NC_003188.1	Beryx splendens	Beryx_splendens_NC_003188_1	Actinopteri	Beryciformes	Berycidae	Beryx	Chordata	F	H	16529	15603	-0.306	-0.304	-0.658	-0.716	28.3	24.4	30.8	16.5	52.7	47.3	40.9	0.074	-0.301	-0.074	0.301	0.943038	1.783	1.262	1.262	1.347	0.848	0.796	0.724	0.716	0.716	2.438	2.067	1.616	1.14	1.916	2.032	3.294	2.678	3.001	3.833	3.118	5.275	2
NC_013845.1	Beryx mollis	Beryx_mollis_NC_013845_1	Actinopteri	Beryciformes	Berycidae	Beryx	Chordata	F	H	16537	15604	-0.309	-0.308	-0.672	-0.733	28.5	24.6	30.6	16.3	53.1	46.9	40.9	0.073	-0.304	-0.073	0.304	0.945647	1.788	1.266	1.266	1.352	0.851	0.799	0.727	0.719	0.719	2.431	2.067	1.616	1.131	1.942	2.054	3.287	2.691	3.016	3.833	3.121	5.285	2
NC_012045.1	Ataxolepis apus	Ataxolepis_apus_NC_012045_1	Actinopteri	Beryciformes	Cetomimidae	Ataxolepis	Chordata	F	I	16528	15567	-0.239	-0.233	-0.523	-0.583	28.9	28.1	26.6	16.4	57	43	44.5	0.014	-0.237	-0.014	0.237	0.983253	1.896	1.353	1.353	1.444	0.905	0.877	0.78	0.757	0.757	2.587	2.104	1.657	1.265	1.956	2.337	3.71	2.712	3.386	3.876	3.444	5.741	2
NC_012048.1	Cetomimus sp. AMS I34481001	Cetomimus_sp__AMS_I34481001_NC_012048_1	Actinopteri	Beryciformes	Cetomimidae	Cetomimus	Chordata	F	I	16532	15568	-0.233	-0.228	-0.486	-0.535	28.4	27.5	27.1	17	55.9	44.1	44.5	0.018	-0.231	-0.018	0.231	0.979423	1.887	1.345	1.345	1.437	0.901	0.872	0.776	0.753	0.753	2.582	2.066	1.657	1.242	1.955	2.348	3.703	2.738	3.373	3.876	3.454	5.752	2
NC_004389.1	Cetostoma regani	Cetostoma_regani_NC_004389_1	Actinopteri	Beryciformes	Cetomimidae	Cetostoma	Chordata	F	I	16508	15594	-0.219	-0.216	-0.474	-0.547	28.6	28.5	26.2	16.8	57.1	43	45.3	0.003	-0.218	-0.003	0.218	0.972779	1.87	1.329	1.329	1.419	0.891	0.862	0.768	0.746	0.746	2.459	2.015	1.786	1.184	1.869	2.161	3.648	2.708	3.302	3.893	3.348	5.464	2
NC_003185.1	Danacetichthys galathenus	Danacetichthys_galathenus_NC_003185_1	Actinopteri	Beryciformes	Cetomimidae	Danacetichthys	Chordata	F	I	16555	15562	-0.167	-0.164	-0.342	-0.369	27	28.4	26.1	18.6	55.4	44.7	47	-0.025	-0.169	0.025	0.169	0.978095	1.89	1.346	1.346	1.436	0.911	0.882	0.777	0.752	0.752	2.587	2.114	1.669	1.195	1.892	2.324	3.714	2.945	3.438	3.892	3.477	5.57	2
NC_012043.1	Eutaeniophorus festivus	Eutaeniophorus_festivus_NC_012043_1	Actinopteri	Beryciformes	Cetomimidae	Eutaeniophorus	Chordata	F	I	16528	15567	-0.241	-0.234	-0.525	-0.585	29	28.1	26.6	16.4	57.1	43	44.5	0.016	-0.238	-0.016	0.238	0.982877	1.895	1.352	1.352	1.444	0.905	0.877	0.78	0.756	0.756	2.594	2.104	1.657	1.265	1.95	2.332	3.706	2.712	3.381	3.876	3.444	5.741	2
NC_004390.1	Eutaeniophorus sp. 033-Miya	Eutaeniophorus_sp__033_Miya_NC_004390_1	Actinopteri	Beryciformes	Cetomimidae	Eutaeniophorus	Chordata	F	I	16508	15594	-0.218	-0.215	-0.473	-0.546	28.6	28.5	26.1	16.8	57.1	42.9	45.3	0.002	-0.218	-0.002	0.218	0.972779	1.87	1.329	1.329	1.419	0.891	0.862	0.768	0.746	0.746	2.459	2.015	1.786	1.184	1.869	2.161	3.639	2.708	3.302	3.893	3.348	5.464	2
NC_012049.1	Gyrinomimus sp. UW 113191	Gyrinomimus_sp__UW_113191_NC_012049_1	Actinopteri	Beryciformes	Cetomimidae	Gyrinomimus	Chordata	F	I	16570	15567	-0.235	-0.229	-0.498	-0.542	28.6	27.3	27.2	16.9	55.9	44.1	44.2	0.023	-0.232	-0.023	0.232	0.981431	1.891	1.348	1.348	1.44	0.898	0.87	0.778	0.755	0.755	2.561	2.083	1.657	1.225	1.933	2.339	3.73	2.75	3.399	3.876	3.401	5.671	2
NC_012050.1	Gyrinomimus myersi	Gyrinomimus_myersi_NC_012050_1	Actinopteri	Beryciformes	Cetomimidae	Gyrinomimus	Chordata	F	I	16568	15566	-0.237	-0.231	-0.489	-0.533	28.6	27.3	27.2	16.9	55.9	44.1	44.2	0.022	-0.235	-0.022	0.235	0.971213	1.871	1.333	1.333	1.424	0.898	0.869	0.768	0.745	0.745	2.588	2.097	1.647	1.242	1.904	2.337	3.747	2.687	3.359	3.89	3.419	5.709	2
NC_012044.1	Parataeniophorus gulosus	Parataeniophorus_gulosus_NC_012044_1	Actinopteri	Beryciformes	Cetomimidae	Parataeniophorus	Chordata	F	I	16494	15578	-0.219	-0.216	-0.472	-0.545	28.6	28.5	26.2	16.8	57.1	43	45.3	0.002	-0.218	-0.002	0.218	0.965646	1.856	1.318	1.318	1.406	0.882	0.853	0.761	0.739	0.739	2.465	2.008	1.786	1.184	1.876	2.155	3.639	2.708	3.239	3.893	3.345	5.464	2
NC_012047.1	Procetichthys kreffti	Procetichthys_kreffti_NC_012047_1	Actinopteri	Beryciformes	Cetomimidae	Procetichthys	Chordata	F	I	16527	15599	-0.285	-0.28	-0.569	-0.634	29.4	26.2	28.4	16	55.6	44.4	42.2	0.058	-0.281	-0.058	0.281	0.935953	1.775	1.254	1.254	1.341	0.839	0.812	0.72	0.709	0.709	2.384	2.029	1.504	1.175	1.773	2.036	3.384	2.719	3.122	3.85	3.262	5.237	2
NC_003172.1	Poromitra oscitans	Poromitra_oscitans_NC_003172_1	Actinopteri	Beryciformes	Melamphaidae	Poromitra	Chordata	F	I	16387	15600	-0.313	-0.312	-0.687	-0.739	27.8	24.9	31	16.3	52.7	47.3	41.2	0.056	-0.312	-0.056	0.312	0.969829	1.844	1.307	1.307	1.394	0.869	0.816	0.752	0.743	0.743	2.449	2.088	1.621	1.128	2.079	2.06	3.32	2.709	3.074	3.862	3.175	5.526	2
NC_003186.1	Rondeletia loricata	Rondeletia_loricata_NC_003186_1	Actinopteri	Beryciformes	Rondeletiidae	Rondeletia	Chordata	F	I	16530	15592	-0.258	-0.255	-0.601	-0.655	27.7	26.6	28.6	17	54.3	45.6	43.6	0.02	-0.255	-0.02	0.255	0.926895	1.754	1.234	1.234	1.315	0.826	0.797	0.709	0.7	0.7	2.306	2.036	1.495	1.159	1.697	1.98	3.338	2.669	3.036	3.836	3.176	5.326	2
NC_028295.1	Ecsenius bicolor	Ecsenius_bicolor_NC_028295_1	Actinopteri	Blenniiformes	Blenniidae	Ecsenius	Chordata	F	H	16534	15599	-0.295	-0.291	-0.613	-0.674	29	27.6	27.9	15.4	56.6	43.3	43	0.024	-0.289	-0.024	0.289	1.00181	2.018	1.443	1.443	1.463	0.903	0.876	0.78	0.775	0.775	2.488	2.083	1.489	1.235	2.113	2.49	3.643	2.671	3.43	3.862	3.346	5.817	2
NC_060850.1	Omobranchus fasciolatoceps	Omobranchus_fasciolatoceps_NC_060850_1	Actinopteri	Blenniiformes	Blenniidae	Omobranchus	Chordata	F	H	16569	15594	-0.263	-0.258	-0.523	-0.584	29	27.9	27.1	15.9	56.9	43	43.8	0.02	-0.26	-0.02	0.26	1.05163	2.135	1.539	1.539	1.561	0.953	0.926	0.835	0.825	0.825	2.826	2.205	1.544	1.208	2.18	2.475	3.681	2.661	3.475	4.072	3.527	6.18	2
NC_004411.1	Petroscirtes breviceps	Petroscirtes_breviceps_NC_004411_1	Actinopteri	Blenniiformes	Blenniidae	Petroscirtes	Chordata	F	H	16680	15585	-0.241	-0.237	-0.595	-0.673	28.3	31.3	25	15.4	59.6	40.4	46.7	-0.049	-0.237	0.049	0.237	1.06206	2.158	1.56	1.56	1.58	0.966	0.939	0.844	0.835	0.835	2.988	2.211	1.64	1.3	2.126	2.624	4.215	2.73	3.596	3.989	3.623	6.523	2
NC_004412.1	Salarias fasciatus	Salarias_fasciatus_NC_004412_1	Actinopteri	Blenniiformes	Blenniidae	Salarias	Chordata	F	H	16496	15599	-0.272	-0.267	-0.515	-0.59	27.4	26.2	29.4	17.1	53.6	46.5	43.3	0.022	-0.265	-0.022	0.265	0.988821	1.992	1.421	1.421	1.44	0.897	0.869	0.768	0.762	0.762	2.544	2.15	1.475	1.186	2.045	2.391	3.596	2.656	3.383	3.871	3.343	5.788	2
NC_004413.1	Arcos sp. KU 149	Arcos_sp__KU_149_NC_004413_1	Actinopteri	Blenniiformes	Gobiesocidae	Arcos	Chordata	F	H	16534	15590	-0.267	-0.26	-0.596	-0.669	28.1	28.5	27.4	16	56.6	43.4	44.5	-0.008	-0.262	0.008	0.262	1.00866	1.967	1.404	1.404	1.43	0.908	0.881	0.791	0.782	0.782	2.535	2.115	1.534	1.203	2.087	2.492	3.569	2.607	3.506	3.957	3.214	5.461	2
NC_008130.1	Aspasma minima	Aspasma_minima_NC_008130_1	Actinopteri	Blenniiformes	Gobiesocidae	Aspasma	Chordata	F	H	17487	15578	-0.253	-0.25	-0.704	-0.752	28.3	32.1	24.6	15	60.4	39.6	47.1	-0.062	-0.244	0.062	0.244	1.08034	2.131	1.526	1.526	1.593	1.028	1.001	0.88	0.854	0.854	2.786	2.436	2.02	1.413	2.247	2.636	3.71	2.352	3.668	4.106	3.999	6.452	2
NC_046750.1	Callionymus olidus	Callionymus_olidus_NC_046750_1	Actinopteri	Callionymiformes	Callionymidae	Callionymus	Chordata	F	H	16491	15508	-0.235	-0.229	-0.547	-0.602	28.5	29.1	26	16.4	57.6	42.4	45.5	-0.01	-0.228	0.01	0.228	1.04322	2.06	1.473	1.473	1.528	0.952	0.898	0.818	0.817	0.817	2.546	2.307	2.095	1.317	1.864	2.416	4.269	2.792	3.557	3.906	3.492	6.038	2
NC_024194.1	Callionymus enneactis	Callionymus_enneactis_NC_024194_1	Actinopteri	Callionymiformes	Callionymidae	Callionymus	Chordata	F	H	17171	15532	-0.193	-0.186	-0.5	-0.538	28.1	29.6	25.4	16.9	57.7	42.3	46.5	-0.025	-0.201	0.025	0.201	1.07114	2.129	1.518	1.518	1.576	0.978	0.922	0.851	0.845	0.845	2.906	2.368	2.303	1.344	1.886	2.375	4.358	2.939	3.526	3.924	3.609	6.111	2
NC_024193.1	Neosynchiropus moyeri	Neosynchiropus_moyeri_NC_024193_1	Actinopteri	Callionymiformes	Callionymidae	Neosynchiropus	Chordata	F	H	16837	15564	-0.214	-0.207	-0.434	-0.491	28.9	28.8	25.7	16.6	57.7	42.3	45.4	0.001	-0.215	-0.001	0.215	1.07537	2.127	1.521	1.521	1.577	0.995	0.942	0.854	0.849	0.849	2.458	2.364	2.191	1.303	1.83	2.535	4.005	2.772	4.069	3.987	3.716	6.395	2
NC_018567.1	Repomucenus curvicornis	Repomucenus_curvicornis_NC_018567_1	Actinopteri	Callionymiformes	Callionymidae	Repomucenus	Chordata	F	H	16406	15526	-0.219	-0.213	-0.455	-0.516	26.9	27.8	27.6	17.7	54.7	45.3	45.5	-0.018	-0.217	0.018	0.217	1.04574	2.06	1.474	1.474	1.53	0.955	0.898	0.816	0.819	0.819	2.58	2.256	2.104	1.33	1.891	2.326	4.218	2.778	3.461	3.93	3.518	5.657	2
NC_024195.1	Synchiropus splendidus	Synchiropus_splendidus_NC_024195_1	Actinopteri	Callionymiformes	Callionymidae	Synchiropus	Chordata	F	H	16430	15545	-0.24	-0.235	-0.672	-0.734	29.8	29	25.5	15.7	58.8	41.2	44.7	0.013	-0.238	-0.013	0.238	1.02855	2.035	1.448	1.448	1.499	0.949	0.896	0.804	0.802	0.802	2.389	2.332	2.003	1.307	1.834	2.302	4.161	2.676	3.46	3.888	3.585	5.965	2
NC_047299.1	Synchiropus sycorax	Synchiropus_sycorax_NC_047299_1	Actinopteri	Callionymiformes	Callionymidae	Synchiropus	Chordata	F	H	16656	15658	-0.213	-0.208	-0.481	-0.541	28.1	28.8	26.1	17	56.9	43.1	45.8	-0.012	-0.213	0.012	0.213	1.05436	2.086	1.488	1.488	1.543	0.975	0.92	0.834	0.828	0.828	2.471	2.363	1.977	1.301	1.814	2.41	4.045	2.621	3.838	3.911	3.77	6.239	2
NC_024185.1	Draconetta xenica	Draconetta_xenica_NC_024185_1	Actinopteri	Callionymiformes	Draconettidae	Draconetta	Chordata	F	H	16617	15603	-0.241	-0.239	-0.748	-0.78	31.3	30.1	23.9	14.7	61.4	38.6	44.8	0.02	-0.237	-0.02	0.237	1.08758	2.127	1.516	1.516	1.591	0.982	0.938	0.839	0.861	0.861	3.119	2.253	1.904	1.348	2.139	2.201	3.607	2.539	3.787	4.06	3.331	5.763	2
NC_003191.1	Antigonia capros	Antigonia_capros_NC_003191_1	Actinopteri	Caproiformes	Caproidae	Antigonia	Chordata	F	H	16508	15606	-0.288	-0.286	-0.666	-0.723	27.9	26.4	29.3	16.4	54.3	45.7	42.8	0.028	-0.282	-0.028	0.282	0.997848	1.851	1.305	1.305	1.385	0.874	0.841	0.766	0.771	0.771	2.464	2.181	1.597	1.173	1.698	2.026	3.242	2.538	3.147	3.79	3.148	5.354	2
NC_010958.1	Capros aper	Capros_aper_NC_010958_1	Actinopteri	Caproiformes	Caproidae	Capros	Chordata	F	H	15976	15598	-0.223	-0.22	-0.548	-0.609	27.8	28.4	26.7	17.1	56.2	43.8	45.5	-0.011	-0.218	0.011	0.218	1.00522	1.899	1.354	1.354	1.455	0.898	0.872	0.779	0.779	0.779	3.038	2.096	1.677	1.188	1.811	2.095	3.485	2.607	3.489	3.91	3.197	5.551	2
NC_037050.1	Alectis indica	Alectis_indica_NC_037050_1	Actinopteri	Carangiformes	Carangidae	Alectis	Chordata	F	H	16553	15626	-0.304	-0.304	-0.664	-0.727	28	25.6	30.2	16.2	53.6	46.4	41.8	0.045	-0.301	-0.045	0.301	1.02182	1.848	1.325	1.325	1.448	0.864	0.837	0.79	0.795	0.795	2.376	2.112	1.68	1.297	1.832	2.124	3.292	2.784	3.127	3.803	3.212	5.392	2
NC_025566.1	Alectis ciliaris	Alectis_ciliaris_NC_025566_1	Actinopteri	Carangiformes	Carangidae	Alectis	Chordata	F	H	16570	15625	-0.283	-0.283	-0.697	-0.748	28.3	26.8	28.8	16.2	55.1	45	43	0.028	-0.28	-0.028	0.28	1.01605	1.838	1.321	1.321	1.439	0.861	0.836	0.784	0.789	0.789	2.341	2.119	1.68	1.297	1.812	2.1	3.307	2.747	3.108	3.802	3.213	5.392	2
NC_037049.1	Alepes djedaba	Alepes_djedaba_NC_037049_1	Actinopteri	Carangiformes	Carangidae	Alepes	Chordata	F	H	16563	15640	-0.275	-0.273	-0.656	-0.707	27.9	26.4	29	16.7	54.3	45.7	43.1	0.028	-0.271	-0.028	0.271	1.02244	1.849	1.333	1.333	1.448	0.875	0.849	0.791	0.796	0.796	2.397	2.141	1.69	1.297	1.8	2.105	3.342	2.746	3.116	3.806	3.185	5.442	2
NC_023524.1	Alepes kleinii	Alepes_kleinii_NC_023524_1	Actinopteri	Carangiformes	Carangidae	Alepes	Chordata	F	H	16571	15643	-0.271	-0.269	-0.624	-0.679	28.1	27	28.5	16.5	55.1	45	43.5	0.019	-0.268	-0.019	0.268	1.02189	1.848	1.332	1.332	1.447	0.875	0.849	0.79	0.795	0.795	2.397	2.141	1.69	1.289	1.793	2.122	3.345	2.723	3.127	3.806	3.19	5.442	2
NC_026222.1	Atule mate	Atule_mate_NC_026222_1	Actinopteri	Carangiformes	Carangidae	Atule	Chordata	F	H	16565	15641	-0.262	-0.259	-0.637	-0.698	28.4	27.6	27.7	16.3	56	44	43.9	0.013	-0.26	-0.013	0.26	1.01924	1.843	1.328	1.328	1.443	0.88	0.854	0.788	0.793	0.793	2.362	2.141	1.69	1.289	1.806	2.105	3.325	2.711	3.127	3.808	3.183	5.422	2
NC_023968.1	Carangoides malabaricus	Carangoides_malabaricus_NC_023968_1	Actinopteri	Carangiformes	Carangidae	Carangoides	Chordata	F	H	16561	15628	-0.289	-0.287	-0.647	-0.707	27.8	26.2	29.6	16.4	54	46	42.6	0.031	-0.288	-0.031	0.288	1.01762	1.84	1.318	1.318	1.441	0.858	0.833	0.786	0.791	0.791	2.348	2.134	1.68	1.289	1.838	2.1	3.326	2.771	3.125	3.788	3.167	5.411	2
NC_004405.1	Carangoides armatus	Carangoides_armatus_NC_004405_1	Actinopteri	Carangiformes	Carangidae	Carangoides	Chordata	F	H	16556	15627	-0.295	-0.296	-0.709	-0.765	28	26.5	29.4	16.1	54.5	45.5	42.6	0.028	-0.292	-0.028	0.292	1.01602	1.837	1.315	1.315	1.438	0.859	0.833	0.784	0.789	0.789	2.348	2.119	1.671	1.297	1.806	2.105	3.331	2.759	3.094	3.788	3.188	5.401	2
NC_051884.1	Carangoides plagiotaenia	Carangoides_plagiotaenia_NC_051884_1	Actinopteri	Carangiformes	Carangidae	Carangoides	Chordata	F	H	16551	15626	-0.295	-0.293	-0.697	-0.773	28.2	26.7	29.1	15.9	54.9	45	42.6	0.027	-0.292	-0.027	0.292	1.0155	1.836	1.314	1.314	1.437	0.862	0.835	0.784	0.789	0.789	2.355	2.119	1.671	1.281	1.832	2.1	3.346	2.759	3.112	3.802	3.176	5.392	2
NC_025644.1	Carangoides equula	Carangoides_equula_NC_025644_1	Actinopteri	Carangiformes	Carangidae	Carangoides	Chordata	F	H	16588	15634	-0.255	-0.252	-0.502	-0.558	26.3	25.3	30.2	18.1	51.6	48.3	43.4	0.019	-0.25	-0.019	0.25	1.02609	1.858	1.346	1.346	1.453	0.867	0.84	0.795	0.8	0.8	2.398	2.155	1.671	1.336	1.813	2.157	3.434	2.772	3.142	3.887	3.244	6.432	2
NC_022932.1	Caranx ignobilis	Caranx_ignobilis_NC_022932_1	Actinopteri	Carangiformes	Carangidae	Caranx	Chordata	F	H	16588	15638	-0.293	-0.29	-0.671	-0.734	28.8	25.8	29.3	16	54.6	45.3	41.8	0.055	-0.292	-0.055	0.292	1.01813	1.84	1.326	1.326	1.44	0.868	0.842	0.786	0.792	0.792	2.369	2.141	1.708	1.266	1.793	2.094	3.319	2.723	3.087	3.788	3.193	5.45	2
NC_029421.1	Caranx tille	Caranx_tille_NC_029421_1	Actinopteri	Carangiformes	Carangidae	Caranx	Chordata	F	H	16593	15634	-0.294	-0.293	-0.726	-0.781	28.9	26.3	28.9	15.8	55.2	44.7	42.1	0.049	-0.293	-0.049	0.293	1.01865	1.841	1.326	1.326	1.441	0.87	0.844	0.787	0.792	0.792	2.369	2.141	1.708	1.274	1.793	2.1	3.31	2.723	3.076	3.788	3.201	5.45	2
NC_004406.1	Caranx melampygus	Caranx_melampygus_NC_004406_1	Actinopteri	Carangiformes	Carangidae	Caranx	Chordata	F	H	16593	15634	-0.294	-0.293	-0.728	-0.782	28.9	26.3	28.9	15.8	55.2	44.7	42.1	0.048	-0.292	-0.048	0.292	1.01865	1.841	1.326	1.326	1.441	0.87	0.844	0.787	0.792	0.792	2.369	2.141	1.708	1.274	1.793	2.1	3.31	2.723	3.076	3.788	3.193	5.45	2
NC_057648.1	Caranx crysos	Caranx_crysos_NC_057648_1	Actinopteri	Carangiformes	Carangidae	Caranx	Chordata	F	H	16595	15641	-0.277	-0.273	-0.581	-0.641	28.1	26	29.3	16.6	54.1	45.9	42.6	0.04	-0.275	-0.04	0.275	1.02237	1.849	1.332	1.332	1.448	0.868	0.842	0.791	0.796	0.796	2.383	2.141	1.727	1.266	1.787	2.1	3.316	2.747	3.073	3.816	3.198	5.412	2
NC_044650.1	Decapterus tabl	Decapterus_tabl_NC_044650_1	Actinopteri	Carangiformes	Carangidae	Decapterus	Chordata	F	H	16545	15631	-0.289	-0.29	-0.629	-0.69	27.3	25	30.6	17.1	52.3	47.7	42.1	0.043	-0.285	-0.043	0.285	1.01735	1.839	1.329	1.329	1.439	0.854	0.827	0.786	0.791	0.791	2.399	2.126	1.68	1.289	1.846	2.1	3.326	2.759	3.09	3.802	3.197	5.452	2
NC_024556.1	Decapterus maruadsi	Decapterus_maruadsi_NC_024556_1	Actinopteri	Carangiformes	Carangidae	Decapterus	Chordata	F	H	16541	15632	-0.293	-0.292	-0.64	-0.712	27.5	25.4	30.2	16.8	52.9	47	42.2	0.039	-0.286	-0.039	0.286	1.01801	1.845	1.334	1.334	1.44	0.858	0.832	0.786	0.791	0.791	2.378	2.126	1.68	1.297	1.846	2.1	3.326	2.795	3.097	3.802	3.2	5.481	2
NC_026718.1	Decapterus macarellus	Decapterus_macarellus_NC_026718_1	Actinopteri	Carangiformes	Carangidae	Decapterus	Chordata	F	H	16544	15633	-0.288	-0.289	-0.611	-0.674	27.3	25.3	30.4	17	52.6	47.4	42.3	0.038	-0.282	-0.038	0.282	1.01749	1.844	1.333	1.333	1.439	0.855	0.828	0.786	0.791	0.791	2.378	2.126	1.68	1.297	1.846	2.094	3.331	2.783	3.111	3.802	3.2	5.461	2
NC_023458.1	Decapterus macrosoma	Decapterus_macrosoma_NC_023458_1	Actinopteri	Carangiformes	Carangidae	Decapterus	Chordata	F	H	16545	15633	-0.283	-0.283	-0.592	-0.654	27	25.4	30.4	17.2	52.4	47.6	42.6	0.032	-0.278	-0.032	0.278	1.01749	1.844	1.333	1.333	1.439	0.861	0.835	0.786	0.791	0.791	2.378	2.126	1.671	1.297	1.846	2.111	3.335	2.807	3.112	3.802	3.206	5.481	2
NC_029880.1	Elagatis bipinnulata	Elagatis_bipinnulata_NC_029880_1	Actinopteri	Carangiformes	Carangidae	Elagatis	Chordata	F	H	16542	15620	-0.279	-0.278	-0.603	-0.655	27.9	25.8	29.5	16.8	53.7	46.3	42.6	0.039	-0.275	-0.039	0.275	0.998699	1.809	1.293	1.293	1.411	0.85	0.825	0.767	0.772	0.772	2.384	2.119	1.642	1.432	1.889	2.078	3.25	2.614	3.071	3.802	3.091	5.33	2
NC_054367.1	Gnathanodon speciosus	Gnathanodon_speciosus_NC_054367_1	Actinopteri	Carangiformes	Carangidae	Gnathanodon	Chordata	F	H	16555	15609	-0.301	-0.3	-0.777	-0.838	29.4	26.3	28.7	15.5	55.7	44.2	41.8	0.056	-0.297	-0.056	0.297	1.01823	1.841	1.325	1.325	1.441	0.871	0.845	0.787	0.792	0.792	2.369	2.126	1.69	1.281	1.814	2.111	3.3	2.698	3.091	3.788	3.197	5.473	2
NC_025565.1	Megalaspis cordyla	Megalaspis_cordyla_NC_025565_1	Actinopteri	Carangiformes	Carangidae	Megalaspis	Chordata	F	H	16566	15637	-0.3	-0.297	-0.685	-0.753	28.8	25.8	29.4	15.9	54.6	45.3	41.7	0.055	-0.298	-0.055	0.298	1.02236	1.849	1.332	1.332	1.448	0.872	0.846	0.791	0.796	0.796	2.391	2.141	1.727	1.249	1.793	2.105	3.334	2.747	3.087	3.802	3.209	5.45	2
NC_058961.1	Pseudocaranx dentex	Pseudocaranx_dentex_NC_058961_1	Actinopteri	Carangiformes	Carangidae	Pseudocaranx	Chordata	F	H	16569	15627	0.277	0.274	-0.616	0.44	25.4	27.2	17.2	30.2	52.6	47.4	57.4	-0.034	0.275	0.034	-0.275	1.03326	1.873	1.358	1.358	1.466	0.867	0.841	0.802	0.807	0.807	2.358	2.133	1.671	1.336	1.882	2.117	3.344	2.786	3.146	3.875	3.231	5.874	2
NC_060760.1	Selar boops	Selar_boops_NC_060760_1	Actinopteri	Carangiformes	Carangidae	Selar	Chordata	F	H	16604	15639	-0.307	-0.307	-0.701	-0.759	27.2	25.1	31.1	16.6	52.3	47.7	41.7	0.04	-0.305	-0.04	0.305	1.02291	1.854	1.337	1.337	1.447	0.859	0.833	0.792	0.796	0.796	2.345	2.155	1.718	1.305	1.832	2.083	3.334	2.782	3.136	3.816	3.252	5.645	2
NC_023954.1	Selar crumenophthalmus	Selar_crumenophthalmus_NC_023954_1	Actinopteri	Carangiformes	Carangidae	Selar	Chordata	F	H	16610	15641	-0.279	-0.278	-0.654	-0.716	27.2	26.6	29.5	16.8	53.8	46.3	43.4	0.011	-0.275	-0.011	0.275	1.02294	1.853	1.336	1.336	1.447	0.866	0.84	0.792	0.796	0.796	2.345	2.141	1.699	1.297	1.839	2.089	3.369	2.806	3.132	3.816	3.235	5.624	2
NC_029184.1	Selaroides leptolepis	Selaroides_leptolepis_NC_029184_1	Actinopteri	Carangiformes	Carangidae	Selaroides	Chordata	F	H	16560	15632	-0.266	-0.263	-0.626	-0.679	27.8	26.5	28.9	16.8	54.3	45.7	43.3	0.023	-0.267	-0.023	0.267	1.02078	1.846	1.33	1.33	1.445	0.867	0.842	0.789	0.794	0.794	2.398	2.17	1.699	1.289	1.806	2.111	3.336	2.747	3.091	3.802	3.205	5.474	2
NC_027183.1	Seriola rivoliana	Seriola_rivoliana_NC_027183_1	Actinopteri	Carangiformes	Carangidae	Seriola	Chordata	F	H	16530	15625	-0.274	-0.274	-0.589	-0.654	27.2	25.7	29.9	17.2	52.9	47.1	42.9	0.029	-0.27	-0.029	0.27	1.01338	1.835	1.317	1.317	1.433	0.864	0.838	0.782	0.787	0.787	2.419	2.15	1.671	1.434	1.972	2.107	3.343	2.623	3.13	3.803	3.172	5.362	2
NC_016868.1	Seriola quinqueradiata	Seriola_quinqueradiata_NC_016868_1	Actinopteri	Carangiformes	Carangidae	Seriola	Chordata	F	H	16537	15629	-0.257	-0.255	-0.463	-0.518	26.6	25.2	30.2	18	51.8	48.2	43.2	0.027	-0.252	-0.027	0.252	1.01496	1.838	1.32	1.32	1.436	0.862	0.836	0.784	0.788	0.788	2.447	2.143	1.661	1.441	2.007	2.107	3.337	2.635	3.144	3.803	3.179	5.371	2
NC_016870.1	Seriola dumerili	Seriola_dumerili_NC_016870_1	Actinopteri	Carangiformes	Carangidae	Seriola	Chordata	F	H	16530	15624	-0.266	-0.265	-0.542	-0.595	26.8	25.5	30.1	17.6	52.3	47.7	43.1	0.026	-0.261	-0.026	0.261	1.01475	1.837	1.32	1.32	1.435	0.864	0.839	0.783	0.788	0.788	2.426	2.15	1.661	1.449	1.978	2.096	3.305	2.634	3.134	3.803	3.153	5.371	2
NC_016869.1	Seriola lalandi	Seriola_lalandi_NC_016869_1	Actinopteri	Carangiformes	Carangidae	Seriola	Chordata	F	H	16532	15624	-0.263	-0.263	-0.512	-0.566	26.7	25.3	30.2	17.8	52	48	43.1	0.026	-0.258	-0.026	0.258	1.01702	1.842	1.324	1.324	1.439	0.86	0.835	0.786	0.79	0.79	2.433	2.15	1.661	1.449	2.014	2.107	3.334	2.635	3.13	3.803	3.186	5.362	2
NC_028420.1	Seriolina nigrofasciata	Seriolina_nigrofasciata_NC_028420_1	Actinopteri	Carangiformes	Carangidae	Seriolina	Chordata	F	H	16531	15624	-0.267	-0.267	-0.565	-0.621	26.7	25.8	30	17.5	52.5	47.5	43.3	0.016	-0.263	-0.016	0.263	1.01864	1.845	1.326	1.326	1.442	0.867	0.842	0.788	0.792	0.792	2.422	2.157	1.661	1.442	2.006	2.135	3.338	2.685	3.145	3.83	3.178	5.378	2
NC_022707.1	Trachinotus ovatus	Trachinotus_ovatus_NC_022707_1	Actinopteri	Carangiformes	Carangidae	Trachinotus	Chordata	F	H	16563	15634	-0.295	-0.293	-0.684	-0.731	29	26.2	28.9	15.9	55.2	44.8	42.1	0.051	-0.29	-0.051	0.29	1.01146	1.837	1.315	1.315	1.435	0.871	0.845	0.78	0.785	0.785	2.356	2.119	1.661	1.371	1.717	2.107	3.27	2.794	3.47	3.834	3.153	5.223	2
NC_024026.1	Trachinotus blochii	Trachinotus_blochii_NC_024026_1	Actinopteri	Carangiformes	Carangidae	Trachinotus	Chordata	F	H	16558	15634	-0.294	-0.293	-0.727	-0.78	29.2	26.5	28.6	15.7	55.7	44.3	42.2	0.049	-0.289	-0.049	0.289	1.01093	1.836	1.315	1.315	1.434	0.871	0.845	0.779	0.784	0.784	2.349	2.119	1.661	1.371	1.711	2.107	3.298	2.782	3.452	3.834	3.163	5.223	2
NC_024184.1	Trachinotus carolinus	Trachinotus_carolinus_NC_024184_1	Actinopteri	Carangiformes	Carangidae	Trachinotus	Chordata	F	H	16544	15629	-0.288	-0.287	-0.595	-0.659	28.7	26	29.1	16.3	54.7	45.4	42.3	0.049	-0.282	-0.049	0.282	1.01166	1.836	1.315	1.315	1.434	0.868	0.842	0.78	0.785	0.785	2.349	2.119	1.661	1.379	1.712	2.113	3.293	2.794	3.474	3.834	3.167	5.223	2
NC_006818.1	Trachurus trachurus	Trachurus_trachurus_NC_006818_1	Actinopteri	Carangiformes	Carangidae	Trachurus	Chordata	F	H	16559	15630	-0.291	-0.291	-0.665	-0.73	27.7	25.8	29.9	16.6	53.5	46.5	42.4	0.036	-0.286	-0.036	0.286	1.02013	1.847	1.335	1.335	1.444	0.86	0.834	0.788	0.794	0.794	2.385	2.133	1.671	1.297	1.871	2.116	3.331	2.747	3.098	3.802	3.214	5.422	2
NC_002813.1	Trachurus japonicus	Trachurus_japonicus_NC_002813_1	Actinopteri	Carangiformes	Carangidae	Trachurus	Chordata	F	H	16559	15630	-0.292	-0.292	-0.684	-0.744	27.7	25.8	29.9	16.6	53.5	46.5	42.4	0.036	-0.286	-0.036	0.286	1.02014	1.847	1.335	1.335	1.444	0.859	0.833	0.788	0.794	0.794	2.385	2.133	1.671	1.305	1.865	2.1	3.335	2.735	3.109	3.802	3.208	5.422	2
NC_029488.1	Uraspis secunda	Uraspis_secunda_NC_029488_1	Actinopteri	Carangiformes	Carangidae	Uraspis	Chordata	F	H	16554	15628	-0.298	-0.297	-0.672	-0.734	28.2	25.8	29.8	16.2	54	46	42	0.044	-0.294	-0.044	0.294	1.0134	1.832	1.315	1.315	1.434	0.857	0.829	0.782	0.787	0.787	2.341	2.119	1.661	1.297	1.832	2.111	3.289	2.735	3.105	3.802	3.16	5.392	2
NC_033402.1	Uraspis helvola	Uraspis_helvola_NC_033402_1	Actinopteri	Carangiformes	Carangidae	Uraspis	Chordata	F	H	16555	15628	-0.298	-0.297	-0.672	-0.735	28.1	25.8	29.8	16.2	53.9	46	42	0.043	-0.294	-0.043	0.294	1.01444	1.834	1.316	1.316	1.436	0.858	0.83	0.783	0.788	0.788	2.341	2.119	1.661	1.297	1.832	2.116	3.289	2.735	3.108	3.802	3.157	5.401	2
NC_022508.1	Echeneis naucrates	Echeneis_naucrates_NC_022508_1	Actinopteri	Carangiformes	Echeneidae	Echeneis	Chordata	F	H	16612	15606	-0.26	-0.256	-0.734	-0.794	30.3	29.3	25.4	15	59.6	40.4	44.3	0.016	-0.257	-0.016	0.257	1.04072	1.987	1.414	1.414	1.529	0.893	0.87	0.812	0.814	0.814	2.473	2.278	1.833	1.423	2.139	2.075	3.405	2.603	3.169	3.757	3.247	5.387	2
NC_011219.1	Rachycentron canadum	Rachycentron_canadum_NC_011219_1	Actinopteri	Carangiformes	Rachycentridae	Rachycentron	Chordata	F	H	16758	15596	-0.274	-0.267	-0.609	-0.697	29.3	27.8	27.3	15.6	57.1	42.9	43.4	0.026	-0.273	-0.026	0.273	1.10738	2.099	1.532	1.532	1.636	0.947	0.931	0.871	0.881	0.881	2.643	2.243	2.122	1.41	1.916	2.928	3.605	2.85	3.523	3.902	3.338	5.218	2
NC_035659.1	Ambloplites rupestris	Ambloplites_rupestris_NC_035659_1	Actinopteri	Centrarchiformes	Centrarchidae	Ambloplites	Chordata	F	H	16659	15599	-0.262	-0.258	-0.568	-0.616	26.7	26	29.6	17.6	52.7	47.2	43.6	0.014	-0.253	-0.014	0.253	0.981538	1.8	1.274	1.274	1.354	0.848	0.828	0.756	0.755	0.755	2.444	2.024	1.464	1.084	1.715	2.112	3.313	2.534	3.11	3.751	3.141	5.402	2
NC_015984.2	Lepomis macrochirus	Lepomis_macrochirus_NC_015984_2	Actinopteri	Centrarchiformes	Centrarchidae	Lepomis	Chordata	F	H	16489	15596	-0.294	-0.292	-0.647	-0.703	27.4	25.6	30.2	16.7	53	46.9	42.3	0.034	-0.288	-0.034	0.288	0.988064	1.814	1.288	1.288	1.365	0.857	0.845	0.762	0.761	0.761	2.425	2.045	1.436	1.109	1.72	2.099	3.263	2.528	3.19	3.776	3.168	5.468	2
NC_020359.1	Lepomis cyanellus	Lepomis_cyanellus_NC_020359_1	Actinopteri	Centrarchiformes	Centrarchidae	Lepomis	Chordata	F	H	16485	15591	-0.299	-0.296	-0.671	-0.741	27.5	26.2	29.9	16.4	53.7	46.3	42.6	0.023	-0.292	-0.023	0.292	0.986049	1.803	1.28	1.28	1.362	0.856	0.844	0.76	0.759	0.759	2.409	2.074	1.445	1.101	1.723	2.129	3.217	2.564	3.177	3.776	3.208	5.507	2
NC_042249.1	Lepomis gulosus	Lepomis_gulosus_NC_042249_1	Actinopteri	Centrarchiformes	Centrarchidae	Lepomis	Chordata	F	H	16486	15587	-0.285	-0.284	-0.622	-0.677	27	26.1	30	16.9	53.1	46.9	43	0.018	-0.278	-0.018	0.278	0.983387	1.8	1.276	1.276	1.358	0.859	0.847	0.757	0.757	0.757	2.437	2.06	1.445	1.11	1.72	2.138	3.23	2.575	3.193	3.804	3.186	5.469	2
NC_028284.1	Lepomis gibbosus	Lepomis_gibbosus_NC_028284_1	Actinopteri	Centrarchiformes	Centrarchidae	Lepomis	Chordata	F	H	16503	15591	-0.286	-0.281	-0.588	-0.641	26.6	25.9	30.4	17.1	52.5	47.5	43	0.014	-0.279	-0.014	0.279	0.98555	1.805	1.281	1.281	1.362	0.862	0.85	0.759	0.759	0.759	2.403	2.06	1.436	1.111	1.706	2.154	3.268	2.582	3.221	3.79	3.204	5.531	2
NC_036388.1	Lepomis punctatus	Lepomis_punctatus_NC_036388_1	Actinopteri	Centrarchiformes	Centrarchidae	Lepomis	Chordata	F	H	16512	15589	-0.284	-0.283	-0.627	-0.659	26.9	26.3	29.9	16.9	53.2	46.8	43.2	0.012	-0.277	-0.012	0.277	0.99004	1.81	1.284	1.284	1.37	0.867	0.854	0.764	0.763	0.763	2.382	2.06	1.445	1.119	1.739	2.209	3.33	2.559	3.236	3.776	3.207	5.572	2
NC_036385.1	Lepomis auritus	Lepomis_auritus_NC_036385_1	Actinopteri	Centrarchiformes	Centrarchidae	Lepomis	Chordata	F	H	16501	15588	-0.282	-0.279	-0.61	-0.659	26.5	25.9	30.3	17.2	52.4	47.5	43.1	0.011	-0.275	-0.011	0.275	0.994763	1.812	1.287	1.287	1.378	0.866	0.854	0.769	0.768	0.768	2.404	2.06	1.445	1.111	1.744	2.177	3.338	2.58	3.252	3.804	3.21	5.585	2
NC_014689.1	Micropterus floridanus	Micropterus_floridanus_NC_014689_1	Actinopteri	Centrarchiformes	Centrarchidae	Micropterus	Chordata	F	H	16479	15590	-0.28	-0.277	-0.637	-0.7	26.8	26.7	29.6	16.9	53.5	46.5	43.6	0.002	-0.273	-0.002	0.273	0.979633	1.793	1.27	1.27	1.355	0.849	0.834	0.753	0.753	0.753	2.413	2.024	1.514	1.117	1.708	2.075	3.315	2.534	3.158	3.804	3.19	5.392	2
NC_014686.1	Micropterus salmoides salmoides	Micropterus_salmoides_salmoides_NC_014686_1	Actinopteri	Centrarchiformes	Centrarchidae	Micropterus	Chordata	F	H	16486	15595	-0.279	-0.277	-0.635	-0.695	26.8	26.7	29.6	16.9	53.5	46.5	43.6	0.002	-0.273	-0.002	0.273	0.984412	1.803	1.277	1.277	1.362	0.853	0.838	0.758	0.758	0.758	2.441	2.024	1.623	1.117	1.702	2.086	3.326	2.522	3.137	3.804	3.194	5.421	2
NC_008106.1	Micropterus salmoides	Micropterus_salmoides_NC_008106_1	Actinopteri	Centrarchiformes	Centrarchidae	Micropterus	Chordata	F	H	16484	15594	-0.279	-0.276	-0.638	-0.696	26.8	26.7	29.6	16.9	53.5	46.5	43.6	0.002	-0.273	-0.002	0.273	0.980144	1.794	1.27	1.27	1.355	0.852	0.836	0.754	0.754	0.754	2.441	2.031	1.514	1.117	1.702	2.102	3.34	2.522	3.13	3.804	3.189	5.432	2
NC_011361.1	Micropterus dolomieu	Micropterus_dolomieu_NC_011361_1	Actinopteri	Centrarchiformes	Centrarchidae	Micropterus	Chordata	F	H	16488	15596	-0.272	-0.271	-0.608	-0.66	26.6	26.7	29.6	17.2	53.3	46.8	43.9	-0.002	-0.265	0.002	0.265	0.978175	1.792	1.267	1.267	1.351	0.848	0.832	0.753	0.752	0.752	2.406	2.017	1.504	1.101	1.704	2.081	3.291	2.46	3.135	3.804	3.157	5.432	2
NC_028298.1	Pomoxis nigromaculatus	Pomoxis_nigromaculatus_NC_028298_1	Actinopteri	Centrarchiformes	Centrarchidae	Pomoxis	Chordata	F	H	16496	15600	-0.254	-0.251	-0.598	-0.64	26.8	27.2	28.7	17.3	54	46	44.5	-0.007	-0.247	0.007	0.247	0.987092	1.811	1.284	1.284	1.364	0.851	0.832	0.762	0.761	0.761	2.466	2.038	1.445	1.108	1.748	2.13	3.304	2.47	3.155	3.737	3.153	5.529	2
NC_024858.1	Cheilodactylus zonatus	Cheilodactylus_zonatus_NC_024858_1	Actinopteri	Centrarchiformes	Cheilodactylidae	Cheilodactylus	Chordata	F	H	16661	15597	-0.283	-0.282	-0.654	-0.73	27.7	26.4	29.3	16.6	54.1	45.9	43	0.026	-0.278	-0.026	0.278	0.978029	1.786	1.26	1.26	1.341	0.846	0.827	0.751	0.751	0.751	2.442	2.025	1.533	1.144	1.671	2.058	3.274	2.638	3.101	3.873	3.075	5.252	2
NC_026899.1	Cheilodactylus variegatus	Cheilodactylus_variegatus_NC_026899_1	Actinopteri	Centrarchiformes	Cheilodactylidae	Cheilodactylus	Chordata	F	H	16652	15196	-0.268	-0.266	-0.641	-0.703	27.5	26.3	29.2	16.9	53.8	46.1	43.2	0.022	-0.266	-0.022	0.266	0.977588	1.785	1.261	1.261	1.343	0.846	0.825	0.751	0.751	0.751	2.45	2.025	1.533	1.128	1.651	2.052	3.286	2.668	3.106	3.873	3.103	5.252	2
NC_024857.1	Cirrhitichthys aprinus	Cirrhitichthys_aprinus_NC_024857_1	Actinopteri	Centrarchiformes	Cirrhitidae	Cirrhitichthys	Chordata	F	H	17034	15604	-0.205	-0.201	-0.436	-0.504	27.4	29.6	25.8	17.1	57	42.9	46.7	-0.039	-0.202	0.039	0.202	0.99544	1.83	1.277	1.277	1.355	0.878	0.853	0.77	0.769	0.769	2.436	2.069	1.485	1.134	1.812	2.07	3.54	2.645	3.455	3.772	3.286	5.616	2
NC_022512.1	Paracirrhites arcatus	Paracirrhites_arcatus_NC_022512_1	Actinopteri	Centrarchiformes	Cirrhitidae	Paracirrhites	Chordata	F	H	17336	15772	-0.282	-0.28	-0.649	-0.692	27.9	27.4	28.5	16.2	55.3	44.7	43.6	0.008	-0.276	-0.008	0.276	0.992359	1.822	1.27	1.27	1.346	0.87	0.845	0.768	0.766	0.766	2.511	2.062	1.545	1.239	1.726	2.017	3.376	2.682	3.401	3.707	3.218	5.475	2
NC_011388.1	Elassoma zonatum	Elassoma_zonatum_NC_011388_1	Actinopteri	Centrarchiformes	Elassomatidae	Elassoma	Chordata	F	H	16071	15532	-0.217	-0.213	-0.456	-0.492	29.1	28.7	25.7	16.6	57.8	42.3	45.3	0.007	-0.216	-0.007	0.216	1.01186	1.894	1.345	1.345	1.432	0.897	0.883	0.769	0.785	0.785	2.385	2.102	1.712	1.097	1.732	2.292	3.539	2.572	3.271	3.795	3.357	5.747	2
NC_003175.1	Elassoma evergladei	Elassoma_evergladei_NC_003175_1	Actinopteri	Centrarchiformes	Elassomatidae	Elassoma	Chordata	F	H	15780	15539	-0.222	-0.218	-0.472	-0.516	28.9	29.3	25.5	16.3	58.2	41.8	45.6	-0.007	-0.22	0.007	0.22	1.00772	1.885	1.34	1.34	1.424	0.898	0.884	0.769	0.781	0.781	2.398	2.101	1.684	1.092	1.721	2.311	3.548	2.548	3.26	3.795	3.364	5.752	2
NC_013181.1	Enoplosus armatus	Enoplosus_armatus_NC_013181_1	Actinopteri	Centrarchiformes	Enoplosidae	Enoplosus	Chordata	F	H	16508	15593	-0.261	-0.257	-0.641	-0.695	27.7	28.2	27.7	16.4	55.9	44.1	44.6	-0.009	-0.256	0.009	0.256	0.984011	1.842	1.294	1.294	1.36	0.854	0.838	0.757	0.757	0.757	2.428	2.178	1.581	1.143	1.689	2.058	3.242	2.516	3.127	3.718	3.107	5.356	2
NC_046940.1	Girella melanichthys	Girella_melanichthys_NC_046940_1	Actinopteri	Centrarchiformes	Girellidae	Girella	Chordata	F	H	16518	15612	-0.31	-0.305	-0.727	-0.791	29.9	26.3	28.6	15.2	56.2	43.8	41.5	0.065	-0.305	-0.065	0.305	0.987495	1.815	1.278	1.278	1.36	0.857	0.834	0.763	0.761	0.761	2.553	2.025	1.573	1.112	1.749	2.115	3.308	2.554	3.195	3.805	3.218	5.556	2
NC_013137.1	Girella punctata	Girella_punctata_NC_013137_1	Actinopteri	Centrarchiformes	Girellidae	Girella	Chordata	F	H	16518	15610	-0.289	-0.287	-0.71	-0.779	29.7	27	27.8	15.5	56.7	43.3	42.5	0.047	-0.285	-0.047	0.285	0.989705	1.819	1.281	1.281	1.363	0.863	0.841	0.765	0.763	0.763	2.527	2.025	1.583	1.112	1.779	2.12	3.32	2.55	3.184	3.805	3.217	5.533	2
NC_013142.1	Kuhlia mugil	Kuhlia_mugil_NC_013142_1	Actinopteri	Centrarchiformes	Kuhliidae	Kuhlia	Chordata	F	H	16502	15687	-0.277	-0.274	-0.592	-0.669	27.3	25.9	29.7	17.1	53.2	46.8	43	0.026	-0.27	-0.026	0.27	0.992945	1.819	1.274	1.274	1.372	0.865	0.842	0.766	0.766	0.766	2.412	2.075	1.513	1.093	1.707	2.186	3.288	2.598	3.163	3.839	3.11	5.34	2
NC_013138.1	Kyphosus cinerascens	Kyphosus_cinerascens_NC_013138_1	Actinopteri	Centrarchiformes	Kyphosidae	Kyphosus	Chordata	F	H	16534	15602	-0.312	-0.31	-0.69	-0.749	28.4	25.1	30.4	16.1	53.5	46.5	41.2	0.062	-0.308	-0.062	0.308	0.967505	1.781	1.251	1.251	1.327	0.838	0.816	0.742	0.741	0.741	2.426	2.039	1.504	1.096	1.69	2.069	3.224	2.578	3.094	3.748	3.11	5.198	2
NC_013139.1	Labracoglossa argenteiventris	Labracoglossa_argenteiventris_NC_013139_1	Actinopteri	Centrarchiformes	Kyphosidae	Labracoglossa	Chordata	F	H	16492	15601	-0.265	-0.263	-0.65	-0.702	28	27.3	28.1	16.6	55.3	44.7	43.9	0.013	-0.258	-0.013	0.258	0.978162	1.79	1.258	1.258	1.338	0.852	0.831	0.752	0.752	0.752	2.442	2.046	1.495	1.136	1.734	2.097	3.305	2.635	3.135	3.852	3.182	5.482	2
NC_013182.1	Microcanthus strigatus	Microcanthus_strigatus_NC_013182_1	Actinopteri	Centrarchiformes	Kyphosidae	Microcanthus	Chordata	F	H	16531	15604	-0.286	-0.286	-0.642	-0.698	28.4	26.1	29.1	16.4	54.5	45.5	42.5	0.042	-0.281	-0.042	0.281	0.997611	1.827	1.288	1.288	1.373	0.856	0.834	0.771	0.771	0.771	2.412	2.033	1.544	1.103	1.882	2.074	3.287	2.587	3.183	3.79	3.145	5.362	2
NC_013140.1	Scorpis lineolata	Scorpis_lineolata_NC_013140_1	Actinopteri	Centrarchiformes	Kyphosidae	Scorpis	Chordata	F	H	16501	15603	-0.275	-0.272	-0.619	-0.683	27.1	26	29.8	17.1	53.1	46.9	43.1	0.021	-0.271	-0.021	0.271	0.981203	1.798	1.265	1.265	1.347	0.852	0.832	0.755	0.755	0.755	2.439	1.995	1.495	1.103	1.829	2.12	3.349	2.611	3.124	3.896	3.193	5.424	2
NC_024853.1	Tilodon sexfasciatus	Tilodon_sexfasciatus_NC_024853_1	Actinopteri	Centrarchiformes	Kyphosidae	Tilodon	Chordata	F	H	16509	15604	-0.28	-0.277	-0.628	-0.692	28.1	26.3	29	16.5	54.4	45.5	42.8	0.032	-0.274	-0.032	0.274	0.980765	1.795	1.262	1.262	1.346	0.847	0.826	0.754	0.754	0.754	2.406	2.039	1.485	1.093	1.776	2.075	3.243	2.586	3.088	3.762	3.126	5.218	2
NC_013143.1	Oplegnathus punctatus	Oplegnathus_punctatus_NC_013143_1	Actinopteri	Centrarchiformes	Oplegnathidae	Oplegnathus	Chordata	F	H	16509	15609	-0.31	-0.308	-0.744	-0.8	28.8	25.7	29.7	15.8	54.5	45.5	41.5	0.057	-0.305	-0.057	0.305	0.986688	1.807	1.272	1.272	1.354	0.849	0.827	0.76	0.76	0.76	2.404	2.016	1.625	1.077	1.75	2.053	3.295	2.596	3.113	3.761	3.121	5.239	2
NC_010968.1	Oplegnathus fasciatus	Oplegnathus_fasciatus_NC_010968_1	Actinopteri	Centrarchiformes	Oplegnathidae	Oplegnathus	Chordata	F	H	16511	15607	-0.305	-0.303	-0.708	-0.765	28.6	25.6	29.8	16	54.2	45.8	41.6	0.055	-0.3	-0.055	0.3	0.986847	1.806	1.272	1.272	1.354	0.849	0.827	0.76	0.76	0.76	2.418	2.059	1.605	1.097	1.723	2.075	3.31	2.587	3.107	3.775	3.1	5.199	2
NC_024847.1	Bostockia porosa	Bostockia_porosa_NC_024847_1	Actinopteri	Centrarchiformes	Percichthyidae	Bostockia	Chordata	F	H	16477	15596	-0.277	-0.274	-0.712	-0.776	28.8	28.3	27.3	15.6	57.1	42.9	43.9	0.008	-0.272	-0.008	0.272	0.995579	1.877	1.336	1.336	1.412	0.89	0.87	0.787	0.769	0.769	2.43	2.075	1.657	1.146	1.744	2.126	3.288	2.773	3.271	3.694	3.175	5.335	2
NC_024436.1	Gadopsis marmoratus	Gadopsis_marmoratus_NC_024436_1	Actinopteri	Centrarchiformes	Percichthyidae	Gadopsis	Chordata	F	H	16407	15508	-0.268	-0.263	-0.7	-0.761	32	28.8	24.7	14.4	60.8	39.1	43.2	0.052	-0.262	-0.052	0.262	1.00808	1.905	1.36	1.36	1.453	0.91	0.883	0.812	0.781	0.781	2.578	2.076	1.652	1.151	2.023	2.165	3.408	2.719	3.237	3.856	3.273	5.495	2
NC_024848.1	Gadopsis bispinosus	Gadopsis_bispinosus_NC_024848_1	Actinopteri	Centrarchiformes	Percichthyidae	Gadopsis	Chordata	F	H	16440	15564	-0.272	-0.267	-0.727	-0.789	32	29.1	24.6	14.3	61.1	38.9	43.4	0.048	-0.265	-0.048	0.265	1.00933	1.908	1.363	1.363	1.455	0.907	0.88	0.812	0.783	0.783	2.577	2.069	1.672	1.134	2.027	2.124	3.387	2.729	3.234	3.855	3.237	5.433	2
NC_023807.1	Maccullochella peelii	Maccullochella_peelii_NC_023807_1	Actinopteri	Centrarchiformes	Percichthyidae	Maccullochella	Chordata	F	H	16442	15602	-0.328	-0.324	-0.77	-0.836	31.6	26.3	27.8	14.3	57.9	42.1	40.6	0.092	-0.321	-0.092	0.321	1.02312	1.968	1.411	1.411	1.508	0.914	0.898	0.84	0.797	0.797	2.579	2.194	1.707	1.197	2.133	2.147	3.711	2.68	3.286	3.935	3.291	5.598	2
NC_037076.1	Maccullochella mariensis	Maccullochella_mariensis_NC_037076_1	Actinopteri	Centrarchiformes	Percichthyidae	Maccullochella	Chordata	F	H	16437	15609	-0.328	-0.325	-0.788	-0.863	31.7	26.4	27.7	14.2	58.1	41.9	40.6	0.091	-0.323	-0.091	0.323	1.0203	1.963	1.407	1.407	1.504	0.914	0.898	0.837	0.794	0.794	2.592	2.209	1.688	1.192	2.133	2.158	3.709	2.668	3.272	3.935	3.299	5.594	2
NC_028167.1	Maccullochella macquariensis	Maccullochella_macquariensis_NC_028167_1	Actinopteri	Centrarchiformes	Percichthyidae	Maccullochella	Chordata	F	H	16437	15609	-0.328	-0.325	-0.789	-0.863	31.7	26.4	27.7	14.2	58.1	41.9	40.6	0.09	-0.323	-0.09	0.323	1.02082	1.964	1.408	1.408	1.505	0.914	0.898	0.838	0.794	0.794	2.592	2.209	1.679	1.192	2.133	2.158	3.709	2.668	3.272	3.935	3.299	5.594	2
NC_028166.1	Maccullochella ikei	Maccullochella_ikei_NC_028166_1	Actinopteri	Centrarchiformes	Percichthyidae	Maccullochella	Chordata	F	H	16437	15609	-0.327	-0.325	-0.777	-0.851	31.6	26.4	27.7	14.2	58	41.9	40.6	0.09	-0.32	-0.09	0.32	1.02135	1.965	1.408	1.408	1.506	0.913	0.896	0.838	0.795	0.795	2.592	2.209	1.688	1.192	2.119	2.163	3.722	2.668	3.272	3.935	3.296	5.585	2
NC_023383.1	Macquaria australasica	Macquaria_australasica_NC_023383_1	Actinopteri	Centrarchiformes	Percichthyidae	Macquaria	Chordata	F	H	16496	15611	-0.311	-0.31	-0.723	-0.78	28.9	26.2	29.2	15.6	55.1	44.8	41.8	0.049	-0.303	-0.049	0.303	0.975406	1.828	1.297	1.297	1.362	0.853	0.833	0.756	0.749	0.749	2.364	2.079	1.563	1.221	1.748	1.976	3.256	2.593	3.095	3.681	3.149	5.317	2
NC_024849.1	Macquaria ambigua	Macquaria_ambigua_NC_024849_1	Actinopteri	Centrarchiformes	Percichthyidae	Macquaria	Chordata	F	H	16502	15615	-0.302	-0.3	-0.699	-0.769	28.2	25.8	29.8	16.2	54	46	42	0.045	-0.295	-0.045	0.295	0.981736	1.84	1.308	1.308	1.373	0.859	0.839	0.762	0.755	0.755	2.39	2.05	1.612	1.127	1.777	2.084	3.236	2.6	3.116	3.68	3.147	5.279	2
NC_024851.1	Nannoperca variegata	Nannoperca_variegata_NC_024851_1	Actinopteri	Centrarchiformes	Percichthyidae	Nannoperca	Chordata	F	H	16503	15612	-0.272	-0.272	-0.66	-0.709	28.6	26.9	28.2	16.4	55.5	44.6	43.3	0.03	-0.266	-0.03	0.266	0.977685	1.842	1.31	1.31	1.382	0.864	0.843	0.768	0.751	0.751	2.405	2.038	1.593	1.189	1.638	2.104	3.348	2.529	3.165	3.724	3.167	5.409	2
NC_024846.1	Percilia irwini	Percilia_irwini_NC_024846_1	Actinopteri	Centrarchiformes	Percichthyidae	Percilia	Chordata	F	H	16621	15626	-0.216	-0.209	-0.474	-0.522	28.1	28.3	26.5	17.1	56.4	43.6	45.4	-0.003	-0.215	0.003	0.215	1.00749	1.908	1.364	1.364	1.458	0.895	0.874	0.813	0.781	0.781	2.474	2.084	1.757	1.171	2.298	2.041	3.381	2.548	3.145	3.985	3.232	5.504	2
NC_027164.1	Coreoperca herzi	Coreoperca_herzi_NC_027164_1	Actinopteri	Centrarchiformes	Sinipercidae	Coreoperca	Chordata	F	H	16495	15581	-0.273	-0.271	-0.615	-0.658	27.2	26.5	29.3	17	53.7	46.3	43.5	0.013	-0.266	-0.013	0.266	0.969416	1.773	1.254	1.254	1.334	0.843	0.825	0.744	0.743	0.743	2.42	2.032	1.494	1.111	1.7	2.006	3.323	2.515	3.13	3.737	3.109	5.316	2
NC_009868.1	Coreoperca kawamebari	Coreoperca_kawamebari_NC_009868_1	Actinopteri	Centrarchiformes	Sinipercidae	Coreoperca	Chordata	F	H	16488	15578	-0.265	-0.261	-0.614	-0.673	27.3	27.9	28.2	16.6	55.2	44.8	44.5	-0.012	-0.259	0.012	0.259	0.976138	1.786	1.265	1.265	1.343	0.847	0.831	0.751	0.75	0.75	2.421	2.039	1.504	1.111	1.723	2.106	3.309	2.564	3.152	3.765	3.153	5.304	2
NC_021136.1	Siniperca obscura	Siniperca_obscura_NC_021136_1	Actinopteri	Centrarchiformes	Sinipercidae	Siniperca	Chordata	F	H	16492	15600	-0.292	-0.289	-0.629	-0.694	28.3	25.5	29.7	16.5	53.8	46.2	42	0.052	-0.286	-0.052	0.286	0.96856	1.764	1.246	1.246	1.325	0.84	0.819	0.742	0.742	0.742	2.435	1.982	1.505	1.085	1.678	2.074	3.34	2.539	3.075	3.79	3.128	5.242	2
NC_024433.1	Siniperca undulata	Siniperca_undulata_NC_024433_1	Actinopteri	Centrarchiformes	Sinipercidae	Siniperca	Chordata	F	H	16499	15599	-0.291	-0.289	-0.676	-0.737	28.7	25.9	29.2	16.2	54.6	45.4	42.1	0.051	-0.286	-0.051	0.286	0.971629	1.767	1.248	1.248	1.331	0.84	0.821	0.745	0.745	0.745	2.442	1.995	1.485	1.101	1.711	2.069	3.215	2.528	3.075	3.79	3.128	5.272	2
NC_015815.1	Siniperca scherzeri	Siniperca_scherzeri_NC_015815_1	Actinopteri	Centrarchiformes	Sinipercidae	Siniperca	Chordata	F	H	16581	15594	-0.291	-0.289	-0.633	-0.692	28.4	25.6	29.5	16.5	54	46	42.1	0.05	-0.284	-0.05	0.284	0.965899	1.759	1.241	1.241	1.321	0.838	0.817	0.739	0.739	0.739	2.435	1.989	1.485	1.093	1.665	2.063	3.206	2.551	3.079	3.79	3.103	5.231	2
NC_024432.1	Siniperca roulei	Siniperca_roulei_NC_024432_1	Actinopteri	Centrarchiformes	Sinipercidae	Siniperca	Chordata	F	H	16504	15596	-0.288	-0.285	-0.63	-0.687	28.4	25.8	29.4	16.5	54.2	45.9	42.3	0.049	-0.281	-0.049	0.281	0.969111	1.765	1.246	1.246	1.326	0.84	0.819	0.742	0.743	0.743	2.478	1.989	1.485	1.093	1.665	2.063	3.35	2.551	3.072	3.79	3.133	5.272	2
NC_015822.1	Siniperca chuatsi	Siniperca_chuatsi_NC_015822_1	Actinopteri	Centrarchiformes	Sinipercidae	Siniperca	Chordata	F	H	16496	15600	-0.289	-0.288	-0.663	-0.732	28.6	26	29.2	16.2	54.6	45.4	42.2	0.048	-0.285	-0.048	0.285	0.971358	1.769	1.25	1.25	1.33	0.839	0.82	0.745	0.745	0.745	2.442	1.995	1.485	1.109	1.705	2.058	3.287	2.539	3.075	3.79	3.125	5.272	2
NC_015987.1	Siniperca knerii	Siniperca_knerii_NC_015987_1	Actinopteri	Centrarchiformes	Sinipercidae	Siniperca	Chordata	F	H	17002	15597	-0.292	-0.29	-0.662	-0.731	28.6	26	29.1	16.2	54.6	45.3	42.2	0.048	-0.286	-0.048	0.286	0.976154	1.78	1.259	1.259	1.338	0.843	0.823	0.75	0.75	0.75	2.435	2.065	1.495	1.101	1.704	2.058	3.282	2.528	3.075	3.79	3.125	5.272	2
NC_047290.1	Siniperca fortis	Siniperca_fortis_NC_047290_1	Actinopteri	Centrarchiformes	Sinipercidae	Siniperca	Chordata	F	H	16495	15599	-0.288	-0.286	-0.657	-0.71	28.4	25.8	29.3	16.4	54.2	45.7	42.2	0.048	-0.281	-0.048	0.281	0.966858	1.762	1.244	1.244	1.322	0.838	0.816	0.739	0.74	0.74	2.442	1.995	1.495	1.109	1.652	2.063	3.197	2.528	3.071	3.79	3.136	5.242	2
NC_024854.1	Bidyanus bidyanus	Bidyanus_bidyanus_NC_024854_1	Actinopteri	Centrarchiformes	Terapontidae	Bidyanus	Chordata	F	H	16869	15626	-0.311	-0.309	-0.642	-0.709	27.7	24.8	31	16.4	52.5	47.4	41.2	0.055	-0.308	-0.055	0.308	1.01774	1.879	1.329	1.329	1.42	0.866	0.833	0.793	0.791	0.791	2.356	2.221	1.593	1.161	1.871	2.14	3.464	2.648	3.242	3.853	3.181	5.609	2
NC_043855.1	Leiopotherapon unicolor	Leiopotherapon_unicolor_NC_043855_1	Actinopteri	Centrarchiformes	Terapontidae	Leiopotherapon	Chordata	F	H	16493	15623	-0.308	-0.309	-0.68	-0.746	28.1	24.8	30.7	16.3	52.9	47	41.1	0.062	-0.307	-0.062	0.307	1.01156	1.869	1.332	1.332	1.422	0.875	0.842	0.787	0.785	0.785	2.426	2.134	1.465	1.122	1.869	2.18	3.412	2.699	3.232	3.98	3.187	5.754	2
NC_013141.1	Rhynchopelates oxyrhynchus	Rhynchopelates_oxyrhynchus_NC_013141_1	Actinopteri	Centrarchiformes	Terapontidae	Rhynchopelates	Chordata	F	H	16631	15624	-0.3	-0.299	-0.708	-0.765	27.7	25.9	30	16.3	53.6	46.3	42.2	0.034	-0.296	-0.034	0.296	1.00364	1.851	1.301	1.301	1.391	0.858	0.826	0.779	0.777	0.777	2.415	2.133	1.465	1.12	1.812	2.102	3.373	2.585	3.144	3.91	3.186	5.651	2
NC_027171.1	Scortum barcoo	Scortum_barcoo_NC_027171_1	Actinopteri	Centrarchiformes	Terapontidae	Scortum	Chordata	F	H	16843	15621	-0.307	-0.306	-0.655	-0.712	27.4	24.7	31.1	16.7	52.1	47.8	41.4	0.051	-0.301	-0.051	0.301	1.00911	1.863	1.316	1.316	1.406	0.865	0.832	0.784	0.783	0.783	2.381	2.191	1.466	1.112	1.858	2.137	3.428	2.637	3.209	3.909	3.195	5.577	2
NC_056114.1	Terapon theraps	Terapon_theraps_NC_056114_1	Actinopteri	Centrarchiformes	Terapontidae	Terapon	Chordata	F	H	16587	15579	-0.282	-0.282	-0.623	-0.67	27.4	25.7	29.9	16.9	53.1	46.8	42.6	0.032	-0.278	-0.032	0.278	1.01351	1.872	1.319	1.319	1.409	0.864	0.831	0.789	0.787	0.787	2.462	2.152	1.456	1.145	1.843	2.104	3.385	2.548	3.23	3.937	3.217	5.678	2
NC_027281.1	Terapon jarbua	Terapon_jarbua_NC_027281_1	Actinopteri	Centrarchiformes	Terapontidae	Terapon	Chordata	F	H	16570	15622	-0.287	-0.286	-0.645	-0.71	27.4	26.2	29.9	16.6	53.6	46.5	42.8	0.022	-0.287	-0.022	0.287	1.01231	1.869	1.306	1.306	1.396	0.859	0.826	0.788	0.786	0.786	2.458	2.138	1.505	1.12	1.805	2.167	3.394	2.801	3.212	3.951	3.173	5.772	2
NC_024850.1	Percalates novemaculeata	Percalates_novemaculeata_NC_024850_1	Actinopteri	Centrarchiformes		Percalates	Chordata	F	H	16497	15599	-0.289	-0.285	-0.639	-0.701	27.8	26.5	29.3	16.4	54.3	45.7	42.9	0.024	-0.282	-0.024	0.282	0.992137	1.829	1.298	1.298	1.37	0.849	0.832	0.76	0.766	0.766	2.401	2.068	1.59	1.192	1.729	2.104	3.328	2.529	3.091	3.68	3.131	5.196	2
NC_048979.1	Chaetodon wiebeli	Chaetodon_wiebeli_NC_048979_1	Actinopteri	Chaetodontiformes	Chaetodontidae	Chaetodon	Chordata	F	H	16523	15588	-0.281	-0.28	-0.595	-0.66	27.9	26.4	29.1	16.6	54.3	45.7	43	0.027	-0.274	-0.027	0.274	1.01266	1.951	1.374	1.374	1.482	0.885	0.862	0.8	0.786	0.786	2.675	2.052	1.901	1.16	1.934	2.07	3.336	2.851	3.414	3.842	3.301	5.893	2
NC_009870.1	Chaetodon auripes	Chaetodon_auripes_NC_009870_1	Actinopteri	Chaetodontiformes	Chaetodontidae	Chaetodon	Chordata	F	H	16530	15595	-0.283	-0.282	-0.614	-0.68	27.9	26.4	29.2	16.6	54.3	45.8	43	0.027	-0.276	-0.027	0.276	1.01021	1.942	1.366	1.366	1.477	0.886	0.863	0.797	0.784	0.784	2.667	2.052	1.901	1.152	1.959	2.064	3.333	2.855	3.421	3.842	3.3	5.893	2
NC_057146.1	Chaetodon speculum	Chaetodon_speculum_NC_057146_1	Actinopteri	Chaetodontiformes	Chaetodontidae	Chaetodon	Chordata	F	H	16513	15565	-0.286	-0.284	-0.641	-0.709	27.8	26.6	29.1	16.4	54.4	45.5	43	0.022	-0.278	-0.022	0.278	1.03168	1.988	1.406	1.406	1.513	0.898	0.875	0.817	0.805	0.805	2.625	2.021	1.956	1.187	2.219	2.09	3.434	2.759	3.396	3.835	3.335	5.802	2
NC_040865.1	Chaetodon octofasciatus	Chaetodon_octofasciatus_NC_040865_1	Actinopteri	Chaetodontiformes	Chaetodontidae	Chaetodon	Chordata	F	H	16485	15590	-0.285	-0.283	-0.676	-0.738	28.3	27.4	28.2	16	55.7	44.2	43.4	0.016	-0.276	-0.016	0.276	1.02149	1.964	1.386	1.386	1.495	0.896	0.873	0.805	0.795	0.795	2.706	2.006	1.873	1.128	2.088	2.089	3.374	2.746	3.507	3.849	3.332	5.813	2
NC_025953.1	Chelmon rostratus	Chelmon_rostratus_NC_025953_1	Actinopteri	Chaetodontiformes	Chaetodontidae	Chelmon	Chordata	F	H	16538	15588	-0.252	-0.25	-0.59	-0.646	28.9	28.1	26.8	16.2	57	43	44.3	0.015	-0.246	-0.015	0.246	1.00225	1.925	1.373	1.373	1.468	0.888	0.864	0.787	0.776	0.776	2.558	2.14	1.799	1.365	1.816	2.123	3.313	2.628	3.224	3.852	3.292	5.474	2
NC_009871.1	Heniochus diphreutes	Heniochus_diphreutes_NC_009871_1	Actinopteri	Chaetodontiformes	Chaetodontidae	Heniochus	Chordata	F	H	16772	15647	-0.308	-0.304	-0.651	-0.715	29.2	25.8	29.4	15.6	55	45	41.4	0.061	-0.305	-0.061	0.305	1.01909	1.955	1.397	1.397	1.497	0.886	0.861	0.803	0.793	0.793	2.587	2.124	1.783	1.244	1.9	2.066	3.618	2.595	3.302	3.84	3.362	5.477	2
NC_057125.1	Heniochus chrysostomus	Heniochus_chrysostomus_NC_057125_1	Actinopteri	Chaetodontiformes	Chaetodontidae	Heniochus	Chordata	F	H	16650	15626	-0.296	-0.294	-0.61	-0.664	28.6	25.5	29.6	16.2	54.1	45.8	41.7	0.059	-0.292	-0.059	0.292	1.01379	1.945	1.389	1.389	1.489	0.884	0.86	0.798	0.787	0.787	2.61	2.108	1.827	1.279	1.888	2.125	3.586	2.622	3.286	3.813	3.309	5.445	2
NC_056334.1	Heniochus acuminatus	Heniochus_acuminatus_NC_056334_1	Actinopteri	Chaetodontiformes	Chaetodontidae	Heniochus	Chordata	F	H	16584	15565	-0.302	-0.301	-0.685	-0.739	29	26	29.2	15.8	55	45	41.8	0.054	-0.299	-0.054	0.299	1.02331	1.962	1.402	1.402	1.503	0.889	0.864	0.807	0.797	0.797	2.566	2.162	1.733	1.319	1.933	2.078	3.553	2.645	3.282	3.827	3.363	5.472	2
NC_026232.1	Gazza minuta	Gazza_minuta_NC_026232_1	Actinopteri	Chaetodontiformes	Leiognathidae	Gazza	Chordata	F	H	16475	15592	-0.308	-0.302	-0.602	-0.682	29.5	25.3	29.5	15.8	54.8	45.3	41.1	0.076	-0.303	-0.076	0.303	1.02903	1.992	1.41	1.41	1.49	0.915	0.895	0.839	0.802	0.802	2.594	2.25	1.755	1.192	2.047	2.329	3.401	2.667	3.333	4.005	3.404	5.64	2
NC_057225.1	Leiognathus ruconius	Leiognathus_ruconius_NC_057225_1	Actinopteri	Chaetodontiformes	Leiognathidae	Leiognathus	Chordata	F	H	16465	15599	-0.332	-0.326	-0.724	-0.814	31.6	25.2	28.7	14.5	56.8	43.2	39.7	0.112	-0.327	-0.112	0.327	1.03807	2.016	1.429	1.429	1.51	0.921	0.898	0.847	0.811	0.811	2.626	2.276	1.748	1.176	2.042	2.31	3.284	2.652	3.286	4.026	3.435	5.572	2
NC_015755.1	Acestrorhynchus sp. NM-2010	Acestrorhynchus_sp__NM_2010_NC_015755_1	Actinopteri	Characiformes	Acestrorhynchidae	Acestrorhynchus	Chordata	F	H	16758	15601	-0.271	-0.265	-0.629	-0.674	29.7	27.6	27.1	15.7	57.3	42.8	43.3	0.038	-0.267	-0.038	0.267	0.966512	1.853	1.313	1.313	1.368	0.859	0.815	0.747	0.74	0.74	2.665	2.308	1.659	1.155	1.909	1.997	4.438	2.802	3.035	3.851	3.767	5.429	2
NC_015753.1	Micralestes sp. NM-2010	Micralestes_sp__NM_2010_NC_015753_1	Actinopteri	Characiformes	Alestidae	Micralestes	Chordata	F	H	16660	15561	-0.248	-0.242	-0.551	-0.605	28.8	28.3	26.8	16.1	57.1	42.9	44.4	0.009	-0.247	-0.009	0.247	0.949866	1.766	1.249	1.249	1.303	0.839	0.793	0.714	0.723	0.723	2.698	2.172	1.574	1.065	1.729	2.042	4.284	2.777	2.986	3.951	3.846	5.258	2
NC_004699.1	Phenacogrammus interruptus	Phenacogrammus_interruptus_NC_004699_1	Actinopteri	Characiformes	Alestidae	Phenacogrammus	Chordata	F	H	16652	15557	-0.32	-0.316	-0.65	-0.718	29.2	26.1	29.4	15.2	55.3	44.6	41.3	0.056	-0.318	-0.056	0.318	0.958291	1.785	1.266	1.266	1.315	0.842	0.794	0.721	0.732	0.732	2.7	2.168	1.613	1.091	1.708	2.068	4.254	2.846	3.019	4.018	3.83	5.204	2
NC_060323.1	Abramites hypselonotus	Abramites_hypselonotus_NC_060323_1	Actinopteri	Characiformes	Anostomidae	Abramites	Chordata	F	H	16685	15579	-0.257	-0.248	-0.606	-0.665	29.7	28.2	26.4	15.8	57.9	42.2	44	0.027	-0.252	-0.027	0.252	0.949226	1.779	1.266	1.266	1.322	0.851	0.803	0.727	0.723	0.723	2.659	2.196	1.684	1.084	1.679	2.036	4.319	2.783	3.064	3.923	3.705	5.333	2
NC_034945.1	Megaleporinus obtusidens	Megaleporinus_obtusidens_NC_034945_1	Actinopteri	Characiformes	Anostomidae	Megaleporinus	Chordata	F	H	16682	15576	-0.284	-0.275	-0.675	-0.746	30	27	27.5	15.5	57	43	42.5	0.053	-0.277	-0.053	0.277	0.92669	1.729	1.224	1.224	1.278	0.832	0.784	0.701	0.7	0.7	2.659	2.144	1.535	1.085	1.635	1.953	4.244	2.741	2.964	3.892	3.674	5.188	2
NC_025767.1	Megaleporinus piavussu	Megaleporinus_piavussu_NC_025767_1	Actinopteri	Characiformes	Anostomidae	Megaleporinus	Chordata	F	H	16682	15576	-0.284	-0.275	-0.677	-0.746	30	27	27.5	15.5	57	43	42.5	0.053	-0.277	-0.053	0.277	0.92669	1.729	1.224	1.224	1.278	0.832	0.784	0.701	0.7	0.7	2.659	2.144	1.535	1.085	1.635	1.953	4.244	2.741	2.964	3.892	3.674	5.188	2
NC_034281.1	Megaleporinus elongatus	Megaleporinus_elongatus_NC_034281_1	Actinopteri	Characiformes	Anostomidae	Megaleporinus	Chordata	F	H	16774	15578	-0.28	-0.272	-0.643	-0.708	29.9	27.1	27.3	15.7	57	43	42.8	0.05	-0.272	-0.05	0.272	0.928831	1.733	1.228	1.228	1.282	0.831	0.783	0.703	0.702	0.702	2.669	2.143	1.544	1.077	1.656	1.969	4.233	2.728	2.958	3.92	3.689	5.169	2
NC_026873.1	Brycon henni	Brycon_henni_NC_026873_1	Actinopteri	Characiformes	Bryconidae	Brycon	Chordata	F	H	16885	15597	-0.277	-0.273	-0.622	-0.676	29.7	25.8	28.4	16.2	55.5	44.6	42	0.07	-0.273	-0.07	0.273	0.948493	1.794	1.278	1.278	1.323	0.851	0.806	0.724	0.722	0.722	2.739	2.139	1.594	1.049	1.967	1.95	4.234	2.756	2.949	3.862	3.186	5.123	2
NC_024938.1	Brycon orbignyanus	Brycon_orbignyanus_NC_024938_1	Actinopteri	Characiformes	Bryconidae	Brycon	Chordata	F	H	16800	15566	-0.262	-0.252	-0.549	-0.603	30.3	26.9	26.9	15.9	57.2	42.8	42.8	0.061	-0.257	-0.061	0.257	0.997425	1.892	1.353	1.353	1.406	0.922	0.877	0.776	0.771	0.771	2.773	2.203	1.601	1.093	1.969	2.655	4.46	2.815	3.088	3.951	4.506	5.854	2
NC_051927.1	Brycon nattereri	Brycon_nattereri_NC_051927_1	Actinopteri	Characiformes	Bryconidae	Brycon	Chordata	F	H	16837	15565	-0.263	-0.255	-0.578	-0.646	30.6	27.5	26.5	15.5	58.1	42	43	0.053	-0.263	-0.053	0.263	1.01654	1.931	1.386	1.386	1.439	0.941	0.895	0.795	0.79	0.79	2.814	2.189	1.584	1.085	2.066	2.625	4.55	2.842	3.236	4.01	4.47	5.882	2
NC_024941.1	Salminus brasiliensis	Salminus_brasiliensis_NC_024941_1	Actinopteri	Characiformes	Bryconidae	Salminus	Chordata	F	H	17721	15532	-0.232	-0.227	-0.487	-0.543	28.7	27.1	27	17.2	55.8	44.2	44.3	0.029	-0.222	-0.029	0.222	1.03567	1.977	1.423	1.423	1.478	0.944	0.9	0.813	0.809	0.809	3.055	2.229	1.626	1.218	2.001	2.658	4.506	2.915	3.131	4.084	4.769	6.323	2
NC_004700.1	Chalceus macrolepidotus	Chalceus_macrolepidotus_NC_004700_1	Actinopteri	Characiformes	Chalceidae	Chalceus	Chordata	F	H	16850	15606	-0.291	-0.283	-0.643	-0.719	30.8	25	28.4	15.8	55.8	44.2	40.8	0.104	-0.284	-0.104	0.284	0.934248	1.745	1.226	1.226	1.281	0.825	0.779	0.706	0.708	0.708	2.562	2.189	1.532	1.082	1.655	1.937	4.249	2.705	2.895	3.779	3.566	5.078	2
NC_053756.1	Astyanax lacustris	Astyanax_lacustris_NC_053756_1	Actinopteri	Characiformes	Characidae	Astyanax	Chordata	F	H	16763	15565	-0.265	-0.256	-0.641	-0.702	29.6	28.6	26.3	15.5	58.2	41.8	44.1	0.017	-0.26	-0.017	0.26	0.965607	1.802	1.288	1.288	1.361	0.864	0.817	0.74	0.739	0.739	2.822	2.305	1.718	1.079	1.611	2.103	3.827	2.84	3.08	4.015	3.69	5.721	2
NC_053759.1	Astyanax altiparanae	Astyanax_altiparanae_NC_053759_1	Actinopteri	Characiformes	Characidae	Astyanax	Chordata	F	H	16730	15565	-0.261	-0.252	-0.643	-0.703	29.6	28.7	26.3	15.5	58.3	41.8	44.2	0.016	-0.259	-0.016	0.259	0.964913	1.799	1.287	1.287	1.36	0.864	0.817	0.74	0.738	0.738	2.815	2.298	1.728	1.079	1.605	2.097	3.816	2.84	3.085	4.028	3.685	5.71	2
NC_044970.1	Deuterodon giton	Deuterodon_giton_NC_044970_1	Actinopteri	Characiformes	Characidae	Deuterodon	Chordata	F	H	16643	15563	-0.235	-0.227	-0.583	-0.638	29.7	29.5	25.1	15.6	59.2	40.7	45.1	0.004	-0.233	-0.004	0.233	0.968696	1.828	1.297	1.297	1.358	0.874	0.828	0.749	0.742	0.742	2.853	2.358	1.699	1.076	1.632	1.991	3.626	2.76	3.03	3.998	3.64	5.787	2
NC_042882.1	Gephyrocharax atracaudatus	Gephyrocharax_atracaudatus_NC_042882_1	Actinopteri	Characiformes	Characidae	Gephyrocharax	Chordata	F	H	17049	15553	-0.268	-0.263	-0.69	-0.751	29.9	28.6	26.1	15.3	58.5	41.4	43.9	0.023	-0.262	-0.023	0.262	0.959307	1.79	1.274	1.274	1.336	0.854	0.807	0.736	0.733	0.733	2.819	2.334	1.708	1.026	1.625	2.02	3.463	2.788	2.998	3.967	3.673	5.757	2
NC_026195.1	Grundulus bogotensis	Grundulus_bogotensis_NC_026195_1	Actinopteri	Characiformes	Characidae	Grundulus	Chordata	F	H	17123	15574	-0.223	-0.213	-0.595	-0.661	30.3	29.8	24.4	15.5	60.1	39.9	45.3	0.008	-0.224	-0.008	0.224	0.977936	1.831	1.309	1.309	1.38	0.876	0.829	0.755	0.751	0.751	2.828	2.306	1.72	1.082	1.682	2.139	3.649	2.854	3.083	3.95	3.714	5.641	2
NC_022724.1	Hasemania nana	Hasemania_nana_NC_022724_1	Actinopteri	Characiformes	Characidae	Hasemania	Chordata	F	H	16581	15569	-0.269	-0.262	-0.641	-0.694	30.1	28.2	26.3	15.4	58.3	41.7	43.6	0.034	-0.262	-0.034	0.262	1.02845	1.935	1.389	1.389	1.457	0.903	0.857	0.806	0.802	0.802	2.869	2.276	1.738	1.672	1.726	2.022	3.533	2.875	3.097	3.939	3.776	5.78	2
NC_027946.1	Hemigrammus bleheri	Hemigrammus_bleheri_NC_027946_1	Actinopteri	Characiformes	Characidae	Hemigrammus	Chordata	F	H	17021	15547	-0.219	-0.21	-0.526	-0.574	29.3	29.1	25.3	16.4	58.4	41.7	45.5	0.004	-0.214	-0.004	0.214	1.01271	1.9	1.366	1.366	1.432	0.893	0.847	0.788	0.786	0.786	2.916	2.404	1.889	1.135	1.749	2.18	4.014	3.103	3.182	4.189	3.783	5.787	2
NC_015813.1	Hydrolycus scomberoides	Hydrolycus_scomberoides_NC_015813_1	Actinopteri	Characiformes	Characidae	Hydrolycus	Chordata	F	H	16548	15567	-0.318	-0.31	-0.6	-0.676	28.9	23.5	31.3	16.4	52.4	47.7	39.9	0.104	-0.313	-0.104	0.313	0.967194	1.807	1.277	1.277	1.333	0.842	0.796	0.733	0.741	0.741	2.458	2.171	1.602	1.131	1.687	2.026	4.124	2.866	2.975	3.834	3.754	5.445	2
NC_053878.1	Hyphessobrycon megalopterus	Hyphessobrycon_megalopterus_NC_053878_1	Actinopteri	Characiformes	Characidae	Hyphessobrycon	Chordata	F	H	16773	15594	-0.26	-0.254	-0.725	-0.781	30.1	29.4	25.6	15	59.5	40.6	44.4	0.012	-0.261	-0.012	0.261	0.989284	1.84	1.322	1.322	1.39	0.881	0.834	0.758	0.763	0.763	2.86	2.38	1.74	1.067	1.822	2.115	4.155	2.869	3.042	4.057	3.821	6.391	2
NC_050876.1	Hyphessobrycon herbertaxelrodi	Hyphessobrycon_herbertaxelrodi_NC_050876_1	Actinopteri	Characiformes	Characidae	Hyphessobrycon	Chordata	F	H	17417	15566	-0.239	-0.231	-0.565	-0.607	29.8	29.9	25.3	15	59.7	40.3	44.9	-0.002	-0.256	0.002	0.256	1.00282	1.87	1.334	1.334	1.424	0.889	0.843	0.78	0.776	0.776	3.033	2.306	1.794	1.131	1.751	2.087	3.926	2.899	3.445	4.197	3.741	5.694	2
NC_057167.1	Inpaichthys kerri	Inpaichthys_kerri_NC_057167_1	Actinopteri	Characiformes	Characidae	Inpaichthys	Chordata	F	H	17032	15587	-0.23	-0.225	-0.57	-0.618	30.1	30.3	24.5	15.1	60.4	39.6	45.4	-0.004	-0.238	0.004	0.238	0.964566	1.807	1.294	1.294	1.365	0.874	0.827	0.741	0.738	0.738	2.857	2.371	1.786	1.074	1.702	2.104	3.778	2.802	3.053	3.969	3.677	5.776	2
NC_056797.1	Moenkhausia costae	Moenkhausia_costae_NC_056797_1	Actinopteri	Characiformes	Characidae	Moenkhausia	Chordata	F	H	15811	15560	-0.273	-0.267	-0.577	-0.635	28.3	26.4	28.9	16.4	54.7	45.3	42.8	0.034	-0.275	-0.034	0.275	0.991779	1.859	1.327	1.327	1.392	0.878	0.831	0.77	0.765	0.765	2.922	2.364	1.757	1.159	1.763	2.142	3.585	2.874	3.161	3.925	3.845	5.865	2
NC_056781.1	Moenkhausia sanctaefilomenae	Moenkhausia_sanctaefilomenae_NC_056781_1	Actinopteri	Characiformes	Characidae	Moenkhausia	Chordata	F	H	18437	15575	-0.26	-0.255	-0.585	-0.65	30.5	29.5	25.4	14.7	60	40.1	44.2	0.017	-0.267	-0.017	0.267	0.993341	1.872	1.336	1.336	1.408	0.895	0.849	0.771	0.767	0.767	2.889	2.292	1.792	1.161	1.765	2.116	4.024	2.799	3.077	4.028	3.792	5.751	2
NC_051983.1	Nematobrycon palmeri	Nematobrycon_palmeri_NC_051983_1	Actinopteri	Characiformes	Characidae	Nematobrycon	Chordata	F	H	17340	15546	-0.238	-0.23	-0.635	-0.673	30.9	30.3	23.9	14.9	61.2	38.8	45.2	0.01	-0.233	-0.01	0.233	0.98726	1.848	1.314	1.314	1.396	0.885	0.838	0.763	0.761	0.761	3.141	2.312	1.794	1.131	1.71	2.101	3.813	2.916	3.166	3.937	3.71	5.8	2
NC_044969.1	Oligosarcus argenteus	Oligosarcus_argenteus_NC_044969_1	Actinopteri	Characiformes	Characidae	Oligosarcus	Chordata	F	H	16711	15570	-0.26	-0.252	-0.638	-0.693	29.6	28	26.7	15.7	57.6	42.4	43.7	0.028	-0.26	-0.028	0.26	0.966485	1.804	1.289	1.289	1.362	0.868	0.821	0.742	0.74	0.74	2.79	2.349	1.699	1.058	1.616	2.019	3.688	2.815	3.054	4.037	3.676	5.76	2
NC_028279.1	Paracheirodon innesi	Paracheirodon_innesi_NC_028279_1	Actinopteri	Characiformes	Characidae	Paracheirodon	Chordata	F	H	16759	15552	-0.26	-0.252	-0.626	-0.693	29.6	28.8	26.3	15.3	58.4	41.6	44.1	0.013	-0.263	-0.013	0.263	0.988246	1.85	1.321	1.321	1.385	0.87	0.823	0.762	0.762	0.762	2.921	2.32	1.808	1.118	1.708	2.092	3.863	2.88	3.078	4.035	3.764	5.804	2
NC_031380.1	Psalidodon paranae	Psalidodon_paranae_NC_031380_1	Actinopteri	Characiformes	Characidae	Psalidodon	Chordata	F	H	16707	15571	-0.264	-0.258	-0.646	-0.694	29.5	27.6	27.1	15.8	57.1	42.9	43.4	0.034	-0.263	-0.034	0.263	0.963666	1.798	1.285	1.285	1.357	0.859	0.812	0.739	0.737	0.737	2.81	2.347	1.708	1.058	1.589	2.035	3.703	2.828	3.028	4.009	3.662	5.755	2
NC_053757.1	Psalidodon rivularis	Psalidodon_rivularis_NC_053757_1	Actinopteri	Characiformes	Characidae	Psalidodon	Chordata	F	H	16779	15572	-0.265	-0.259	-0.642	-0.689	29.5	27.5	27.1	15.9	57	43	43.4	0.034	-0.261	-0.034	0.261	0.963145	1.797	1.284	1.284	1.357	0.859	0.812	0.738	0.737	0.737	2.81	2.347	1.708	1.058	1.589	2.046	3.716	2.815	3.028	4.023	3.67	5.755	2
NC_053758.1	Psalidodon fasciatus	Psalidodon_fasciatus_NC_053758_1	Actinopteri	Characiformes	Characidae	Psalidodon	Chordata	F	H	16626	15573	-0.259	-0.254	-0.633	-0.677	29.6	27.8	26.8	15.8	57.4	42.6	43.6	0.032	-0.257	-0.032	0.257	0.963145	1.797	1.284	1.284	1.357	0.855	0.808	0.738	0.737	0.737	2.81	2.347	1.708	1.058	1.589	2.041	3.69	2.815	3.021	4.023	3.664	5.758	2
NC_057100.1	Thayeria boehlkei	Thayeria_boehlkei_NC_057100_1	Actinopteri	Characiformes	Characidae	Thayeria	Chordata	F	H	16624	15580	-0.239	-0.231	-0.524	-0.577	29.1	28.8	26.1	16	57.9	42.1	44.8	0.006	-0.242	-0.006	0.242	0.992081	1.862	1.336	1.336	1.407	0.893	0.847	0.769	0.766	0.766	2.819	2.369	1.714	1.075	1.693	2.078	4.046	2.832	3.115	4.124	3.762	5.803	2
NC_015801.1	Chilodus punctatus	Chilodus_punctatus_NC_015801_1	Actinopteri	Characiformes	Chilodontidae	Chilodus	Chordata	F	H	16869	15575	-0.251	-0.239	-0.709	-0.779	31.2	28.7	25	15.2	59.9	40.2	43.9	0.042	-0.244	-0.042	0.244	0.953035	1.795	1.283	1.283	1.341	0.868	0.821	0.731	0.726	0.726	2.671	2.211	1.607	1.148	1.896	2.065	4.312	2.733	2.914	3.944	3.65	5.156	2
NC_015805.1	Citharinus congicus	Citharinus_congicus_NC_015805_1	Actinopteri	Characiformes	Citharinidae	Citharinus	Chordata	F	H	16453	15588	-0.335	-0.33	-0.754	-0.842	29.6	24.1	30.9	15.4	53.7	46.3	39.5	0.101	-0.334	-0.101	0.334	0.9503	1.77	1.255	1.255	1.318	0.824	0.78	0.724	0.724	0.724	2.56	2.154	1.694	1.135	1.75	1.915	4.095	2.764	2.938	3.891	3.611	4.844	2
NC_015752.1	Ichthyborus sp. NM-2010	Ichthyborus_sp__NM_2010_NC_015752_1	Actinopteri	Characiformes	Citharinidae	Ichthyborus	Chordata	F	H	16524	15571	-0.32	-0.315	-0.657	-0.736	31	24.7	29.1	15.2	55.7	44.3	39.9	0.114	-0.313	-0.114	0.313	0.979244	1.831	1.306	1.306	1.375	0.853	0.809	0.754	0.753	0.753	2.698	2.17	1.82	1.218	1.856	1.963	4.128	2.835	3.101	3.799	3.749	5.004	2
NC_025951.1	Curimata mivartii	Curimata_mivartii_NC_025951_1	Actinopteri	Characiformes	Curimatidae	Curimata	Chordata	F	H	16705	15595	-0.296	-0.289	-0.763	-0.828	30	26.8	27.9	15.3	56.8	43.2	42.1	0.057	-0.291	-0.057	0.291	0.92401	1.724	1.219	1.219	1.272	0.819	0.772	0.699	0.697	0.697	2.57	2.177	1.488	1.143	1.638	1.949	4.161	2.727	2.913	3.877	3.637	5.123	2
NC_015836.1	Distichodus sexfasciatus	Distichodus_sexfasciatus_NC_015836_1	Actinopteri	Characiformes	Distichodontidae	Distichodus	Chordata	F	H	16555	15579	-0.311	-0.302	-0.734	-0.81	31.4	25.6	28	14.9	57	42.9	40.5	0.102	-0.304	-0.102	0.304	0.949473	1.769	1.257	1.257	1.323	0.837	0.793	0.723	0.723	0.723	2.583	2.148	1.754	1.191	1.69	1.942	4.06	2.655	3.03	3.812	3.66	4.982	2
NC_033860.1	Hoplias intermedius	Hoplias_intermedius_NC_033860_1	Actinopteri	Characiformes	Erythrinidae	Hoplias	Chordata	F	H	16629	15522	-0.302	-0.292	-0.676	-0.763	29.7	26.3	28.5	15.4	56	43.9	41.7	0.06	-0.297	-0.06	0.297	0.940858	1.76	1.241	1.241	1.293	0.831	0.786	0.713	0.714	0.714	2.702	2.224	1.502	1.066	1.655	1.946	4.202	2.817	2.967	3.937	3.65	5.138	2
NC_057531.1	Hoplias malabaricus	Hoplias_malabaricus_NC_057531_1	Actinopteri	Characiformes	Erythrinidae	Hoplias	Chordata	F	H	16602	15585	-0.283	-0.275	-0.62	-0.688	29.3	27	28	15.7	56.3	43.7	42.7	0.042	-0.283	-0.042	0.283	0.937355	1.753	1.235	1.235	1.289	0.834	0.79	0.71	0.711	0.711	2.748	2.21	1.502	1.09	1.664	1.959	4.205	2.804	2.924	3.908	3.667	5.101	2
NC_015816.1	Hemiodopsis gracilis	Hemiodopsis_gracilis_NC_015816_1	Actinopteri	Characiformes	Hemiodontidae	Hemiodopsis	Chordata	F	H	16731	15616	-0.295	-0.288	-0.579	-0.664	30.1	24.8	29.1	16	54.9	45.1	40.8	0.098	-0.292	-0.098	0.292	0.921764	1.715	1.207	1.207	1.272	0.818	0.772	0.698	0.695	0.695	2.649	2.143	1.563	1.042	1.53	1.94	4.177	2.661	2.916	3.793	3.628	5.071	2
NC_015819.1	Hepsetus odoe	Hepsetus_odoe_NC_015819_1	Actinopteri	Characiformes	Hepsetidae	Hepsetus	Chordata	F	H	16803	15585	-0.332	-0.326	-0.676	-0.744	28.7	24.4	31.1	15.8	53.1	46.9	40.2	0.081	-0.324	-0.081	0.324	0.944552	1.76	1.238	1.238	1.299	0.831	0.788	0.717	0.718	0.718	2.72	2.152	1.512	1.074	1.711	2.054	4.276	2.831	2.943	3.805	3.707	5.181	2
NC_015750.1	Lebiasina astrigata	Lebiasina_astrigata_NC_015750_1	Actinopteri	Characiformes	Lebiasinidae	Lebiasina	Chordata	F	H	16899	15595	-0.288	-0.279	-0.66	-0.74	30	27.4	27.2	15.3	57.4	42.5	42.7	0.046	-0.279	-0.046	0.279	0.934749	1.74	1.219	1.219	1.282	0.844	0.798	0.706	0.708	0.708	2.566	2.195	1.543	1.06	1.688	2.013	4.177	2.746	2.915	3.814	3.613	5.125	2
NC_025950.1	Ichthyoelephas longirostris	Ichthyoelephas_longirostris_NC_025950_1	Actinopteri	Characiformes	Prochilodontidae	Ichthyoelephas	Chordata	F	H	16840	15583	-0.271	-0.263	-0.544	-0.606	29.2	25.3	28.7	16.7	54.5	45.4	42	0.071	-0.264	-0.071	0.264	0.935884	1.748	1.228	1.228	1.291	0.822	0.775	0.713	0.709	0.709	2.583	2.127	1.629	1.116	1.678	1.987	4.115	2.717	2.952	3.821	3.606	5.139	2
NC_037712.1	Prochilodus vimboides	Prochilodus_vimboides_NC_037712_1	Actinopteri	Characiformes	Prochilodontidae	Prochilodus	Chordata	F	H	16696	15586	-0.298	-0.292	-0.663	-0.733	30	25.4	28.9	15.7	55.4	44.6	41.1	0.082	-0.294	-0.082	0.294	0.918052	1.71	1.206	1.206	1.259	0.818	0.771	0.693	0.691	0.691	2.542	2.13	1.496	1.042	1.599	1.963	4.166	2.707	2.921	3.807	3.594	5.103	2
NC_027690.1	Prochilodus costatus	Prochilodus_costatus_NC_027690_1	Actinopteri	Characiformes	Prochilodontidae	Prochilodus	Chordata	F	H	16699	15588	-0.297	-0.292	-0.705	-0.777	30	25.5	28.8	15.7	55.5	44.5	41.2	0.08	-0.293	-0.08	0.293	0.92155	1.718	1.21	1.21	1.264	0.818	0.77	0.696	0.695	0.695	2.542	2.137	1.477	1.05	1.629	1.952	4.173	2.719	2.924	3.807	3.603	5.117	2
NC_024939.1	Prochilodus lineatus	Prochilodus_lineatus_NC_024939_1	Actinopteri	Characiformes	Prochilodontidae	Prochilodus	Chordata	F	H	16699	15588	-0.293	-0.288	-0.695	-0.765	29.9	25.6	28.7	15.8	55.5	44.5	41.4	0.078	-0.289	-0.078	0.289	0.92155	1.718	1.21	1.21	1.264	0.818	0.77	0.696	0.695	0.695	2.542	2.137	1.477	1.05	1.629	1.952	4.169	2.732	2.927	3.807	3.603	5.107	2
NC_027689.1	Prochilodus argenteus	Prochilodus_argenteus_NC_027689_1	Actinopteri	Characiformes	Prochilodontidae	Prochilodus	Chordata	F	H	16697	15587	-0.296	-0.291	-0.714	-0.786	29.9	25.6	28.7	15.8	55.5	44.5	41.4	0.078	-0.291	-0.078	0.291	0.919984	1.715	1.207	1.207	1.261	0.816	0.768	0.694	0.693	0.693	2.542	2.115	1.477	1.05	1.622	1.941	4.173	2.719	2.927	3.807	3.6	5.117	2
NC_037715.1	Prochilodus harttii	Prochilodus_harttii_NC_037715_1	Actinopteri	Characiformes	Prochilodontidae	Prochilodus	Chordata	F	H	16697	15587	-0.293	-0.287	-0.681	-0.751	29.9	25.7	28.6	15.8	55.6	44.4	41.5	0.076	-0.288	-0.076	0.288	0.920037	1.715	1.207	1.207	1.261	0.816	0.768	0.694	0.693	0.693	2.542	2.115	1.487	1.05	1.629	1.958	4.182	2.719	2.924	3.807	3.595	5.128	2
NC_039113.1	Metynnis hypsauchen	Metynnis_hypsauchen_NC_039113_1	Actinopteri	Characiformes	Serrasalmidae	Metynnis	Chordata	F	H	16737	15603	-0.321	-0.315	-0.687	-0.752	29.1	23.8	30.8	16.2	52.9	47	40	0.1	-0.311	-0.1	0.311	0.924443	1.728	1.216	1.216	1.267	0.811	0.766	0.696	0.698	0.698	2.592	2.178	1.551	1.018	1.589	1.952	4.196	2.714	2.938	3.893	3.614	5.164	2
NC_015751.1	Myleus sp. NM-2010	Myleus_sp__NM_2010_NC_015751_1	Actinopteri	Characiformes	Serrasalmidae	Myleus	Chordata	F	H	16664	15596	-0.315	-0.309	-0.623	-0.697	28.5	23.6	31.3	16.6	52.1	47.9	40.2	0.094	-0.307	-0.094	0.307	0.926799	1.726	1.213	1.213	1.27	0.811	0.766	0.699	0.7	0.7	2.591	2.212	1.561	1.018	1.583	1.912	4.211	2.701	2.932	3.864	3.623	5.131	2
NC_039114.1	Myleus cf. schomburgkii XL-2018	Myleus_cf__schomburgkii_XL_2018_NC_039114_1	Actinopteri	Characiformes	Serrasalmidae	Myleus	Chordata	F	H	16666	15606	-0.31	-0.303	-0.593	-0.677	28.3	24	31.1	16.7	52.3	47.8	40.7	0.083	-0.301	-0.083	0.301	0.928496	1.722	1.21	1.21	1.274	0.812	0.767	0.7	0.702	0.702	2.578	2.192	1.561	1.065	1.576	1.923	4.215	2.701	2.948	3.864	3.624	5.143	2
NC_039115.1	Myloplus rubripinnis	Myloplus_rubripinnis_NC_039115_1	Actinopteri	Characiformes	Serrasalmidae	Myloplus	Chordata	F	H	16662	15597	-0.32	-0.313	-0.631	-0.708	29	23.7	31	16.3	52.7	47.3	40	0.101	-0.312	-0.101	0.312	0.924698	1.722	1.211	1.211	1.267	0.81	0.765	0.696	0.698	0.698	2.571	2.199	1.542	1.018	1.569	1.94	4.23	2.689	2.907	3.864	3.618	5.155	2
NC_025315.2	Piaractus brachypomus	Piaractus_brachypomus_NC_025315_2	Actinopteri	Characiformes	Serrasalmidae	Piaractus	Chordata	F	H	16722	15597	-0.302	-0.295	-0.663	-0.738	30	24.8	29.4	15.9	54.8	45.3	40.7	0.095	-0.298	-0.095	0.298	0.915238	1.702	1.193	1.193	1.249	0.811	0.765	0.687	0.689	0.689	2.55	2.143	1.454	1.026	1.552	1.958	4.164	2.74	2.883	3.862	3.59	5.062	2
NC_024940.1	Piaractus mesopotamicus	Piaractus_mesopotamicus_NC_024940_1	Actinopteri	Characiformes	Serrasalmidae	Piaractus	Chordata	F	H	16722	15600	-0.302	-0.294	-0.66	-0.732	30	24.8	29.4	15.9	54.8	45.3	40.7	0.095	-0.298	-0.095	0.298	0.916286	1.704	1.195	1.195	1.251	0.813	0.767	0.688	0.69	0.69	2.55	2.143	1.464	1.026	1.552	1.964	4.15	2.74	2.883	3.848	3.598	5.062	2
NC_015840.1	Pygocentrus nattereri	Pygocentrus_nattereri_NC_015840_1	Actinopteri	Characiformes	Serrasalmidae	Pygocentrus	Chordata	F	H	16706	15594	-0.328	-0.322	-0.691	-0.776	29	23.5	31.4	16.1	52.5	47.5	39.6	0.106	-0.321	-0.106	0.321	0.925139	1.722	1.21	1.21	1.268	0.809	0.763	0.697	0.699	0.699	2.608	2.192	1.532	1.026	1.57	1.912	4.215	2.701	2.902	3.85	3.596	5.11	2
NC_040304.1	Chrysiptera biocellata	Chrysiptera_biocellata_NC_040304_1	Actinopteri	Chrysiptera	Pomacentridae	Chrysiptera	Chordata	F	H	16935	15668	-0.282	-0.282	-0.645	-0.697	27.5	25.8	29.8	16.9	53.3	46.7	42.7	0.033	-0.278	-0.033	0.278	1.03904	2.033	1.455	1.455	1.47	0.888	0.862	0.818	0.812	0.812	2.573	2.38	1.527	1.241	2.039	2.41	3.468	2.696	3.207	3.784	3.478	5.89	2
NC_033544.1	Aequidens metae	Aequidens_metae_NC_033544_1	Actinopteri	Cichliformes	Cichlidae	Aequidens	Chordata	F	H	16541	15606	-0.319	-0.315	-0.674	-0.754	27.8	25.8	30.5	15.9	53.6	46.4	41.7	0.037	-0.315	-0.037	0.315	1.0175	1.946	1.389	1.389	1.451	0.875	0.845	0.799	0.791	0.791	2.45	2.397	1.621	1.154	2.18	2.341	3.283	2.747	3.173	3.759	3.266	5.568	2
NC_028033.1	Alticorpus geoffreyi	Alticorpus_geoffreyi_NC_028033_1	Actinopteri	Cichliformes	Cichlidae	Alticorpus	Chordata	F	H	16578	15614	-0.322	-0.317	-0.682	-0.771	27.6	26.6	30.1	15.7	54.2	45.8	42.3	0.018	-0.316	-0.018	0.316	0.993257	1.904	1.354	1.354	1.414	0.858	0.83	0.774	0.767	0.767	2.395	2.3	1.503	1.275	2.021	2.323	3.238	2.686	3.197	3.832	3.262	5.533	2
NC_023827.1	Amphilophus citrinellus	Amphilophus_citrinellus_NC_023827_1	Actinopteri	Cichliformes	Cichlidae	Amphilophus	Chordata	F	H	16522	15599	-0.343	-0.338	-0.76	-0.837	28.6	25.6	30.7	15.1	54.2	45.8	40.7	0.054	-0.34	-0.054	0.34	1.01048	1.933	1.383	1.383	1.445	0.871	0.844	0.791	0.784	0.784	2.452	2.28	1.465	1.207	2.135	2.377	3.345	2.835	3.182	3.814	3.288	5.622	2
NC_033547.1	Andinoacara pulcher	Andinoacara_pulcher_NC_033547_1	Actinopteri	Cichliformes	Cichlidae	Andinoacara	Chordata	F	H	16513	15599	-0.301	-0.293	-0.696	-0.781	28.7	28.1	28	15.1	56.8	43.1	43.2	0.011	-0.299	-0.011	0.299	1.02811	1.969	1.417	1.417	1.48	0.887	0.863	0.809	0.802	0.802	2.469	2.328	1.617	1.205	2.24	2.413	3.397	2.739	3.212	3.759	3.402	5.658	2
NC_025671.1	Andinoacara rivulatus	Andinoacara_rivulatus_NC_025671_1	Actinopteri	Cichliformes	Cichlidae	Andinoacara	Chordata	F	H	16585	15588	-0.26	-0.26	-0.697	-0.697	27.9	29	27.1	16	56.9	43.1	45	-0.019	-0.259	0.019	0.259	1.03261	1.977	1.421	1.421	1.484	0.901	0.878	0.814	0.806	0.806	2.498	2.355	1.588	1.244	2.219	2.456	3.437	2.777	3.244	3.787	3.395	5.746	2
NC_018560.1	Astatotilapia calliptera	Astatotilapia_calliptera_NC_018560_1	Actinopteri	Cichliformes	Cichlidae	Astatotilapia	Chordata	F	H	16578	15633	-0.323	-0.319	-0.692	-0.774	27.6	26.5	30.2	15.7	54.1	45.9	42.2	0.02	-0.316	-0.02	0.316	0.994311	1.906	1.355	1.355	1.416	0.86	0.832	0.775	0.768	0.768	2.388	2.305	1.513	1.275	2.021	2.318	3.238	2.686	3.187	3.832	3.257	5.523	2
NC_009058.1	Astronotus ocellatus	Astronotus_ocellatus_NC_009058_1	Actinopteri	Cichliformes	Cichlidae	Astronotus	Chordata	F	H	16569	15611	-0.344	-0.34	-0.769	-0.85	28.8	26.2	30.2	14.8	55	45	41	0.049	-0.342	-0.049	0.342	1.01568	1.945	1.39	1.39	1.453	0.874	0.846	0.797	0.789	0.789	2.465	2.443	1.59	1.257	2.076	2.41	3.35	2.724	3.204	3.787	3.267	5.643	2
NC_029380.1	Aulonocara stuartgranti	Aulonocara_stuartgranti_NC_029380_1	Actinopteri	Cichliformes	Cichlidae	Aulonocara	Chordata	F	H	16669	15637	-0.322	-0.317	-0.673	-0.762	27.6	26.6	30.1	15.7	54.2	45.8	42.3	0.017	-0.315	-0.017	0.315	0.995358	1.908	1.357	1.357	1.418	0.859	0.831	0.777	0.769	0.769	2.402	2.3	1.503	1.283	2.034	2.328	3.234	2.674	3.194	3.832	3.262	5.533	2
NC_031416.1	Buccochromis nototaenia	Buccochromis_nototaenia_NC_031416_1	Actinopteri	Cichliformes	Cichlidae	Buccochromis	Chordata	F	H	16580	15624	-0.317	-0.311	-0.67	-0.76	27.5	26.6	30.1	15.8	54.1	45.9	42.4	0.016	-0.311	-0.016	0.311	0.994314	1.905	1.355	1.355	1.416	0.863	0.835	0.775	0.768	0.768	2.388	2.328	1.503	1.283	2.054	2.312	3.247	2.674	3.19	3.846	3.279	5.502	2
NC_033543.1	Bujurquina mariae	Bujurquina_mariae_NC_033543_1	Actinopteri	Cichliformes	Cichlidae	Bujurquina	Chordata	F	H	16540	15616	-0.289	-0.281	-0.732	-0.832	29.5	29.3	26.4	14.7	58.8	41.1	44	0.004	-0.286	-0.004	0.286	1.03808	1.989	1.434	1.434	1.498	0.908	0.882	0.819	0.812	0.812	2.5	2.4	1.665	1.197	2.261	2.417	3.452	2.855	3.247	3.872	3.33	5.695	2
NC_033542.1	Chaetobranchopsis bitaeniatus	Chaetobranchopsis_bitaeniatus_NC_033542_1	Actinopteri	Cichliformes	Cichlidae	Chaetobranchopsis	Chordata	F	H	16610	15635	-0.354	-0.346	-0.772	-0.871	30.4	28	28	13.4	58.4	41.4	41.4	0.042	-0.351	-0.042	0.351	1.06349	2.042	1.468	1.468	1.572	0.934	0.884	0.845	0.837	0.837	2.483	2.473	1.705	1.432	2.201	2.527	3.449	2.885	3.289	3.859	3.234	5.746	2
NC_020672.1	Cheilochromis euchilus	Cheilochromis_euchilus_NC_020672_1	Actinopteri	Cichliformes	Cichlidae	Cheilochromis	Chordata	F	H	16582	15637	-0.314	-0.309	-0.661	-0.749	27.4	26.7	30	15.9	54.1	45.9	42.6	0.014	-0.308	-0.014	0.308	0.994314	1.905	1.355	1.355	1.416	0.861	0.833	0.775	0.768	0.768	2.388	2.328	1.503	1.283	2.054	2.312	3.238	2.674	3.19	3.846	3.271	5.512	2
NC_035992.1	Chilotilapia rhoadesii	Chilotilapia_rhoadesii_NC_035992_1	Actinopteri	Cichliformes	Cichlidae	Chilotilapia	Chordata	F	H	16580	15617	-0.314	-0.31	-0.662	-0.751	27.4	26.6	30.1	15.9	54	46	42.5	0.014	-0.308	-0.014	0.308	0.994314	1.905	1.355	1.355	1.416	0.861	0.833	0.775	0.768	0.768	2.388	2.328	1.503	1.283	2.054	2.312	3.252	2.674	3.19	3.846	3.271	5.512	2
NC_030272.1	Cichla ocellaris	Cichla_ocellaris_NC_030272_1	Actinopteri	Cichliformes	Cichlidae	Cichla	Chordata	F	H	16526	15604	-0.356	-0.352	-0.775	-0.839	29.2	25.1	30.8	14.8	54.3	45.6	39.9	0.076	-0.35	-0.076	0.35	0.983464	1.882	1.335	1.335	1.398	0.848	0.821	0.764	0.757	0.757	2.402	2.246	1.465	1.147	2.007	2.369	3.256	2.721	3.214	3.773	3.309	5.622	2
NC_033551.1	Cichlasoma dimerus	Cichlasoma_dimerus_NC_033551_1	Actinopteri	Cichliformes	Cichlidae	Cichlasoma	Chordata	F	H	16617	15600	-0.331	-0.326	-0.738	-0.816	28.4	26.1	30.2	15.3	54.5	45.5	41.4	0.041	-0.327	-0.041	0.327	1.0229	1.956	1.4	1.4	1.464	0.878	0.85	0.805	0.796	0.796	2.455	2.392	1.685	1.186	2.209	2.39	3.312	2.707	3.185	3.759	3.28	5.569	2
NC_029761.1	Copadichromis virginalis	Copadichromis_virginalis_NC_029761_1	Actinopteri	Cichliformes	Cichlidae	Copadichromis	Chordata	F	H	16704	15634	-0.322	-0.318	-0.692	-0.779	27.6	26.6	30.1	15.7	54.2	45.8	42.3	0.019	-0.315	-0.019	0.315	0.994844	1.907	1.356	1.356	1.417	0.859	0.831	0.776	0.768	0.768	2.395	2.311	1.503	1.275	2.021	2.318	3.247	2.686	3.19	3.832	3.262	5.523	2
NC_030584.1	Copadichromis mloto	Copadichromis_mloto_NC_030584_1	Actinopteri	Cichliformes	Cichlidae	Copadichromis	Chordata	F	H	16583	15618	-0.318	-0.312	-0.665	-0.756	27.5	26.6	30.1	15.8	54.1	45.9	42.4	0.017	-0.311	-0.017	0.311	0.994314	1.905	1.355	1.355	1.416	0.861	0.833	0.775	0.768	0.768	2.388	2.328	1.503	1.283	2.054	2.312	3.247	2.674	3.187	3.846	3.268	5.512	2
NC_030607.1	Copadichromis quadrimaculatus	Copadichromis_quadrimaculatus_NC_030607_1	Actinopteri	Cichliformes	Cichlidae	Copadichromis	Chordata	F	H	16583	15686	-0.314	-0.308	-0.653	-0.74	27.4	26.6	30.1	15.9	54	46	42.5	0.014	-0.307	-0.014	0.307	0.994314	1.905	1.355	1.355	1.416	0.861	0.833	0.775	0.768	0.768	2.388	2.328	1.503	1.283	2.054	2.312	3.247	2.674	3.187	3.846	3.271	5.512	2
NC_035991.1	Copadichromis trimaculatus	Copadichromis_trimaculatus_NC_035991_1	Actinopteri	Cichliformes	Cichlidae	Copadichromis	Chordata	F	H	16581	15615	-0.312	-0.307	-0.649	-0.737	27.4	26.6	30	16	54	46	42.6	0.013	-0.306	-0.013	0.306	0.994314	1.905	1.355	1.355	1.416	0.861	0.833	0.775	0.768	0.768	2.388	2.328	1.503	1.283	2.054	2.312	3.247	2.674	3.187	3.846	3.268	5.512	2
NC_026110.1	Coptodon zillii	Coptodon_zillii_NC_026110_1	Actinopteri	Cichliformes	Cichlidae	Coptodon	Chordata	F	H	16619	15640	-0.312	-0.31	-0.671	-0.742	27.3	25.8	30.7	16.3	53.1	47	42.1	0.028	-0.306	-0.028	0.306	0.991984	1.888	1.341	1.341	1.403	0.849	0.821	0.77	0.765	0.765	2.395	2.268	1.552	1.13	2.001	2.318	3.245	2.733	3.141	3.801	3.221	5.702	2
NC_033552.1	Cryptoheros cutteri	Cryptoheros_cutteri_NC_033552_1	Actinopteri	Cichliformes	Cichlidae	Cryptoheros	Chordata	F	H	16528	15603	-0.332	-0.328	-0.702	-0.769	27.5	25.4	31.2	15.8	52.9	47	41.2	0.04	-0.328	-0.04	0.328	1.01751	1.947	1.395	1.395	1.457	0.879	0.852	0.798	0.791	0.791	2.445	2.287	1.494	1.207	2.149	2.423	3.358	2.815	3.233	3.828	3.324	5.692	2
NC_035993.1	Cyathochromis obliquidens	Cyathochromis_obliquidens_NC_035993_1	Actinopteri	Cichliformes	Cichlidae	Cyathochromis	Chordata	F	H	16581	15618	-0.315	-0.31	-0.659	-0.745	27.4	26.6	30.1	15.9	54	46	42.5	0.015	-0.309	-0.015	0.309	0.994314	1.905	1.355	1.355	1.416	0.86	0.832	0.775	0.768	0.768	2.388	2.328	1.503	1.283	2.054	2.312	3.247	2.674	3.187	3.846	3.271	5.512	2
NC_018564.1	Cynotilapia afra	Cynotilapia_afra_NC_018564_1	Actinopteri	Cichliformes	Cichlidae	Cynotilapia	Chordata	F	H	16585	15634	-0.32	-0.315	-0.673	-0.763	27.6	26.6	30.1	15.7	54.2	45.8	42.3	0.017	-0.315	-0.017	0.315	0.993782	1.905	1.354	1.354	1.415	0.859	0.831	0.775	0.767	0.767	2.395	2.3	1.503	1.275	2.034	2.323	3.238	2.674	3.201	3.832	3.262	5.533	2
NC_030608.1	Dimidiochromis kiwinge	Dimidiochromis_kiwinge_NC_030608_1	Actinopteri	Cichliformes	Cichlidae	Dimidiochromis	Chordata	F	H	16581	15618	-0.315	-0.31	-0.662	-0.751	27.4	26.6	30.1	15.9	54	46	42.5	0.015	-0.309	-0.015	0.309	0.994838	1.906	1.356	1.356	1.417	0.861	0.833	0.776	0.768	0.768	2.388	2.328	1.494	1.291	2.054	2.312	3.247	2.674	3.19	3.846	3.274	5.512	2
NC_018561.1	Dimidiochromis compressiceps	Dimidiochromis_compressiceps_NC_018561_1	Actinopteri	Cichliformes	Cichlidae	Dimidiochromis	Chordata	F	H	16583	15637	-0.315	-0.31	-0.668	-0.758	27.4	26.6	30.1	15.9	54	46	42.5	0.015	-0.309	-0.015	0.309	0.994314	1.905	1.355	1.355	1.416	0.861	0.833	0.775	0.768	0.768	2.388	2.328	1.503	1.283	2.054	2.312	3.256	2.674	3.187	3.846	3.277	5.512	2
NC_018556.1	Diplotaxodon limnothrissa	Diplotaxodon_limnothrissa_NC_018556_1	Actinopteri	Cichliformes	Cichlidae	Diplotaxodon	Chordata	F	H	16579	15631	-0.318	-0.314	-0.655	-0.741	27.4	26.6	30.1	15.8	54	45.9	42.4	0.014	-0.312	-0.014	0.312	0.996953	1.91	1.359	1.359	1.42	0.861	0.833	0.778	0.77	0.77	2.395	2.308	1.513	1.283	2.034	2.323	3.243	2.709	3.204	3.832	3.272	5.512	2
NC_029832.1	Etroplus suratensis	Etroplus_suratensis_NC_029832_1	Actinopteri	Cichliformes	Cichlidae	Etroplus	Chordata	F	H	16467	15594	-0.347	-0.342	-0.754	-0.824	28.3	25.6	30.9	15.2	53.9	46.1	40.8	0.049	-0.341	-0.049	0.341	0.982739	1.879	1.333	1.333	1.396	0.85	0.822	0.764	0.756	0.756	2.454	2.1	1.504	1.144	2.029	2.407	3.274	2.558	3.244	3.788	3.202	5.544	2
NC_028089.1	Fossorochromis rostratus	Fossorochromis_rostratus_NC_028089_1	Actinopteri	Cichliformes	Cichlidae	Fossorochromis	Chordata	F	H	16581	15618	-0.317	-0.312	-0.667	-0.757	27.5	26.6	30.1	15.8	54.1	45.9	42.4	0.017	-0.311	-0.017	0.311	0.994314	1.905	1.355	1.355	1.416	0.862	0.834	0.775	0.768	0.768	2.388	2.328	1.503	1.283	2.054	2.312	3.252	2.674	3.197	3.846	3.268	5.512	2
NC_018562.1	Genyochromis mento	Genyochromis_mento_NC_018562_1	Actinopteri	Cichliformes	Cichlidae	Genyochromis	Chordata	F	H	16583	15634	-0.323	-0.318	-0.678	-0.768	27.7	26.6	30.2	15.6	54.3	45.8	42.2	0.02	-0.318	-0.02	0.318	0.993259	1.904	1.354	1.354	1.414	0.858	0.83	0.774	0.767	0.767	2.395	2.3	1.503	1.275	2.021	2.339	3.234	2.686	3.197	3.832	3.257	5.553	2
NC_033545.1	Geophagus steindachneri	Geophagus_steindachneri_NC_033545_1	Actinopteri	Cichliformes	Cichlidae	Geophagus	Chordata	F	H	16594	15634	-0.345	-0.341	-0.745	-0.822	28.6	25.2	30.8	15.2	53.8	46	40.4	0.063	-0.339	-0.063	0.339	1.02221	1.955	1.391	1.391	1.451	0.876	0.851	0.803	0.796	0.796	2.447	2.466	1.657	1.334	2.06	2.372	3.329	2.835	3.217	3.774	3.306	5.601	2
NC_031181.1	Geophagus brasiliensis	Geophagus_brasiliensis_NC_031181_1	Actinopteri	Cichliformes	Cichlidae	Geophagus	Chordata	F	H	16559	15629	-0.323	-0.319	-0.706	-0.78	28.2	25.9	30.2	15.6	54.1	45.8	41.5	0.044	-0.319	-0.044	0.319	1.02569	1.963	1.398	1.398	1.457	0.874	0.847	0.806	0.799	0.799	2.433	2.479	1.637	1.341	2.036	2.405	3.264	2.773	3.149	3.76	3.302	5.692	2
NC_027289.1	Haplochromis burtoni	Haplochromis_burtoni_NC_027289_1	Actinopteri	Cichliformes	Cichlidae	Haplochromis	Chordata	F	H	16583	15635	-0.329	-0.323	-0.718	-0.803	27.8	26.7	30.1	15.4	54.5	45.5	42.1	0.02	-0.322	-0.02	0.322	0.992226	1.902	1.352	1.352	1.412	0.861	0.833	0.773	0.766	0.766	2.438	2.292	1.513	1.267	2.001	2.335	3.239	2.686	3.173	3.832	3.274	5.499	2
NC_031415.1	Hemitilapia oxyrhynchus	Hemitilapia_oxyrhynchus_NC_031415_1	Actinopteri	Cichliformes	Cichlidae	Hemitilapia	Chordata	F	H	16583	15620	-0.316	-0.311	-0.664	-0.752	27.5	26.6	30.1	15.9	54.1	46	42.5	0.017	-0.31	-0.017	0.31	0.994314	1.905	1.355	1.355	1.416	0.862	0.834	0.775	0.768	0.768	2.388	2.328	1.503	1.283	2.054	2.312	3.247	2.674	3.19	3.846	3.279	5.512	2
NC_033546.1	Herichthys cyanoguttatus	Herichthys_cyanoguttatus_NC_033546_1	Actinopteri	Cichliformes	Cichlidae	Herichthys	Chordata	F	H	16540	15597	-0.346	-0.341	-0.733	-0.813	28.3	25.1	31.3	15.3	53.4	46.6	40.4	0.059	-0.344	-0.059	0.344	1.00852	1.929	1.38	1.38	1.441	0.871	0.843	0.79	0.782	0.782	2.478	2.254	1.474	1.167	2.135	2.39	3.395	2.802	3.204	3.787	3.276	5.669	2
NC_023470.1	Heterotilapia buettikoferi	Heterotilapia_buettikoferi_NC_023470_1	Actinopteri	Cichliformes	Cichlidae	Heterotilapia	Chordata	F	H	16577	15657	-0.317	-0.313	-0.664	-0.743	27.4	25.6	30.8	16.2	53	47	41.8	0.033	-0.312	-0.033	0.312	0.978446	1.869	1.324	1.324	1.386	0.849	0.821	0.758	0.752	0.752	2.374	2.28	1.465	1.17	1.958	2.352	3.243	2.721	3.171	3.773	3.252	5.497	2
NC_011168.1	Hypselecara temporalis	Hypselecara_temporalis_NC_011168_1	Actinopteri	Cichliformes	Cichlidae	Hypselecara	Chordata	F	H	16544	15605	-0.318	-0.315	-0.706	-0.778	27.5	26.4	30.3	15.8	53.9	46.1	42.2	0.021	-0.316	-0.021	0.316	1.00738	1.927	1.377	1.377	1.44	0.867	0.84	0.788	0.781	0.781	2.445	2.266	1.484	1.21	2.086	2.352	3.414	2.724	3.205	3.746	3.25	5.598	2
NC_041676.1	Konia dikume	Konia_dikume_NC_041676_1	Actinopteri	Cichliformes	Cichlidae	Konia	Chordata	F	H	16618	15643	-0.342	-0.338	-0.755	-0.84	28.2	25.5	31	15.4	53.7	46.4	40.9	0.05	-0.336	-0.05	0.336	0.98807	1.887	1.339	1.339	1.402	0.852	0.824	0.77	0.761	0.761	2.424	2.255	1.513	1.138	1.996	2.318	3.226	2.685	3.168	3.759	3.283	5.466	2
NC_031440.1	Krobia guianensis	Krobia_guianensis_NC_031440_1	Actinopteri	Cichliformes	Cichlidae	Krobia	Chordata	F	H	16539	15596	-0.326	-0.323	-0.728	-0.796	28.4	25.9	30.3	15.5	54.3	45.8	41.4	0.045	-0.324	-0.045	0.324	1.02034	1.952	1.394	1.394	1.458	0.883	0.857	0.802	0.794	0.794	2.455	2.4	1.581	1.215	2.176	2.346	3.28	2.709	3.21	3.746	3.251	5.627	2
NC_031419.1	Lethrinops lethrinus	Lethrinops_lethrinus_NC_031419_1	Actinopteri	Cichliformes	Cichlidae	Lethrinops	Chordata	F	H	16582	15620	-0.315	-0.31	-0.664	-0.752	27.4	26.6	30.1	15.9	54	46	42.5	0.015	-0.309	-0.015	0.309	0.994838	1.906	1.356	1.356	1.417	0.862	0.834	0.776	0.768	0.768	2.388	2.328	1.503	1.283	2.054	2.312	3.261	2.674	3.194	3.846	3.268	5.512	2
NC_027944.1	Maylandia zebra	Maylandia_zebra_NC_027944_1	Actinopteri	Cichliformes	Cichlidae	Maylandia	Chordata	F	H	16582	15633	-0.32	-0.316	-0.678	-0.766	27.6	26.6	30.2	15.7	54.2	45.9	42.3	0.018	-0.315	-0.018	0.315	0.993782	1.905	1.354	1.354	1.415	0.858	0.83	0.775	0.767	0.767	2.402	2.3	1.503	1.275	2.034	2.323	3.234	2.674	3.194	3.832	3.259	5.533	2
NC_031439.1	Mikrogeophagus ramirezi	Mikrogeophagus_ramirezi_NC_031439_1	Actinopteri	Cichliformes	Cichlidae	Mikrogeophagus	Chordata	F	H	16526	15601	-0.297	-0.292	-0.661	-0.728	28.6	26.8	28.9	15.8	55.4	44.7	42.6	0.033	-0.294	-0.033	0.294	1.03698	1.989	1.419	1.419	1.484	0.883	0.857	0.819	0.81	0.81	2.482	2.596	1.808	1.373	2.062	2.371	3.32	2.762	3.238	3.773	3.309	5.75	2
NC_041675.1	Myaka myaka	Myaka_myaka_NC_041675_1	Actinopteri	Cichliformes	Cichlidae	Myaka	Chordata	F	H	16626	15636	-0.333	-0.329	-0.744	-0.824	27.8	25.5	30.8	15.6	53.3	46.4	41.1	0.043	-0.328	-0.043	0.328	0.982269	1.875	1.33	1.33	1.392	0.851	0.823	0.764	0.756	0.756	2.381	2.23	1.484	1.146	1.988	2.312	3.208	2.674	3.185	3.759	3.263	5.487	2
NC_029740.1	Mylochromis lateristriga	Mylochromis_lateristriga_NC_029740_1	Actinopteri	Cichliformes	Cichlidae	Mylochromis	Chordata	F	H	16576	15246	-0.312	-0.306	-0.657	-0.744	27.5	26.6	30.2	15.7	54.1	45.9	42.3	0.017	-0.314	-0.017	0.314	0.994847	1.906	1.356	1.356	1.417	0.86	0.832	0.776	0.768	0.768	2.395	2.308	1.513	1.275	2.027	2.318	3.22	2.697	3.201	3.832	3.262	5.523	2
NC_031183.1	Nannacara anomala	Nannacara_anomala_NC_031183_1	Actinopteri	Cichliformes	Cichlidae	Nannacara	Chordata	F	H	16502	15581	-0.301	-0.298	-0.62	-0.689	27.4	26	30.3	16.3	53.4	46.6	42.3	0.025	-0.301	-0.025	0.301	1.06496	2.045	1.468	1.468	1.565	0.931	0.902	0.847	0.838	0.838	2.494	2.328	1.811	1.329	2.321	2.475	3.411	2.681	3.286	3.829	3.3	5.717	2
NC_009062.1	Neolamprologus brichardi	Neolamprologus_brichardi_NC_009062_1	Actinopteri	Cichliformes	Cichlidae	Neolamprologus	Chordata	F	H	16587	15638	-0.31	-0.307	-0.688	-0.762	27.2	26.7	30	16	53.9	46	42.7	0.009	-0.304	-0.009	0.304	0.988935	1.894	1.346	1.346	1.407	0.855	0.826	0.769	0.762	0.762	2.388	2.259	1.474	1.316	2.021	2.342	3.253	2.674	3.191	3.787	3.28	5.53	2
NC_018558.1	Nimbochromis linni	Nimbochromis_linni_NC_018558_1	Actinopteri	Cichliformes	Cichlidae	Nimbochromis	Chordata	F	H	16584	15638	-0.316	-0.311	-0.668	-0.754	27.4	26.5	30.1	15.9	53.9	46	42.4	0.017	-0.311	-0.017	0.311	0.994838	1.906	1.356	1.356	1.417	0.862	0.834	0.776	0.768	0.768	2.388	2.328	1.503	1.283	2.06	2.312	3.247	2.674	3.19	3.846	3.268	5.512	2
NC_013750.1	Oreochromis aureus	Oreochromis_aureus_NC_013750_1	Actinopteri	Cichliformes	Cichlidae	Oreochromis	Chordata	F	H	16628	15638	-0.335	-0.33	-0.745	-0.83	27.9	25.5	31	15.6	53.4	46.6	41.1	0.044	-0.331	-0.044	0.331	0.978589	1.866	1.323	1.323	1.384	0.848	0.82	0.76	0.752	0.752	2.381	2.224	1.484	1.13	1.975	2.307	3.208	2.674	3.151	3.759	3.254	5.466	2
NC_009057.1	Oreochromis sp. KM-2006	Oreochromis_sp__KM_2006_NC_009057_1	Actinopteri	Cichliformes	Cichlidae	Oreochromis	Chordata	F	H	16626	15644	-0.331	-0.327	-0.753	-0.832	28.1	26.2	30.3	15.4	54.3	45.7	41.6	0.036	-0.325	-0.036	0.325	0.982469	1.878	1.332	1.332	1.393	0.849	0.82	0.764	0.756	0.756	2.409	2.266	1.484	1.122	2.001	2.296	3.222	2.733	3.165	3.773	3.291	5.507	2
NC_014060.1	Oreochromis sp. 'red tilapia'	Oreochromis_sp___red_tilapia__NC_014060_1	Actinopteri	Cichliformes	Cichlidae	Oreochromis	Chordata	F	H	16627	15635	-0.33	-0.324	-0.758	-0.835	28.1	26.2	30.3	15.5	54.3	45.8	41.7	0.035	-0.324	-0.035	0.324	0.98089	1.875	1.329	1.329	1.391	0.847	0.82	0.764	0.754	0.754	2.381	2.285	1.455	1.122	1.995	2.312	3.217	2.709	3.168	3.773	3.273	5.538	2
NC_025555.1	Oreochromis esculentus	Oreochromis_esculentus_NC_025555_1	Actinopteri	Cichliformes	Cichlidae	Oreochromis	Chordata	F	H	16622	15641	-0.329	-0.325	-0.722	-0.8	27.7	25.9	30.7	15.7	53.6	46.4	41.6	0.035	-0.323	-0.035	0.323	0.988358	1.884	1.337	1.337	1.401	0.851	0.823	0.767	0.762	0.762	2.402	2.279	1.503	1.122	2.021	2.334	3.235	2.686	3.163	3.773	3.221	5.559	2
NC_037020.1	Oreochromis macrochir	Oreochromis_macrochir_NC_037020_1	Actinopteri	Cichliformes	Cichlidae	Oreochromis	Chordata	F	H	16644	15661	-0.327	-0.33	-0.695	-0.772	28.1	26.2	30.2	15.5	54.3	45.7	41.7	0.034	-0.321	-0.034	0.321	1.01694	1.95	1.391	1.391	1.454	0.884	0.856	0.801	0.79	0.79	2.68	2.562	1.484	1.113	2.021	2.307	3.439	2.733	3.228	3.773	3.318	5.538	2
NC_013663.1	Oreochromis niloticus	Oreochromis_niloticus_NC_013663_1	Actinopteri	Cichliformes	Cichlidae	Oreochromis	Chordata	F	H	16627	15647	-0.327	-0.322	-0.755	-0.837	28	26.2	30.3	15.5	54.2	45.8	41.7	0.033	-0.321	-0.033	0.321	0.98406	1.88	1.334	1.334	1.396	0.851	0.824	0.765	0.757	0.757	2.388	2.284	1.494	1.122	1.995	2.296	3.231	2.71	3.162	3.773	3.251	5.497	2
NC_037019.1	Oreochromis andersonii	Oreochromis_andersonii_NC_037019_1	Actinopteri	Cichliformes	Cichlidae	Oreochromis	Chordata	F	H	16642	15661	-0.325	-0.328	-0.684	-0.758	28	26.3	30.1	15.6	54.3	45.7	41.9	0.032	-0.318	-0.032	0.318	1.01768	1.951	1.391	1.391	1.455	0.885	0.857	0.801	0.791	0.791	2.679	2.568	1.484	1.122	1.995	2.301	3.462	2.733	3.228	3.773	3.337	5.528	2
NC_007231.1	Oreochromis mossambicus	Oreochromis_mossambicus_NC_007231_1	Actinopteri	Cichliformes	Cichlidae	Oreochromis	Chordata	F	H	16641	15657	-0.32	-0.315	-0.702	-0.777	28	26.3	30	15.6	54.3	45.6	41.9	0.031	-0.314	-0.031	0.314	1.02408	1.963	1.402	1.402	1.466	0.888	0.86	0.808	0.798	0.798	2.694	2.574	1.484	1.14	1.995	2.307	3.47	2.733	3.232	3.773	3.361	5.57	2
NC_026109.1	Oreochromis variabilis	Oreochromis_variabilis_NC_026109_1	Actinopteri	Cichliformes	Cichlidae	Oreochromis	Chordata	F	H	16626	15639	-0.323	-0.32	-0.724	-0.799	27.7	26.2	30.3	15.7	53.9	46	41.9	0.027	-0.317	-0.027	0.317	0.987237	1.887	1.34	1.34	1.401	0.851	0.823	0.767	0.761	0.761	2.402	2.297	1.474	1.138	1.995	2.318	3.24	2.709	3.151	3.787	3.281	5.518	2
NC_026918.1	Parachromis managuensis	Parachromis_managuensis_NC_026918_1	Actinopteri	Cichliformes	Cichlidae	Parachromis	Chordata	F	H	16526	15600	-0.343	-0.339	-0.728	-0.803	28.1	25.5	31.1	15.4	53.6	46.5	40.9	0.049	-0.339	-0.049	0.339	1.00437	1.921	1.373	1.373	1.435	0.876	0.849	0.785	0.778	0.778	2.452	2.26	1.465	1.175	2.129	2.384	3.335	2.8	3.186	3.787	3.293	5.619	2
NC_011170.1	Paratilapia polleni	Paratilapia_polleni_NC_011170_1	Actinopteri	Cichliformes	Cichlidae	Paratilapia	Chordata	F	H	16543	15597	-0.319	-0.314	-0.718	-0.791	28.2	27	29.4	15.3	55.2	44.7	42.3	0.02	-0.315	-0.02	0.315	0.990491	1.893	1.343	1.343	1.408	0.86	0.833	0.771	0.764	0.764	2.44	2.224	1.475	1.206	2	2.391	3.247	2.652	3.217	3.773	3.2	5.556	2
NC_011177.1	Paretroplus maculatus	Paretroplus_maculatus_NC_011177_1	Actinopteri	Cichliformes	Cichlidae	Paretroplus	Chordata	F	H	16486	15618	-0.344	-0.341	-0.771	-0.845	28.1	25.1	31.4	15.4	53.2	46.8	40.5	0.055	-0.341	-0.055	0.341	0.987829	1.889	1.343	1.343	1.405	0.848	0.821	0.769	0.761	0.761	2.437	2.169	1.494	1.178	2.064	2.331	3.284	2.692	3.241	3.82	3.213	5.55	2
NC_024835.1	Petenia splendida	Petenia_splendida_NC_024835_1	Actinopteri	Cichliformes	Cichlidae	Petenia	Chordata	F	H	16518	15599	-0.342	-0.338	-0.72	-0.795	28	25.2	31.3	15.5	53.2	46.8	40.7	0.053	-0.338	-0.053	0.338	1.01346	1.938	1.388	1.388	1.449	0.87	0.843	0.794	0.787	0.787	2.463	2.28	1.474	1.191	2.142	2.388	3.368	2.789	3.205	3.787	3.31	5.624	2
NC_018814.1	Petrochromis trewavasae	Petrochromis_trewavasae_NC_018814_1	Actinopteri	Cichliformes	Cichlidae	Petrochromis	Chordata	F	H	16588	15638	-0.322	-0.316	-0.7	-0.778	27.5	26.5	30.3	15.7	54	46	42.2	0.018	-0.316	-0.018	0.316	0.991088	1.898	1.349	1.349	1.411	0.854	0.826	0.772	0.765	0.765	2.416	2.274	1.484	1.291	2.008	2.325	3.256	2.639	3.169	3.818	3.265	5.469	2
NC_018557.1	Petrotilapia nigra	Petrotilapia_nigra_NC_018557_1	Actinopteri	Cichliformes	Cichlidae	Petrotilapia	Chordata	F	H	16583	15634	-0.322	-0.317	-0.678	-0.767	27.6	26.6	30.1	15.6	54.2	45.7	42.2	0.02	-0.317	-0.02	0.317	0.994837	1.907	1.356	1.356	1.417	0.859	0.831	0.776	0.768	0.768	2.395	2.3	1.503	1.275	2.04	2.339	3.234	2.674	3.194	3.832	3.259	5.543	2
NC_028156.1	Placidochromis longimanus	Placidochromis_longimanus_NC_028156_1	Actinopteri	Cichliformes	Cichlidae	Placidochromis	Chordata	F	H	16581	15618	-0.315	-0.31	-0.66	-0.747	27.4	26.6	30.1	15.9	54	46	42.5	0.016	-0.31	-0.016	0.31	0.994314	1.905	1.355	1.355	1.416	0.86	0.832	0.775	0.768	0.768	2.388	2.328	1.503	1.283	2.054	2.312	3.247	2.674	3.187	3.846	3.271	5.512	2
NC_027953.1	Protomelas annectens	Protomelas_annectens_NC_027953_1	Actinopteri	Cichliformes	Cichlidae	Protomelas	Chordata	F	H	16583	15635	-0.314	-0.309	-0.664	-0.754	27.4	26.6	30.1	15.9	54	46	42.5	0.014	-0.309	-0.014	0.309	0.994838	1.906	1.356	1.356	1.417	0.862	0.834	0.776	0.768	0.768	2.388	2.328	1.503	1.283	2.054	2.312	3.252	2.674	3.194	3.846	3.271	5.512	2
NC_018559.1	Pseudotropheus crabro	Pseudotropheus_crabro_NC_018559_1	Actinopteri	Cichliformes	Cichlidae	Pseudotropheus	Chordata	F	H	16584	15634	-0.32	-0.316	-0.676	-0.764	27.6	26.6	30.1	15.7	54.2	45.8	42.3	0.018	-0.314	-0.018	0.314	0.993782	1.905	1.354	1.354	1.415	0.858	0.83	0.775	0.767	0.767	2.402	2.306	1.503	1.275	2.027	2.323	3.234	2.674	3.194	3.832	3.259	5.533	2
NC_026535.1	Pterophyllum scalare	Pterophyllum_scalare_NC_026535_1	Actinopteri	Cichliformes	Cichlidae	Pterophyllum	Chordata	F	H	16491	15589	-0.318	-0.313	-0.693	-0.768	27.5	26.7	30.1	15.6	54.2	45.7	42.3	0.016	-0.317	-0.016	0.317	1.03168	1.976	1.418	1.418	1.484	0.888	0.86	0.813	0.805	0.805	2.469	2.391	1.545	1.257	2.143	2.353	3.384	2.874	3.249	3.789	3.24	5.762	2
NC_028723.1	Pterophyllum altum	Pterophyllum_altum_NC_028723_1	Actinopteri	Cichliformes	Cichlidae	Pterophyllum	Chordata	F	H	16495	15589	-0.326	-0.321	-0.689	-0.774	27.5	26.7	30.3	15.5	54.2	45.8	42.2	0.014	-0.325	-0.014	0.325	1.04343	1.999	1.438	1.438	1.501	0.896	0.869	0.826	0.817	0.817	2.469	2.412	1.563	1.253	2.204	2.441	3.391	2.772	3.27	3.816	3.307	5.844	2
NC_011169.1	Ptychochromoides katria	Ptychochromoides_katria_NC_011169_1	Actinopteri	Cichliformes	Cichlidae	Ptychochromoides	Chordata	F	H	16556	15639	-0.34	-0.336	-0.776	-0.839	28.7	26	30.2	15.1	54.7	45.3	41.1	0.049	-0.335	-0.049	0.335	0.978907	1.871	1.326	1.326	1.39	0.857	0.829	0.76	0.752	0.752	2.395	2.19	1.494	1.153	1.982	2.382	3.267	2.668	3.146	3.882	3.174	5.563	2
NC_028011.1	Pundamilia nyererei	Pundamilia_nyererei_NC_028011_1	Actinopteri	Cichliformes	Cichlidae	Pundamilia	Chordata	F	H	16761	15663	-0.324	-0.319	-0.69	-0.777	27.6	27.1	29.8	15.4	54.7	45.2	42.5	0.01	-0.319	-0.01	0.319	1.00474	1.932	1.377	1.377	1.434	0.863	0.835	0.786	0.778	0.778	2.501	2.343	1.555	1.312	2.03	2.335	3.304	2.711	3.194	3.833	3.28	5.531	2
NC_041674.1	Pungu maclareni	Pungu_maclareni_NC_041674_1	Actinopteri	Cichliformes	Cichlidae	Pungu	Chordata	F	H	16565	15584	-0.343	-0.339	-0.757	-0.841	28.1	25.3	30.6	15.2	53.4	45.8	40.5	0.054	-0.337	-0.054	0.337	0.992956	1.896	1.347	1.347	1.41	0.858	0.829	0.775	0.766	0.766	2.454	2.273	1.532	1.154	1.995	2.318	3.222	2.685	3.186	3.788	3.284	5.487	2
NC_033549.1	Retroculus lapidifer	Retroculus_lapidifer_NC_033549_1	Actinopteri	Cichliformes	Cichlidae	Retroculus	Chordata	F	H	16537	15629	-0.317	-0.311	-0.654	-0.729	27.9	24.9	31	16.2	52.8	47.2	41.1	0.058	-0.314	-0.058	0.314	0.996032	1.905	1.358	1.358	1.421	0.859	0.831	0.777	0.769	0.769	2.428	2.23	1.524	1.136	2.062	2.336	3.318	2.805	3.193	3.802	3.206	5.685	2
NC_018563.1	Rhamphochromis esox	Rhamphochromis_esox_NC_018563_1	Actinopteri	Cichliformes	Cichlidae	Rhamphochromis	Chordata	F	H	16583	15636	-0.321	-0.315	-0.656	-0.745	27.4	26.6	30.2	15.8	54	46	42.4	0.016	-0.315	-0.016	0.315	0.99908	1.908	1.357	1.357	1.424	0.861	0.833	0.78	0.773	0.773	2.388	2.299	1.522	1.275	2.06	2.328	3.238	2.721	3.19	3.846	3.268	5.492	2
NC_033548.1	Rocio octofasciata	Rocio_octofasciata_NC_033548_1	Actinopteri	Cichliformes	Cichlidae	Rocio	Chordata	F	H	16539	15600	-0.342	-0.339	-0.744	-0.838	28.3	26.1	30.5	15	54.4	45.5	41.1	0.041	-0.34	-0.041	0.34	1.00738	1.926	1.378	1.378	1.439	0.872	0.845	0.788	0.781	0.781	2.445	2.273	1.465	1.167	2.151	2.401	3.368	2.775	3.243	3.814	3.278	5.588	2
NC_041673.1	Sarotherodon linnellii	Sarotherodon_linnellii_NC_041673_1	Actinopteri	Cichliformes	Cichlidae	Sarotherodon	Chordata	F	H	16634	15645	-0.335	-0.33	-0.747	-0.832	27.9	25.4	31.1	15.7	53.3	46.8	41.1	0.046	-0.329	-0.046	0.329	0.979114	1.869	1.325	1.325	1.387	0.848	0.82	0.76	0.753	0.753	2.388	2.242	1.484	1.13	1.988	2.312	3.208	2.651	3.161	3.759	3.254	5.456	2
NC_015611.1	Sarotherodon melanotheron	Sarotherodon_melanotheron_NC_015611_1	Actinopteri	Cichliformes	Cichlidae	Sarotherodon	Chordata	F	H	16627	15632	-0.331	-0.327	-0.725	-0.808	27.9	25.5	30.9	15.7	53.4	46.6	41.2	0.045	-0.327	-0.045	0.327	0.979683	1.873	1.328	1.328	1.389	0.849	0.821	0.76	0.753	0.753	2.402	2.272	1.484	1.138	1.995	2.296	3.217	2.662	3.161	3.759	3.247	5.477	2
NC_041677.1	Sarotherodon lohbergeri	Sarotherodon_lohbergeri_NC_041677_1	Actinopteri	Cichliformes	Cichlidae	Sarotherodon	Chordata	F	H	16634	15644	-0.334	-0.33	-0.747	-0.833	27.9	25.5	31	15.6	53.4	46.6	41.1	0.045	-0.329	-0.045	0.329	0.979637	1.87	1.326	1.326	1.388	0.848	0.82	0.761	0.753	0.753	2.381	2.242	1.484	1.13	1.982	2.312	3.208	2.686	3.161	3.759	3.254	5.466	2
NC_056897.1	Sarotherodon galilaeus	Sarotherodon_galilaeus_NC_056897_1	Actinopteri	Cichliformes	Cichlidae	Sarotherodon	Chordata	F	H	16630	15637	-0.334	-0.33	-0.755	-0.839	27.9	25.6	30.9	15.6	53.5	46.5	41.2	0.044	-0.328	-0.044	0.328	0.977545	1.866	1.322	1.322	1.384	0.848	0.82	0.759	0.751	0.751	2.388	2.23	1.484	1.122	1.969	2.312	3.208	2.674	3.151	3.759	3.248	5.487	2
NC_031418.1	Serranochromis robustus	Serranochromis_robustus_NC_031418_1	Actinopteri	Cichliformes	Cichlidae	Serranochromis	Chordata	F	H	16583	15615	-0.321	-0.317	-0.675	-0.766	27.6	26.6	30.1	15.7	54.2	45.8	42.3	0.018	-0.315	-0.018	0.315	0.993257	1.904	1.354	1.354	1.414	0.858	0.83	0.774	0.767	0.767	2.395	2.3	1.503	1.275	2.027	2.323	3.234	2.674	3.194	3.818	3.259	5.533	2
NC_041678.1	Stomatepia pindu	Stomatepia_pindu_NC_041678_1	Actinopteri	Cichliformes	Cichlidae	Stomatepia	Chordata	F	H	16636	15645	-0.337	-0.333	-0.749	-0.832	28	25.5	31	15.6	53.5	46.6	41.1	0.047	-0.332	-0.047	0.332	0.979638	1.87	1.326	1.326	1.388	0.848	0.82	0.761	0.753	0.753	2.388	2.23	1.484	1.13	1.975	2.318	3.208	2.674	3.161	3.759	3.26	5.466	2
NC_026689.1	Symphysodon discus	Symphysodon_discus_NC_026689_1	Actinopteri	Cichliformes	Cichlidae	Symphysodon	Chordata	F	H	16544	15598	-0.339	-0.334	-0.781	-0.856	28.9	26	30.1	15	54.9	45.1	41	0.052	-0.337	-0.052	0.337	1.00805	1.928	1.38	1.38	1.441	0.874	0.847	0.789	0.781	0.781	2.425	2.273	1.484	1.192	2.181	2.39	3.351	2.719	3.241	3.801	3.301	5.605	2
NC_027965.1	Symphysodon haraldi	Symphysodon_haraldi_NC_027965_1	Actinopteri	Cichliformes	Cichlidae	Symphysodon	Chordata	F	H	16543	15599	-0.34	-0.335	-0.783	-0.859	28.8	26.1	30.1	15	54.9	45.1	41.1	0.051	-0.336	-0.051	0.336	1.00701	1.926	1.379	1.379	1.44	0.873	0.846	0.788	0.78	0.78	2.425	2.273	1.484	1.192	2.175	2.385	3.351	2.719	3.234	3.801	3.304	5.615	2
NC_028182.1	Symphysodon aequifasciata	Symphysodon_aequifasciata_NC_028182_1	Actinopteri	Cichliformes	Cichlidae	Symphysodon	Chordata	F	H	16545	15599	-0.338	-0.333	-0.771	-0.846	28.8	26.1	30.1	15	54.9	45.1	41.1	0.049	-0.335	-0.049	0.335	1.00745	1.927	1.379	1.379	1.44	0.877	0.85	0.788	0.781	0.781	2.432	2.28	1.474	1.188	2.175	2.379	3.355	2.792	3.223	3.801	3.309	5.615	2
NC_031182.1	Thorichthys aureus	Thorichthys_aureus_NC_031182_1	Actinopteri	Cichliformes	Cichlidae	Thorichthys	Chordata	F	H	16530	15597	-0.328	-0.325	-0.676	-0.742	27.1	25	31.7	16.1	52.1	47.8	41.1	0.042	-0.325	-0.042	0.325	1.02313	1.957	1.404	1.404	1.466	0.875	0.848	0.805	0.797	0.797	2.492	2.338	1.494	1.191	2.156	2.421	3.397	2.8	3.238	3.801	3.297	5.662	2
NC_018555.1	Trematocranus placodon	Trematocranus_placodon_NC_018555_1	Actinopteri	Cichliformes	Cichlidae	Trematocranus	Chordata	F	H	16579	15636	-0.316	-0.311	-0.666	-0.753	27.4	26.6	30.1	15.9	54	46	42.5	0.016	-0.31	-0.016	0.31	0.994314	1.905	1.355	1.355	1.416	0.861	0.833	0.775	0.768	0.768	2.388	2.328	1.503	1.283	2.054	2.312	3.247	2.674	3.19	3.846	3.271	5.512	2
NC_009063.1	Tropheus duboisi	Tropheus_duboisi_NC_009063_1	Actinopteri	Cichliformes	Cichlidae	Tropheus	Chordata	F	H	16598	15643	-0.322	-0.319	-0.699	-0.776	27.4	26.4	30.4	15.7	53.8	46.1	42.1	0.019	-0.318	-0.019	0.318	0.991615	1.899	1.35	1.35	1.411	0.857	0.829	0.773	0.765	0.765	2.422	2.274	1.484	1.291	2.021	2.307	3.234	2.674	3.183	3.832	3.265	5.459	2
NC_018815.1	Tropheus moorii	Tropheus_moorii_NC_018815_1	Actinopteri	Cichliformes	Cichlidae	Tropheus	Chordata	F	H	16590	15639	-0.317	-0.313	-0.676	-0.75	27.3	26.4	30.4	15.9	53.7	46.3	42.3	0.016	-0.314	-0.016	0.314	0.991634	1.895	1.346	1.346	1.411	0.852	0.824	0.773	0.765	0.765	2.416	2.274	1.474	1.291	1.995	2.324	3.234	2.651	3.183	3.832	3.257	5.479	2
NC_011171.1	Tylochromis polylepis	Tylochromis_polylepis_NC_011171_1	Actinopteri	Cichliformes	Cichlidae	Tylochromis	Chordata	F	H	16976	15627	-0.319	-0.314	-0.686	-0.748	28.4	26.1	29.6	15.3	54.5	44.9	41.4	0.041	-0.319	-0.041	0.319	0.985999	1.888	1.34	1.34	1.404	0.859	0.831	0.767	0.759	0.759	2.479	2.226	1.455	1.137	1.974	2.353	3.241	2.728	3.262	3.799	3.277	5.5	2
NC_033550.1	Uaru amphiacanthoides	Uaru_amphiacanthoides_NC_033550_1	Actinopteri	Cichliformes	Cichlidae	Uaru	Chordata	F	H	16549	15604	-0.327	-0.324	-0.713	-0.792	28.4	26	30.2	15.3	54.4	45.5	41.3	0.044	-0.326	-0.044	0.326	1.00346	1.919	1.368	1.368	1.433	0.869	0.842	0.784	0.777	0.777	2.432	2.266	1.474	1.175	2.133	2.405	3.375	2.773	3.249	3.801	3.279	5.601	2
NC_023526.1	Vieja melanura	Vieja_melanura_NC_023526_1	Actinopteri	Cichliformes	Cichlidae	Vieja	Chordata	F	H	16543	15601	-0.339	-0.335	-0.7	-0.773	27.8	24.8	31.7	15.8	52.6	47.5	40.6	0.058	-0.335	-0.058	0.335	1.00879	1.929	1.38	1.38	1.442	0.872	0.845	0.79	0.782	0.782	2.453	2.254	1.474	1.175	2.136	2.39	3.386	2.847	3.215	3.801	3.287	5.658	2
NC_014690.1	Alosa sapidissima	Alosa_sapidissima_NC_014690_1	Actinopteri	Clupeiformes	Clupeidae	Alosa	Chordata	F	H	16697	15593	-0.238	-0.234	-0.48	-0.527	28.3	24.8	28.9	17.9	53.1	46.8	42.7	0.066	-0.233	-0.066	0.233	0.945057	1.776	1.262	1.262	1.339	0.851	0.81	0.736	0.718	0.718	2.561	2.051	1.672	1.284	1.871	2.073	4.148	2.406	3.023	3.855	3.631	6.157	2
NC_028275.1	Alosa alabamae	Alosa_alabamae_NC_028275_1	Actinopteri	Clupeiformes	Clupeidae	Alosa	Chordata	F	H	16708	15592	-0.239	-0.234	-0.489	-0.537	28.4	24.9	28.8	17.9	53.3	46.7	42.8	0.065	-0.234	-0.065	0.234	0.931441	1.749	1.24	1.24	1.316	0.843	0.802	0.722	0.705	0.705	2.533	2.023	1.522	1.268	1.871	2.073	4.113	2.395	3.023	3.813	3.629	6.167	2
NC_009576.1	Alosa pseudoharengus	Alosa_pseudoharengus_NC_009576_1	Actinopteri	Clupeiformes	Clupeidae	Alosa	Chordata	F	H	16646	15590	-0.234	-0.23	-0.459	-0.51	28.4	25.1	28.6	17.9	53.5	46.5	43	0.06	-0.23	-0.06	0.23	0.918536	1.724	1.219	1.219	1.295	0.835	0.795	0.709	0.692	0.692	2.52	2.023	1.522	1.244	1.73	2.067	4.082	2.395	3.038	3.799	3.614	6.117	2
NC_037016.1	Alosa mediocris	Alosa_mediocris_NC_037016_1	Actinopteri	Clupeiformes	Clupeidae	Alosa	Chordata	F	H	16643	15587	-0.235	-0.232	-0.49	-0.538	28.6	25.4	28.3	17.8	54	46.1	43.2	0.059	-0.229	-0.059	0.229	0.914916	1.717	1.213	1.213	1.289	0.838	0.797	0.705	0.688	0.688	2.52	2.023	1.522	1.236	1.717	2.073	4.069	2.395	3.03	3.799	3.6	6.137	2
NC_037017.1	Alosa aestivalis	Alosa_aestivalis_NC_037017_1	Actinopteri	Clupeiformes	Clupeidae	Alosa	Chordata	F	H	16646	15587	-0.232	-0.23	-0.451	-0.504	28.3	25.1	28.6	18	53.4	46.6	43.1	0.059	-0.228	-0.059	0.228	0.916501	1.72	1.216	1.216	1.291	0.834	0.793	0.707	0.69	0.69	2.52	2.023	1.522	1.236	1.724	2.067	4.078	2.395	3.023	3.799	3.608	6.127	2
NC_009575.1	Alosa alosa	Alosa_alosa_NC_009575_1	Actinopteri	Clupeiformes	Clupeidae	Alosa	Chordata	F	H	16698	15592	-0.228	-0.224	-0.455	-0.502	27.9	24.9	28.9	18.4	52.8	47.3	43.3	0.058	-0.223	-0.058	0.223	0.932997	1.752	1.243	1.243	1.318	0.844	0.804	0.724	0.706	0.706	2.54	2.023	1.522	1.268	1.891	2.073	4.131	2.406	3.031	3.813	3.632	6.167	2
NC_035064.1	Amblygaster sirm	Amblygaster_sirm_NC_035064_1	Actinopteri	Clupeiformes	Clupeidae	Amblygaster	Chordata	F	H	17049	15617	-0.218	-0.218	-0.467	-0.518	26.3	25.5	29.2	19	51.8	48.2	44.5	0.014	-0.211	-0.014	0.211	0.92343	1.735	1.23	1.23	1.344	0.854	0.814	0.714	0.697	0.697	2.639	2.064	1.493	1.226	1.862	2.115	4.301	2.489	3.019	4.117	3.671	7.543	2
NC_021446.1	Anodontostoma chacunda	Anodontostoma_chacunda_NC_021446_1	Actinopteri	Clupeiformes	Clupeidae	Anodontostoma	Chordata	F	H	16772	15599	-0.21	-0.208	-0.373	-0.42	27.4	25.1	28.7	18.8	52.5	47.5	43.9	0.043	-0.208	-0.043	0.208	0.91537	1.717	1.212	1.212	1.308	0.835	0.793	0.706	0.689	0.689	2.478	2.054	1.541	1.211	1.727	2.058	4.152	2.394	3.012	3.783	3.591	6.408	2
NC_014266.1	Brevoortia tyrannus	Brevoortia_tyrannus_NC_014266_1	Actinopteri	Clupeiformes	Clupeidae	Brevoortia	Chordata	F	H	16692	15592	-0.199	-0.195	-0.328	-0.372	27	25.3	28.5	19.2	52.3	47.7	44.5	0.034	-0.196	-0.034	0.196	0.919073	1.725	1.22	1.22	1.296	0.832	0.791	0.709	0.692	0.692	2.525	2.044	1.522	1.236	1.724	2.078	4.104	2.406	3.018	3.799	3.611	6.147	2
NC_018600.1	Clupanodon thrissa	Clupanodon_thrissa_NC_018600_1	Actinopteri	Clupeiformes	Clupeidae	Clupanodon	Chordata	F	H	16692	15598	-0.201	-0.2	-0.337	-0.375	26.6	25.3	28.8	19.3	51.9	48.1	44.6	0.026	-0.197	-0.026	0.197	0.913931	1.714	1.213	1.213	1.306	0.839	0.799	0.704	0.687	0.687	2.537	2.033	1.531	1.203	1.733	2.121	4.207	2.323	3.026	3.844	3.605	6.929	2
NC_009577.1	Clupea harengus	Clupea_harengus_NC_009577_1	Actinopteri	Clupeiformes	Clupeidae	Clupea	Chordata	F	H	16701	15594	-0.194	-0.191	-0.299	-0.342	26.9	25.7	28.2	19.2	52.6	47.4	44.9	0.024	-0.191	-0.024	0.191	0.934921	1.757	1.244	1.244	1.325	0.85	0.806	0.725	0.708	0.708	2.562	2.015	1.522	1.273	1.819	2.098	4.212	2.625	3.065	3.952	3.634	6.241	2
NC_009578.1	Clupea pallasii	Clupea_pallasii_NC_009578_1	Actinopteri	Clupeiformes	Clupeidae	Clupea	Chordata	F	H	16700	15591	-0.195	-0.191	-0.286	-0.329	26.9	25.7	28.2	19.1	52.6	47.3	44.8	0.022	-0.192	-0.022	0.192	0.935952	1.758	1.245	1.245	1.326	0.849	0.806	0.726	0.709	0.709	2.547	2.015	1.522	1.289	1.819	2.098	4.208	2.625	3.061	3.952	3.623	6.251	2
NC_016702.1	Clupeichthys aesarnensis	Clupeichthys_aesarnensis_NC_016702_1	Actinopteri	Clupeiformes	Clupeidae	Clupeichthys	Chordata	F	H	16729	15588	-0.25	-0.247	-0.517	-0.575	28.4	26.1	28.4	17.1	54.5	45.5	43.2	0.043	-0.248	-0.043	0.248	0.933383	1.747	1.246	1.246	1.33	0.847	0.813	0.723	0.707	0.707	2.639	2.025	1.55	1.259	1.685	2.195	4.595	2.437	3.165	4.012	3.628	6.804	2
NC_016705.1	Clupeichthys perakensis	Clupeichthys_perakensis_NC_016705_1	Actinopteri	Clupeiformes	Clupeidae	Clupeichthys	Chordata	F	H	16672	15583	-0.256	-0.253	-0.551	-0.615	28.4	26.1	28.4	17	54.5	45.4	43.1	0.042	-0.253	-0.042	0.253	0.93159	1.744	1.243	1.243	1.328	0.847	0.813	0.721	0.705	0.705	2.639	2.018	1.559	1.243	1.685	2.201	4.626	2.415	3.133	3.983	3.631	6.835	2
NC_016721.1	Clupeichthys goniognathus	Clupeichthys_goniognathus_NC_016721_1	Actinopteri	Clupeiformes	Clupeidae	Clupeichthys	Chordata	F	H	16712	15586	-0.243	-0.238	-0.469	-0.521	27.9	26.1	28.5	17.5	54	46	43.6	0.033	-0.24	-0.033	0.24	0.936487	1.753	1.25	1.25	1.335	0.853	0.818	0.726	0.71	0.71	2.625	2.018	1.55	1.251	1.666	2.195	4.628	2.488	3.188	4.025	3.65	6.815	2
NC_016709.1	Clupeoides borneensis	Clupeoides_borneensis_NC_016709_1	Actinopteri	Clupeiformes	Clupeidae	Clupeoides	Chordata	F	H	16661	15583	-0.275	-0.273	-0.59	-0.648	30.6	25	28.3	16.1	55.6	44.4	41.1	0.1	-0.273	-0.1	0.273	0.933313	1.744	1.244	1.244	1.331	0.851	0.817	0.723	0.707	0.707	2.712	2.01	1.55	1.211	1.728	2.198	4.614	2.352	3.128	4.029	3.651	6.952	2
NC_016714.1	Clupeoides sp. Chao Phraya	Clupeoides_sp__Chao_Phraya_NC_016714_1	Actinopteri	Clupeiformes	Clupeidae	Clupeoides	Chordata	F	H	16639	15589	-0.277	-0.273	-0.743	-0.803	31.6	26.5	26.8	15.2	58.1	42	41.7	0.087	-0.276	-0.087	0.276	0.937754	1.753	1.252	1.252	1.338	0.853	0.819	0.728	0.711	0.711	2.68	2.01	1.588	1.234	1.711	2.228	4.632	2.341	3.072	4.028	3.634	6.968	2
NC_015109.1	Clupeonella cultriventris	Clupeonella_cultriventris_NC_015109_1	Actinopteri	Clupeiformes	Clupeidae	Clupeonella	Chordata	F	H	16650	15584	-0.188	-0.186	-0.406	-0.441	26.1	26.6	27.9	19.3	52.7	47.2	45.9	-0.01	-0.183	0.01	0.183	0.933458	1.753	1.243	1.243	1.325	0.838	0.797	0.724	0.707	0.707	2.551	2.044	1.598	1.288	1.797	2.085	4.155	2.428	3.041	3.799	3.598	6.264	2
NC_009580.1	Dorosoma petenense	Dorosoma_petenense_NC_009580_1	Actinopteri	Clupeiformes	Clupeidae	Dorosoma	Chordata	F	H	16792	15588	-0.249	-0.245	-0.57	-0.629	28.9	25.8	28.2	17.1	54.7	45.3	42.9	0.056	-0.244	-0.056	0.244	0.922714	1.733	1.225	1.225	1.323	0.844	0.801	0.713	0.696	0.696	2.543	2.024	1.532	1.219	1.812	2.093	4.212	2.554	3.031	3.811	3.627	6.489	2
NC_008107.1	Dorosoma cepedianum	Dorosoma_cepedianum_NC_008107_1	Actinopteri	Clupeiformes	Clupeidae	Dorosoma	Chordata	F	H	16704	15590	-0.239	-0.236	-0.49	-0.535	27.9	25.1	29	18	53	47	43.1	0.052	-0.233	-0.052	0.233	0.914737	1.719	1.213	1.213	1.309	0.835	0.792	0.705	0.688	0.688	2.492	2.017	1.541	1.211	1.786	2.085	4.178	2.394	3.017	3.783	3.612	6.411	2
NC_016717.1	Ehirava fluviatilis	Ehirava_fluviatilis_NC_016717_1	Actinopteri	Clupeiformes	Clupeidae	Ehirava	Chordata	F	H	16689	15587	-0.257	-0.255	-0.662	-0.728	30.1	27.1	26.8	16	57.2	42.8	43.1	0.053	-0.252	-0.053	0.252	0.929782	1.744	1.241	1.241	1.327	0.841	0.806	0.72	0.703	0.703	2.573	2.034	1.622	1.235	1.717	2.138	4.686	2.364	3.057	3.922	3.597	6.816	2
NC_016706.1	Escualosa thoracata	Escualosa_thoracata_NC_016706_1	Actinopteri	Clupeiformes	Clupeidae	Escualosa	Chordata	F	H	16749	15603	-0.196	-0.195	-0.361	-0.409	24.6	25.6	29.7	20	50.2	49.7	45.6	-0.019	-0.196	0.019	0.196	0.919264	1.73	1.224	1.224	1.338	0.852	0.816	0.709	0.693	0.693	2.64	2.018	1.503	1.214	1.816	2.105	4.223	2.412	2.993	3.983	3.665	7.312	2
NC_009582.1	Ethmalosa fimbriata	Ethmalosa_fimbriata_NC_009582_1	Actinopteri	Clupeiformes	Clupeidae	Ethmalosa	Chordata	F	H	16898	15596	-0.247	-0.244	-0.554	-0.617	29	25.5	28.2	17.3	54.5	45.5	42.8	0.065	-0.24	-0.065	0.24	0.910659	1.711	1.206	1.206	1.297	0.833	0.792	0.7	0.684	0.684	2.485	2.03	1.531	1.21	1.74	2.115	4.115	2.37	2.994	3.769	3.593	6.295	2
NC_016710.1	Ethmidium maculatum	Ethmidium_maculatum_NC_016710_1	Actinopteri	Clupeiformes	Clupeidae	Ethmidium	Chordata	F	H	16741	15589	-0.234	-0.229	-0.414	-0.467	28.4	24.3	29	18.2	52.7	47.2	42.5	0.078	-0.228	-0.078	0.228	0.920716	1.728	1.223	1.223	1.299	0.836	0.793	0.711	0.694	0.694	2.478	2.016	1.512	1.298	1.748	2.085	4.074	2.359	3.034	3.836	3.576	6.477	2
NC_016715.1	Gudusia chapra	Gudusia_chapra_NC_016715_1	Actinopteri	Clupeiformes	Clupeidae	Gudusia	Chordata	F	H	16554	15589	-0.298	-0.292	-0.681	-0.77	30.2	25.3	28.8	15.8	55.5	44.6	41.1	0.087	-0.292	-0.087	0.292	0.953356	1.795	1.277	1.277	1.375	0.872	0.83	0.744	0.727	0.727	2.764	2.106	1.674	1.234	1.785	2.158	4.281	2.326	3.135	3.895	3.756	6.715	2
NC_016667.1	Harengula jaguana	Harengula_jaguana_NC_016667_1	Actinopteri	Clupeiformes	Clupeidae	Harengula	Chordata	F	H	17158	15595	-0.176	-0.176	-0.315	-0.328	24.8	25.9	28.9	20.3	50.7	49.2	46.2	-0.021	-0.175	0.021	0.175	0.935636	1.754	1.248	1.248	1.341	0.857	0.817	0.726	0.709	0.709	2.601	2.032	1.541	1.242	1.765	2.123	4.296	2.306	3.088	4.17	3.693	7.019	2
NC_016671.1	Hyperlophus vittatus	Hyperlophus_vittatus_NC_016671_1	Actinopteri	Clupeiformes	Clupeidae	Hyperlophus	Chordata	F	H	16653	15583	-0.204	-0.2	-0.412	-0.467	27.1	26.4	28	18.6	53.5	46.6	45	0.013	-0.201	-0.013	0.201	0.917845	1.721	1.214	1.214	1.28	0.838	0.795	0.708	0.691	0.691	2.476	2.036	1.483	1.219	1.782	2.093	4.101	2.449	3.055	3.779	3.578	5.202	2
NC_006917.1	Jenkinsia lamprotaenia	Jenkinsia_lamprotaenia_NC_006917_1	Actinopteri	Clupeiformes	Clupeidae	Jenkinsia	Chordata	F	H	16784	15565	-0.216	-0.214	-0.482	-0.548	24	25.4	30.5	20	49.4	50.5	45.4	-0.029	-0.208	0.029	0.208	0.932464	1.749	1.241	1.241	1.326	0.84	0.799	0.723	0.706	0.706	2.546	2.007	1.456	1.292	1.792	2.042	4.394	2.594	3.114	3.981	3.842	6.553	2
NC_015076.1	Jenkinsia sp. CL54	Jenkinsia_sp__CL54_NC_015076_1	Actinopteri	Clupeiformes	Clupeidae	Jenkinsia	Chordata	F	H	17507	15508	-0.237	-0.233	-0.535	-0.607	23.2	27.6	30.3	18.9	50.8	49.2	46.5	-0.087	-0.231	0.087	0.231	0.959254	1.799	1.283	1.283	1.367	0.871	0.83	0.75	0.733	0.733	2.64	2.067	1.625	1.307	1.773	2.26	4.543	2.484	2.737	4.009	3.682	6.812	2
NC_016694.1	Konosirus punctatus	Konosirus_punctatus_NC_016694_1	Actinopteri	Clupeiformes	Clupeidae	Konosirus	Chordata	F	H	16698	15591	-0.183	-0.18	-0.282	-0.317	26	25.2	28.8	20	51.2	48.8	45.2	0.016	-0.182	-0.016	0.182	0.917291	1.722	1.22	1.22	1.312	0.845	0.807	0.708	0.691	0.691	2.513	2.033	1.531	1.234	1.733	2.092	4.193	2.335	3.018	3.829	3.591	6.925	2
NC_016683.1	Microthrissa royauxi	Microthrissa_royauxi_NC_016683_1	Actinopteri	Clupeiformes	Clupeidae	Microthrissa	Chordata	F	H	16738	15592	-0.272	-0.268	-0.605	-0.669	29.4	24.8	28.9	16.9	54.2	45.8	41.7	0.085	-0.262	-0.085	0.262	0.916337	1.724	1.217	1.217	1.309	0.838	0.795	0.707	0.69	0.69	2.485	2.03	1.555	1.211	1.753	2.064	4.148	2.406	3.025	3.769	3.633	6.29	2
NC_016695.1	Microthrissa congica	Microthrissa_congica_NC_016695_1	Actinopteri	Clupeiformes	Clupeidae	Microthrissa	Chordata	F	H	16735	15593	-0.267	-0.263	-0.603	-0.672	29.3	24.8	28.9	17.1	54.1	46	41.9	0.084	-0.257	-0.084	0.257	0.91728	1.726	1.218	1.218	1.311	0.834	0.792	0.708	0.691	0.691	2.485	2.03	1.551	1.195	1.766	2.058	4.175	2.406	3.029	3.783	3.624	6.361	2
NC_043853.1	Nematalosa erebi	Nematalosa_erebi_NC_043853_1	Actinopteri	Clupeiformes	Clupeidae	Nematalosa	Chordata	F	H	16665	15589	-0.22	-0.217	-0.408	-0.457	27.4	24.9	29	18.7	52.3	47.7	43.6	0.048	-0.217	-0.048	0.217	0.918145	1.722	1.219	1.219	1.313	0.844	0.804	0.709	0.692	0.692	2.509	2.054	1.531	1.244	1.733	2.092	4.223	2.347	3.029	3.828	3.602	6.665	2
NC_021447.1	Nematalosa come	Nematalosa_come_NC_021447_1	Actinopteri	Clupeiformes	Clupeidae	Nematalosa	Chordata	F	H	16644	15601	-0.19	-0.188	-0.281	-0.32	26.1	24.8	29.2	19.9	50.9	49.1	44.7	0.027	-0.189	-0.027	0.189	0.91725	1.72	1.217	1.217	1.311	0.841	0.8	0.708	0.691	0.691	2.527	2.04	1.531	1.218	1.727	2.092	4.338	2.395	3.027	3.842	3.612	6.731	2
NC_023824.1	Nematalosa nasus	Nematalosa_nasus_NC_023824_1	Actinopteri	Clupeiformes	Clupeidae	Nematalosa	Chordata	F	H	16674	15599	-0.187	-0.185	-0.33	-0.362	26.5	25.4	28.4	19.7	51.9	48.1	45.1	0.021	-0.182	-0.021	0.182	0.914639	1.715	1.213	1.213	1.307	0.845	0.804	0.705	0.688	0.688	2.516	2.033	1.531	1.218	1.721	2.087	4.258	2.37	3.056	3.855	3.603	6.84	2
NC_009586.1	Nematalosa japonica	Nematalosa_japonica_NC_009586_1	Actinopteri	Clupeiformes	Clupeidae	Nematalosa	Chordata	F	H	16655	15590	-0.185	-0.184	-0.316	-0.351	26.4	25.3	28.5	19.8	51.7	48.3	45.1	0.02	-0.182	-0.02	0.182	0.916647	1.719	1.216	1.216	1.31	0.839	0.798	0.707	0.69	0.69	2.524	2.033	1.531	1.242	1.727	2.08	4.245	2.395	3.027	3.842	3.597	6.78	2
NC_016678.1	Odaxothrissa losera	Odaxothrissa_losera_NC_016678_1	Actinopteri	Clupeiformes	Clupeidae	Odaxothrissa	Chordata	F	H	16730	15594	-0.275	-0.271	-0.608	-0.679	29.9	25	28.6	16.5	54.9	45.1	41.5	0.091	-0.269	-0.091	0.269	0.919386	1.73	1.221	1.221	1.314	0.835	0.793	0.71	0.693	0.693	2.513	2.038	1.542	1.203	1.766	2.08	4.18	2.417	3.034	3.783	3.639	6.477	2
NC_009590.1	Odaxothrissa vittata	Odaxothrissa_vittata_NC_009590_1	Actinopteri	Clupeiformes	Clupeidae	Odaxothrissa	Chordata	F	H	16733	15592	-0.255	-0.252	-0.567	-0.629	29.4	25.4	28.2	17	54.8	45.2	42.4	0.074	-0.247	-0.074	0.247	0.918894	1.729	1.221	1.221	1.315	0.83	0.788	0.71	0.692	0.692	2.485	2.052	1.542	1.203	1.792	2.069	4.124	2.359	3.04	3.769	3.619	6.29	2
NC_009591.1	Pellonula leonensis	Pellonula_leonensis_NC_009591_1	Actinopteri	Clupeiformes	Clupeidae	Pellonula	Chordata	F	H	16736	15594	-0.266	-0.262	-0.622	-0.693	29.5	25.2	28.4	16.8	54.7	45.2	42	0.079	-0.256	-0.079	0.256	0.919631	1.731	1.222	1.222	1.314	0.838	0.795	0.711	0.693	0.693	2.506	2.045	1.532	1.195	1.786	2.075	4.149	2.394	3.047	3.769	3.613	6.299	2
NC_016674.1	Potamalosa richmondia	Potamalosa_richmondia_NC_016674_1	Actinopteri	Clupeiformes	Clupeidae	Potamalosa	Chordata	F	H	16681	15589	-0.264	-0.259	-0.595	-0.652	29.3	25.4	28.5	16.7	54.7	45.2	42.1	0.072	-0.261	-0.072	0.261	0.915289	1.717	1.21	1.21	1.273	0.838	0.795	0.705	0.689	0.689	2.474	2	1.483	1.227	1.786	2.042	4.11	2.485	3.016	3.779	3.58	5.146	2
NC_016698.1	Potamothrissa obtusirostris	Potamothrissa_obtusirostris_NC_016698_1	Actinopteri	Clupeiformes	Clupeidae	Potamothrissa	Chordata	F	H	16736	15593	-0.256	-0.253	-0.605	-0.665	29.5	25.4	28.1	17	54.9	45.1	42.4	0.073	-0.248	-0.073	0.248	0.919344	1.73	1.221	1.221	1.311	0.843	0.801	0.71	0.693	0.693	2.485	2.03	1.57	1.203	1.766	2.08	4.163	2.371	3.036	3.783	3.631	6.398	2
NC_016688.1	Potamothrissa acutirostris	Potamothrissa_acutirostris_NC_016688_1	Actinopteri	Clupeiformes	Clupeidae	Potamothrissa	Chordata	F	H	16736	15592	-0.251	-0.248	-0.617	-0.669	29.4	25.8	27.9	16.9	55.2	44.8	42.7	0.067	-0.245	-0.067	0.245	0.915398	1.722	1.215	1.215	1.307	0.845	0.802	0.706	0.689	0.689	2.485	2.03	1.551	1.203	1.76	2.08	4.139	2.394	3.055	3.783	3.627	6.338	2
NC_009592.1	Sardina pilchardus	Sardina_pilchardus_NC_009592_1	Actinopteri	Clupeiformes	Clupeidae	Sardina	Chordata	F	H	16822	15673	-0.137	-0.139	-0.22	-0.227	24.2	25.8	28.3	21.7	50	50	47.5	-0.032	-0.132	0.032	0.132	0.941435	1.77	1.256	1.256	1.336	0.855	0.813	0.732	0.715	0.715	2.56	2.051	1.775	1.235	1.758	2.307	4.274	2.533	3.114	4.165	3.722	7.255	2
NC_009587.1	Sardinella maderensis	Sardinella_maderensis_NC_009587_1	Actinopteri	Clupeiformes	Clupeidae	Sardinella	Chordata	F	H	16651	15593	-0.221	-0.218	-0.393	-0.452	27.2	24.9	29.1	18.8	52.1	47.9	43.7	0.046	-0.216	-0.046	0.216	0.916124	1.722	1.214	1.214	1.297	0.832	0.789	0.707	0.69	0.69	2.506	2.023	1.522	1.203	1.782	2.053	4.171	2.347	3.012	3.769	3.598	6.362	2
NC_044472.1	Sardinella fijiensis	Sardinella_fijiensis_NC_044472_1	Actinopteri	Clupeiformes	Clupeidae	Sardinella	Chordata	F	H	16651	15590	-0.205	-0.202	-0.291	-0.337	26.4	24.7	29.4	19.5	51.1	48.9	44.2	0.034	-0.202	-0.034	0.202	0.920077	1.73	1.222	1.222	1.303	0.834	0.793	0.711	0.693	0.693	2.52	2.016	1.522	1.218	1.772	2.075	4.164	2.37	2.99	3.769	3.58	6.333	2
NC_035874.1	Sardinella fijiensis	Sardinella_fijiensis_NC_035874_1	Actinopteri	Clupeiformes	Clupeidae	Sardinella	Chordata	F	H	16695	15591	-0.207	-0.204	-0.298	-0.348	26.4	24.7	29.4	19.5	51.1	48.9	44.2	0.033	-0.203	-0.033	0.203	0.923717	1.737	1.228	1.228	1.309	0.836	0.795	0.715	0.697	0.697	2.52	2.031	1.541	1.226	1.785	2.075	4.173	2.37	2.997	3.783	3.58	6.333	2
NC_016726.1	Sardinella albella	Sardinella_albella_NC_016726_1	Actinopteri	Clupeiformes	Clupeidae	Sardinella	Chordata	F	H	16652	15592	-0.201	-0.198	-0.277	-0.329	26.2	24.7	29.4	19.7	50.9	49.1	44.4	0.028	-0.197	-0.028	0.197	0.919039	1.728	1.22	1.22	1.301	0.833	0.792	0.71	0.692	0.692	2.513	2.016	1.522	1.21	1.772	2.075	4.182	2.359	2.997	3.769	3.585	6.333	2
NC_033407.1	Sardinella longiceps	Sardinella_longiceps_NC_033407_1	Actinopteri	Clupeiformes	Clupeidae	Sardinella	Chordata	F	H	16613	15589	-0.21	-0.207	-0.423	-0.465	26.9	25.5	28.7	18.9	52.4	47.6	44.4	0.026	-0.206	-0.026	0.206	0.924647	1.739	1.228	1.228	1.313	0.842	0.8	0.712	0.698	0.698	2.548	2.054	1.522	1.211	1.793	2.097	4.186	2.419	2.994	3.844	3.642	6.918	2
NC_037131.1	Sardinella gibbosa	Sardinella_gibbosa_NC_037131_1	Actinopteri	Clupeiformes	Clupeidae	Sardinella	Chordata	F	H	16658	15595	-0.203	-0.201	-0.288	-0.339	26.1	24.8	29.5	19.7	50.9	49.2	44.5	0.026	-0.2	-0.026	0.2	0.920077	1.73	1.222	1.222	1.303	0.833	0.792	0.711	0.693	0.693	2.513	2.023	1.522	1.21	1.772	2.08	4.177	2.359	3.001	3.769	3.58	6.333	2
NC_039553.1	Sardinella lemuru	Sardinella_lemuru_NC_039553_1	Actinopteri	Clupeiformes	Clupeidae	Sardinella	Chordata	F	H	16616	15586	-0.185	-0.182	-0.288	-0.331	25	25.2	29.4	20.4	50.2	49.8	45.6	-0.003	-0.18	0.003	0.18	0.930226	1.769	1.246	1.246	1.325	0.856	0.815	0.72	0.704	0.704	2.6	2.034	1.59	1.287	1.815	2.077	4.328	2.439	3.093	3.942	3.67	7.218	2
NC_057589.1	Sardinella zunasi	Sardinella_zunasi_NC_057589_1	Actinopteri	Clupeiformes	Clupeidae	Sardinella	Chordata	F	H	16307	15575	-0.179	-0.175	-0.284	-0.329	24.9	25.2	29.3	20.6	50.1	49.9	45.8	-0.005	-0.174	0.005	0.174	0.930747	1.77	1.247	1.247	1.326	0.858	0.816	0.721	0.704	0.704	2.6	2.041	1.59	1.287	1.815	2.077	4.329	2.45	3.096	3.985	3.67	7.208	2
NC_057117.1	Sardinops sagax	Sardinops_sagax_NC_057117_1	Actinopteri	Clupeiformes	Clupeidae	Sardinops	Chordata	F	H	16883	15601	-0.171	-0.172	-0.304	-0.337	25.3	26	28.4	20.3	51.3	48.7	46.3	-0.012	-0.165	0.012	0.165	0.924748	1.737	1.228	1.228	1.307	0.841	0.799	0.715	0.698	0.698	2.513	2.015	1.531	1.242	1.778	2.173	4.14	2.506	3.04	4.008	3.614	6.648	2
NC_002616.1	Sardinops melanostictus	Sardinops_melanostictus_NC_002616_1	Actinopteri	Clupeiformes	Clupeidae	Sardinops	Chordata	F	H	16881	15593	-0.171	-0.172	-0.294	-0.326	25.3	26	28.4	20.3	51.3	48.7	46.3	-0.013	-0.164	0.013	0.164	0.92475	1.737	1.228	1.228	1.307	0.842	0.8	0.715	0.698	0.698	2.513	2.008	1.531	1.242	1.778	2.178	4.14	2.506	3.043	4.008	3.62	6.648	2
NC_009589.1	Spratelloides gracilis	Spratelloides_gracilis_NC_009589_1	Actinopteri	Clupeiformes	Clupeidae	Spratelloides	Chordata	F	H	16686	15585	-0.168	-0.168	-0.401	-0.43	25.1	26.8	28.1	20	51.9	48.1	46.8	-0.034	-0.167	0.034	0.167	0.926826	1.742	1.235	1.235	1.314	0.85	0.809	0.717	0.7	0.7	2.504	1.993	1.475	1.26	1.749	2.065	4.418	2.5	3.1	3.878	3.794	6.679	2
NC_009588.1	Spratelloides delicatulus	Spratelloides_delicatulus_NC_009588_1	Actinopteri	Clupeiformes	Clupeidae	Spratelloides	Chordata	F	H	16617	15575	-0.217	-0.216	-0.452	-0.506	23.2	25.1	31.4	20.4	48.3	51.8	45.5	-0.039	-0.213	0.039	0.213	0.931256	1.748	1.238	1.238	1.321	0.836	0.795	0.722	0.705	0.705	2.499	1.986	1.447	1.307	1.763	2.098	4.49	2.444	3.15	3.908	3.882	6.636	2
NC_016673.1	Sprattus antipodum	Sprattus_antipodum_NC_016673_1	Actinopteri	Clupeiformes	Clupeidae	Sprattus	Chordata	F	H	16707	15594	-0.181	-0.179	-0.303	-0.334	26	25.6	28.6	19.8	51.6	48.4	45.4	0.009	-0.181	-0.009	0.181	0.942261	1.771	1.255	1.255	1.335	0.845	0.8	0.733	0.716	0.716	2.575	2.036	1.541	1.277	1.801	2.091	4.315	2.674	3.078	3.911	3.641	6.388	2
NC_009593.1	Sprattus sprattus	Sprattus_sprattus_NC_009593_1	Actinopteri	Clupeiformes	Clupeidae	Sprattus	Chordata	F	H	16668	15594	-0.186	-0.183	-0.335	-0.366	26.6	26.1	28	19.3	52.7	47.3	45.4	0.008	-0.184	-0.008	0.184	0.938265	1.763	1.249	1.249	1.33	0.852	0.808	0.728	0.712	0.712	2.547	2.015	1.531	1.289	1.798	2.104	4.223	2.662	3.094	3.952	3.652	6.223	2
NC_016669.1	Sprattus muelleri	Sprattus_muelleri_NC_016669_1	Actinopteri	Clupeiformes	Clupeidae	Sprattus	Chordata	F	H	16726	15594	-0.182	-0.179	-0.311	-0.339	26	25.6	28.5	19.8	51.6	48.3	45.4	0.008	-0.18	-0.008	0.18	0.9433	1.773	1.257	1.257	1.337	0.845	0.801	0.735	0.717	0.717	2.575	2.036	1.541	1.277	1.806	2.091	4.302	2.663	3.071	3.911	3.636	6.388	2
NC_006919.1	Sundasalanx mekongensis	Sundasalanx_mekongensis_NC_006919_1	Actinopteri	Clupeiformes	Clupeidae	Sundasalanx	Chordata	F	H	16736	15570	-0.283	-0.28	-0.657	-0.707	30.1	26.5	27.7	15.7	56.6	43.4	42.2	0.064	-0.276	-0.064	0.276	0.945753	1.77	1.263	1.263	1.35	0.857	0.823	0.737	0.719	0.719	2.485	2.091	1.615	1.227	1.704	2.206	4.683	2.382	3.133	4.098	3.714	7.157	2
NC_016663.1	Sundasalanx sp. Chao Phraya	Sundasalanx_sp__Chao_Phraya_NC_016663_1	Actinopteri	Clupeiformes	Clupeidae	Sundasalanx	Chordata	F	H	16748	15570	-0.265	-0.262	-0.616	-0.67	29.3	26.8	27.7	16.3	56.1	44	43.1	0.044	-0.259	-0.044	0.259	0.942365	1.764	1.258	1.258	1.344	0.859	0.824	0.733	0.716	0.716	2.453	2.084	1.605	1.251	1.685	2.217	4.632	2.384	3.093	4.082	3.708	7.145	2
NC_016725.1	Sundasalanx praecox	Sundasalanx_praecox_NC_016725_1	Actinopteri	Clupeiformes	Clupeidae	Sundasalanx	Chordata	F	H	16748	15574	-0.251	-0.25	-0.59	-0.636	28.8	26.7	27.7	16.8	55.5	44.5	43.5	0.037	-0.245	-0.037	0.245	0.938201	1.758	1.251	1.251	1.337	0.862	0.827	0.729	0.712	0.712	2.396	2.069	1.615	1.275	1.718	2.229	4.646	2.45	3.087	4.091	3.689	7.043	2
NC_016700.1	Tenualosa toli	Tenualosa_toli_NC_016700_1	Actinopteri	Clupeiformes	Clupeidae	Tenualosa	Chordata	F	H	16541	15596	-0.219	-0.213	-0.369	-0.425	26.8	24.7	29.5	19	51.5	48.5	43.7	0.041	-0.215	-0.041	0.215	0.956002	1.8	1.281	1.281	1.38	0.872	0.83	0.747	0.729	0.729	2.728	2.116	1.635	1.242	1.766	2.139	4.461	2.323	3.201	3.853	3.772	6.712	2
NC_016719.1	Tenualosa thibaudeaui	Tenualosa_thibaudeaui_NC_016719_1	Actinopteri	Clupeiformes	Clupeidae	Tenualosa	Chordata	F	H	16560	15595	-0.202	-0.197	-0.328	-0.374	26.8	25.3	28.8	19.2	52.1	48	44.5	0.03	-0.2	-0.03	0.2	0.958884	1.807	1.285	1.285	1.385	0.882	0.839	0.75	0.732	0.732	2.723	2.115	1.674	1.234	1.81	2.158	4.405	2.388	3.217	3.84	3.771	6.677	2
NC_016682.1	Tenualosa ilisha	Tenualosa_ilisha_NC_016682_1	Actinopteri	Clupeiformes	Clupeidae	Tenualosa	Chordata	F	H	16821	15589	-0.211	-0.206	-0.39	-0.436	26.7	25.4	28.9	19	52.1	47.9	44.4	0.025	-0.206	-0.025	0.206	0.953932	1.797	1.277	1.277	1.377	0.886	0.843	0.745	0.727	0.727	2.775	2.106	1.655	1.219	1.778	2.124	4.379	2.374	3.201	3.854	3.761	6.735	2
NC_007889.1	Denticeps clupeoides	Denticeps_clupeoides_NC_007889_1	Actinopteri	Clupeiformes	Denticipitidae	Denticeps	Chordata	F	H	17156	15557	-0.27	-0.262	-0.65	-0.741	32.3	28.6	24.6	14.4	60.9	39	43	0.06	-0.26	-0.06	0.26	0.933919	1.736	1.225	1.225	1.283	0.841	0.791	0.709	0.707	0.707	2.351	2.158	1.583	1.209	1.56	1.995	4.046	2.728	3.072	3.835	3.539	5.112	2
NC_035063.1	Dussumieria elopsoides	Dussumieria_elopsoides_NC_035063_1	Actinopteri	Clupeiformes	Dussumieriidae	Dussumieria	Chordata	F	H	16819	15625	-0.23	-0.221	-0.469	-0.536	28.1	25.9	28.3	17.7	54	46	43.6	0.041	-0.229	-0.041	0.229	0.965162	1.815	1.291	1.291	1.393	0.894	0.85	0.755	0.739	0.739	2.815	2.099	1.593	1.247	1.97	2.209	4.665	2.392	3.123	4.034	3.598	6.723	2
NC_009583.1	Etrumeus teres	Etrumeus_teres_NC_009583_1	Actinopteri	Clupeiformes	Dussumieriidae	Etrumeus	Chordata	F	H	16979	15607	-0.215	-0.21	-0.511	-0.55	27.7	27.6	27.2	17.4	55.3	44.6	45	0.002	-0.218	-0.002	0.218	0.924122	1.723	1.222	1.222	1.314	0.855	0.813	0.714	0.698	0.698	2.483	2.051	1.474	1.246	1.769	2.026	4.422	2.39	3.014	3.9	3.61	6.823	2
NC_014265.1	Amazonsprattus scintilla	Amazonsprattus_scintilla_NC_014265_1	Actinopteri	Clupeiformes	Engraulidae	Amazonsprattus	Chordata	F	H	16720	15590	-0.176	-0.168	-0.311	-0.351	27.9	27.5	26.2	18.4	55.4	44.6	45.9	0.007	-0.174	-0.007	0.174	0.939737	1.746	1.236	1.236	1.329	0.877	0.839	0.731	0.713	0.713	2.587	2.065	1.57	1.226	1.74	2.121	4.318	3.041	3.106	3.918	3.904	6.065	2
NC_014269.1	Anchoviella sp. LBP 2297	Anchoviella_sp__LBP_2297_NC_014269_1	Actinopteri	Clupeiformes	Engraulidae	Anchoviella	Chordata	F	H	16660	15593	-0.262	-0.254	-0.604	-0.668	29.8	26.3	27.6	16.3	56.1	43.9	42.6	0.062	-0.258	-0.062	0.258	0.934345	1.735	1.227	1.227	1.319	0.859	0.821	0.725	0.708	0.708	2.594	2.05	1.541	1.203	1.74	2.11	4.259	3.039	3.113	3.904	3.839	6.062	2
NC_014276.1	Coilia reynaldi	Coilia_reynaldi_NC_014276_1	Actinopteri	Clupeiformes	Engraulidae	Coilia	Chordata	F	H	17064	15584	-0.271	-0.264	-0.548	-0.612	30.8	25.5	27.7	16	56.3	43.7	41.5	0.094	-0.267	-0.094	0.267	0.92815	1.741	1.233	1.233	1.322	0.87	0.83	0.719	0.702	0.702	2.573	2.061	1.56	1.203	1.773	2.177	4.34	3.121	3.092	3.907	3.83	5.957	2
NC_014271.1	Coilia lindmani	Coilia_lindmani_NC_014271_1	Actinopteri	Clupeiformes	Engraulidae	Coilia	Chordata	F	H	16835	15584	-0.278	-0.273	-0.624	-0.685	31	25.7	27.5	15.8	56.7	43.3	41.5	0.092	-0.27	-0.092	0.27	0.925524	1.736	1.227	1.227	1.317	0.874	0.835	0.716	0.699	0.699	2.56	2.071	1.57	1.243	1.727	2.137	4.187	2.998	3.105	3.89	3.901	6.092	2
NC_023538.1	Coilia grayii	Coilia_grayii_NC_023538_1	Actinopteri	Clupeiformes	Engraulidae	Coilia	Chordata	F	H	16851	15584	-0.28	-0.273	-0.664	-0.738	31.1	26.1	27.2	15.6	57.2	42.8	41.7	0.088	-0.271	-0.088	0.271	0.926048	1.734	1.227	1.227	1.317	0.872	0.833	0.716	0.699	0.699	2.566	2.078	1.56	1.243	1.727	2.127	4.178	2.986	3.102	3.904	3.892	6.042	2
NC_026912.1	Coilia brachygnathus	Coilia_brachygnathus_NC_026912_1	Actinopteri	Clupeiformes	Engraulidae	Coilia	Chordata	F	H	16858	15585	-0.279	-0.273	-0.67	-0.737	31.2	26.3	27.1	15.5	57.5	42.6	41.8	0.086	-0.272	-0.086	0.272	0.926048	1.734	1.227	1.227	1.317	0.872	0.833	0.716	0.699	0.699	2.56	2.078	1.56	1.243	1.727	2.127	4.182	2.986	3.095	3.89	3.889	6.012	2
NC_009579.1	Coilia nasus	Coilia_nasus_NC_009579_1	Actinopteri	Clupeiformes	Engraulidae	Coilia	Chordata	F	H	16897	15585	-0.276	-0.27	-0.659	-0.726	31.2	26.3	27	15.6	57.5	42.6	41.9	0.084	-0.268	-0.084	0.268	0.927087	1.736	1.228	1.228	1.319	0.873	0.834	0.717	0.701	0.701	2.56	2.085	1.56	1.267	1.727	2.127	4.177	2.986	3.095	3.89	3.892	6.012	2
NC_019644.1	Coilia mystus	Coilia_mystus_NC_019644_1	Actinopteri	Clupeiformes	Engraulidae	Coilia	Chordata	F	H	17143	15594	-0.26	-0.256	-0.615	-0.68	30.8	26.8	26.6	15.8	57.6	42.4	42.6	0.07	-0.255	-0.07	0.255	0.933886	1.75	1.239	1.239	1.33	0.868	0.829	0.724	0.707	0.707	2.56	2.121	1.56	1.259	1.734	2.127	4.204	2.998	3.094	3.89	3.876	6.082	2
NC_041097.1	Engraulis mordax	Engraulis_mordax_NC_041097_1	Actinopteri	Clupeiformes	Engraulidae	Engraulis	Chordata	F	H	16664	15591	-0.213	-0.207	-0.328	-0.376	27.7	26.3	27.9	18.1	54	46	44.4	0.026	-0.212	-0.026	0.212	0.939627	1.747	1.236	1.236	1.329	0.87	0.832	0.731	0.713	0.713	2.628	2.072	1.569	1.195	1.746	2.11	4.276	3.111	3.15	3.906	3.896	6.179	2
NC_042728.1	Engraulis ringens	Engraulis_ringens_NC_042728_1	Actinopteri	Clupeiformes	Engraulidae	Engraulis	Chordata	F	H	16690	15600	-0.193	-0.188	-0.301	-0.343	26.7	26.1	28.1	19.1	52.8	47.2	45.2	0.011	-0.191	-0.011	0.191	0.933765	1.735	1.228	1.228	1.32	0.864	0.825	0.725	0.707	0.707	2.594	2.05	1.56	1.195	1.721	2.11	4.324	3.127	3.157	3.877	3.934	6.07	2
NC_009581.1	Engraulis encrasicolus	Engraulis_encrasicolus_NC_009581_1	Actinopteri	Clupeiformes	Engraulidae	Engraulis	Chordata	F	H	16674	15576	-0.199	-0.195	-0.327	-0.375	27.3	26.8	27.5	18.4	54.1	45.9	45.2	0.009	-0.198	-0.009	0.198	0.941255	1.75	1.239	1.239	1.332	0.874	0.835	0.733	0.715	0.715	2.663	2.065	1.56	1.236	1.753	2.126	4.285	3.099	3.142	3.933	3.898	6.233	2
NC_003097.1	Engraulis japonicus	Engraulis_japonicus_NC_003097_1	Actinopteri	Clupeiformes	Engraulidae	Engraulis	Chordata	F	H	16675	15592	-0.198	-0.193	-0.317	-0.36	27.2	26.9	27.5	18.4	54.1	45.9	45.3	0.007	-0.197	-0.007	0.197	0.938775	1.745	1.235	1.235	1.328	0.872	0.833	0.731	0.712	0.712	2.663	2.057	1.56	1.203	1.759	2.132	4.293	3.111	3.142	3.906	3.895	6.217	2
NC_014279.1	Lycengraulis grossidens	Lycengraulis_grossidens_NC_014279_1	Actinopteri	Clupeiformes	Engraulidae	Lycengraulis	Chordata	F	H	16671	15592	-0.241	-0.235	-0.543	-0.596	29.1	27	27.1	16.8	56.1	43.9	43.8	0.038	-0.236	-0.038	0.236	0.936953	1.741	1.232	1.232	1.325	0.866	0.827	0.728	0.71	0.71	2.587	2.057	1.579	1.211	1.74	2.11	4.27	3.051	3.134	3.932	3.828	6.071	2
NC_014277.1	Lycothrissa crocodilus	Lycothrissa_crocodilus_NC_014277_1	Actinopteri	Clupeiformes	Engraulidae	Lycothrissa	Chordata	F	H	17069	15587	-0.323	-0.315	-0.712	-0.804	30.8	25.6	28.8	14.8	56.4	43.6	40.4	0.093	-0.319	-0.093	0.319	0.940729	1.766	1.255	1.255	1.345	0.863	0.824	0.732	0.714	0.714	2.621	2.115	1.59	1.267	1.788	2.25	4.255	2.807	3.148	3.952	3.834	6.122	2
NC_051981.1	Setipinna tenuifilis	Setipinna_tenuifilis_NC_051981_1	Actinopteri	Clupeiformes	Engraulidae	Setipinna	Chordata	F	H	16883	15548	-0.3	-0.291	-0.673	-0.764	31.5	25	28.2	15.3	56.5	43.5	40.3	0.115	-0.298	-0.115	0.298	0.925875	1.734	1.228	1.228	1.318	0.863	0.824	0.716	0.699	0.699	2.56	2.042	1.579	1.172	1.734	2.16	4.237	2.884	3.125	3.919	3.787	5.952	2
NC_020468.1	Setipinna taty	Setipinna_taty_NC_020468_1	Actinopteri	Clupeiformes	Engraulidae	Setipinna	Chordata	F	H	16887	15595	-0.286	-0.277	-0.656	-0.739	30.8	25.7	27.9	15.5	56.5	43.4	41.2	0.089	-0.285	-0.089	0.285	0.941188	1.762	1.25	1.25	1.345	0.877	0.838	0.732	0.715	0.715	2.553	2.05	1.564	1.172	1.734	2.138	4.203	2.998	3.267	3.89	3.815	5.952	2
NC_033521.1	Stolephorus commersonnii	Stolephorus_commersonnii_NC_033521_1	Actinopteri	Clupeiformes	Engraulidae	Stolephorus	Chordata	F	H	16734	15580	-0.236	-0.231	-0.503	-0.564	29.1	27.2	26.8	16.9	56.3	43.7	44.1	0.034	-0.227	-0.034	0.227	0.93337	1.739	1.23	1.23	1.322	0.86	0.821	0.725	0.707	0.707	2.602	2.05	1.57	1.25	1.727	2.177	4.287	3.081	3.124	4.011	3.835	6.305	2
NC_042684.1	Stolephorus waitei	Stolephorus_waitei_NC_042684_1	Actinopteri	Clupeiformes	Engraulidae	Stolephorus	Chordata	F	H	16681	15580	-0.237	-0.232	-0.504	-0.572	28	27.2	27.6	17.1	55.2	44.7	44.3	0.015	-0.234	-0.015	0.234	0.929458	1.73	1.223	1.223	1.314	0.863	0.824	0.72	0.703	0.703	2.581	2.042	1.561	1.211	1.727	2.181	4.374	3.031	3.125	4.038	3.811	6.359	2
NC_042729.1	Stolephorus insularis	Stolephorus_insularis_NC_042729_1	Actinopteri	Clupeiformes	Engraulidae	Stolephorus	Chordata	F	H	16711	15586	-0.217	-0.209	-0.478	-0.543	28	27.9	26.8	17.4	55.9	44.2	45.3	0.002	-0.213	-0.002	0.213	0.936427	1.743	1.234	1.234	1.326	0.869	0.831	0.727	0.71	0.71	2.604	2.05	1.608	1.219	1.74	2.187	4.314	3.05	3.163	3.993	3.891	6.348	2
NC_035065.1	Thryssa dussumieri	Thryssa_dussumieri_NC_035065_1	Actinopteri	Clupeiformes	Engraulidae	Thryssa	Chordata	F	H	16920	15601	-0.3	-0.292	-0.587	-0.66	31.1	24.4	28.8	15.8	55.5	44.6	40.2	0.121	-0.292	-0.121	0.292	0.924983	1.734	1.228	1.228	1.32	0.862	0.823	0.717	0.698	0.698	2.612	2.042	1.551	1.227	1.746	2.181	4.305	2.949	3.155	3.863	3.791	5.964	2
NC_038196.1	Thryssa setirostris	Thryssa_setirostris_NC_038196_1	Actinopteri	Clupeiformes	Engraulidae	Thryssa	Chordata	F	H	16926	15585	-0.277	-0.267	-0.453	-0.54	30	24	29.2	16.8	54	46	40.8	0.11	-0.271	-0.11	0.271	0.931665	1.749	1.24	1.24	1.331	0.857	0.818	0.723	0.705	0.705	2.594	2.042	1.57	1.219	1.747	2.159	4.297	2.964	3.191	3.959	3.827	5.989	2
NC_036672.1	Thryssa hamiltonii	Thryssa_hamiltonii_NC_036672_1	Actinopteri	Clupeiformes	Engraulidae	Thryssa	Chordata	F	H	16737	15588	-0.273	-0.264	-0.563	-0.635	30.7	24.9	28.2	16.3	55.6	44.5	41.2	0.105	-0.267	-0.105	0.267	0.923863	1.732	1.226	1.226	1.32	0.859	0.82	0.715	0.697	0.697	2.601	2.042	1.57	1.211	1.72	2.17	4.293	2.962	3.192	3.961	3.82	6.002	2
NC_039819.1	Thryssa vitrirostris	Thryssa_vitrirostris_NC_039819_1	Actinopteri	Clupeiformes	Engraulidae	Thryssa	Chordata	F	H	16975	15590	-0.285	-0.278	-0.596	-0.674	30.6	25	28.4	16	55.6	44.4	41	0.099	-0.279	-0.099	0.279	0.921292	1.719	1.215	1.215	1.307	0.857	0.818	0.712	0.695	0.695	2.59	2.05	1.589	1.203	1.708	2.156	4.294	2.924	3.147	3.864	3.815	6.016	2
NC_029940.1	Thryssa kammalensis	Thryssa_kammalensis_NC_029940_1	Actinopteri	Clupeiformes	Engraulidae	Thryssa	Chordata	F	H	16968	15589	-0.239	-0.233	-0.473	-0.525	30.1	26.6	26.7	16.6	56.7	43.3	43.2	0.062	-0.235	-0.062	0.235	0.920967	1.725	1.22	1.22	1.31	0.857	0.818	0.711	0.694	0.694	2.573	2.042	1.56	1.164	1.714	2.149	4.211	3.061	3.145	3.891	3.769	5.907	2
NC_014264.1	Thryssa baelama	Thryssa_baelama_NC_014264_1	Actinopteri	Clupeiformes	Engraulidae	Thryssa	Chordata	F	H	16865	15594	-0.215	-0.207	-0.374	-0.413	28.5	25.6	27.8	18.1	54.1	45.9	43.7	0.054	-0.211	-0.054	0.211	0.924606	1.731	1.224	1.224	1.316	0.862	0.823	0.715	0.698	0.698	2.58	2.057	1.56	1.18	1.708	2.16	4.28	3.058	3.163	3.891	3.806	5.943	2
NC_051499.1	Ilisha striatula	Ilisha_striatula_NC_051499_1	Actinopteri	Clupeiformes	Pristigasteridae	Ilisha	Chordata	F	H	16847	15595	-0.325	-0.32	-0.7	-0.782	31.1	24.6	29.1	15.2	55.7	44.3	39.8	0.116	-0.315	-0.116	0.315	0.935432	1.764	1.258	1.258	1.339	0.872	0.833	0.725	0.709	0.709	2.598	2.062	1.546	1.266	1.803	2.074	4.232	2.469	3.097	3.949	3.7	6.698	2
NC_009585.1	Ilisha elongata	Ilisha_elongata_NC_009585_1	Actinopteri	Clupeiformes	Pristigasteridae	Ilisha	Chordata	F	H	16809	15605	-0.32	-0.316	-0.688	-0.762	30.8	24.7	29.1	15.4	55.5	44.5	40.1	0.111	-0.309	-0.111	0.309	0.939503	1.772	1.264	1.264	1.345	0.868	0.829	0.729	0.713	0.713	2.639	2.062	1.556	1.274	1.803	2.074	4.177	2.499	3.08	3.908	3.707	6.637	2
NC_009584.1	Ilisha africana	Ilisha_africana_NC_009584_1	Actinopteri	Clupeiformes	Pristigasteridae	Ilisha	Chordata	F	H	16642	15588	-0.31	-0.308	-0.686	-0.75	30.6	25.7	28.5	15.3	56.3	43.8	41	0.088	-0.301	-0.088	0.301	0.935999	1.767	1.259	1.259	1.341	0.876	0.837	0.726	0.709	0.709	2.557	2.077	1.546	1.242	1.788	2.081	4.14	2.544	3.113	3.938	3.726	6.769	2
NC_035062.1	Opisthopterus tardoore	Opisthopterus_tardoore_NC_035062_1	Actinopteri	Clupeiformes	Pristigasteridae	Opisthopterus	Chordata	F	H	16852	15596	-0.302	-0.296	-0.696	-0.773	31.4	26.4	27.3	14.9	57.8	42.2	41.3	0.088	-0.293	-0.088	0.293	0.939427	1.771	1.264	1.264	1.346	0.882	0.843	0.729	0.713	0.713	2.603	2.076	1.556	1.234	1.806	2.103	4.214	2.496	3.115	3.895	3.737	6.757	2
NC_014268.1	Pellona flavipinnis	Pellona_flavipinnis_NC_014268_1	Actinopteri	Clupeiformes	Pristigasteridae	Pellona	Chordata	F	H	16742	15598	-0.315	-0.308	-0.579	-0.636	31.2	23	30	15.8	54.2	45.8	38.8	0.151	-0.31	-0.151	0.31	0.925437	1.748	1.248	1.248	1.323	0.855	0.817	0.714	0.699	0.699	2.654	2.091	1.575	1.25	1.736	2.118	4.201	2.561	3.127	3.908	3.739	6.646	2
NC_008668.1	Acheilognathus typus	Acheilognathus_typus_NC_008668_1	Actinopteri	Cypriniformes	Acheilognathidae	Acheilognathus	Chordata	F	H	16778	15600	-0.241	-0.235	-0.533	-0.605	30	27	26.6	16.5	57	43.1	43.5	0.052	-0.234	-0.052	0.234	0.884098	1.757	1.238	1.238	1.301	0.873	0.825	0.661	0.658	0.658	2.523	2.05	1.427	1.215	1.662	1.925	4.422	2.794	3.082	3.791	3.78	5.138	2
NC_013712.1	Acheilognathus yamatsutae	Acheilognathus_yamatsutae_NC_013712_1	Actinopteri	Cypriniformes	Acheilognathidae	Acheilognathus	Chordata	F	H	16703	15599	-0.229	-0.224	-0.529	-0.612	29.7	27	26.5	16.8	56.7	43.3	43.8	0.048	-0.225	-0.048	0.225	0.878201	1.745	1.23	1.23	1.291	0.859	0.809	0.655	0.652	0.652	2.481	2.071	1.427	1.215	1.593	1.904	4.28	2.794	3.039	3.777	3.758	5.038	2
NC_013711.1	Acheilognathus macropterus	Acheilognathus_macropterus_NC_013711_1	Actinopteri	Cypriniformes	Acheilognathidae	Acheilognathus	Chordata	F	H	16774	15598	-0.227	-0.222	-0.542	-0.604	30	27.3	26.1	16.5	57.3	42.6	43.8	0.047	-0.224	-0.047	0.224	0.876598	1.742	1.225	1.225	1.289	0.865	0.817	0.653	0.65	0.65	2.462	2.05	1.437	1.215	1.612	1.951	4.373	2.818	3.063	3.791	3.724	5.089	2
NC_013705.1	Acheilognathus intermedia	Acheilognathus_intermedia_NC_013705_1	Actinopteri	Cypriniformes	Acheilognathidae	Acheilognathus	Chordata	F	H	16610	15595	-0.233	-0.228	-0.451	-0.508	28.5	26	28	17.5	54.5	45.5	43.5	0.045	-0.231	-0.045	0.231	0.877375	1.744	1.226	1.226	1.296	0.865	0.815	0.656	0.651	0.651	2.487	2.057	1.465	1.215	1.638	1.977	4.24	2.867	2.99	3.819	3.847	5.205	2
NC_031152.1	Acheilognathus meridianus	Acheilognathus_meridianus_NC_031152_1	Actinopteri	Cypriniformes	Acheilognathidae	Acheilognathus	Chordata	F	H	16563	15597	-0.227	-0.222	-0.566	-0.645	30.2	27.7	25.8	16.3	57.9	42.1	44	0.042	-0.224	-0.042	0.224	0.880327	1.749	1.231	1.231	1.295	0.855	0.805	0.657	0.654	0.654	2.478	2.057	1.485	1.215	1.606	1.887	4.329	2.794	3.001	3.791	3.735	5.145	2
NC_042407.1	Acheilognathus tonkinensis	Acheilognathus_tonkinensis_NC_042407_1	Actinopteri	Cypriniformes	Acheilognathidae	Acheilognathus	Chordata	F	H	16767	15596	-0.218	-0.209	-0.471	-0.534	29.4	27.1	26.5	17	56.5	43.5	44.1	0.041	-0.218	-0.041	0.218	0.875042	1.739	1.223	1.223	1.286	0.857	0.809	0.651	0.648	0.648	2.469	2.043	1.427	1.207	1.605	1.906	4.372	2.818	3.044	3.777	3.736	5.153	2
NC_014882.1	Acheilognathus somjinensis	Acheilognathus_somjinensis_NC_014882_1	Actinopteri	Cypriniformes	Acheilognathidae	Acheilognathus	Chordata	F	H	16569	15602	-0.217	-0.211	-0.404	-0.461	28.8	26.6	27.1	17.5	55.4	44.6	44.1	0.041	-0.217	-0.041	0.217	0.875731	1.742	1.221	1.221	1.286	0.865	0.815	0.654	0.649	0.649	2.481	2.036	1.436	1.121	1.677	1.963	4.164	2.831	2.959	3.791	3.742	5.123	2
NC_028416.1	Acheilognathus gracilis	Acheilognathus_gracilis_NC_028416_1	Actinopteri	Cypriniformes	Acheilognathidae	Acheilognathus	Chordata	F	H	16988	15804	-0.211	-0.205	-0.44	-0.501	29.5	27.4	26.1	17	56.9	43.1	44.4	0.038	-0.21	-0.038	0.21	0.874025	1.737	1.221	1.221	1.284	0.857	0.808	0.65	0.647	0.647	2.476	2.05	1.427	1.207	1.599	1.918	4.341	2.806	3.081	3.763	3.763	5.101	2
NC_026872.1	Acheilognathus barbatus	Acheilognathus_barbatus_NC_026872_1	Actinopteri	Cypriniformes	Acheilognathidae	Acheilognathus	Chordata	F	H	16770	15599	-0.211	-0.208	-0.432	-0.485	29.1	26.9	26.6	17.4	56	44	44.3	0.038	-0.208	-0.038	0.208	0.891912	1.773	1.25	1.25	1.315	0.886	0.83	0.669	0.665	0.665	2.486	2.043	1.437	1.207	1.745	1.925	4.319	2.819	3.049	3.777	3.884	5.132	2
NC_023101.1	Acheilognathus chankaensis	Acheilognathus_chankaensis_NC_023101_1	Actinopteri	Cypriniformes	Acheilognathidae	Acheilognathus	Chordata	F	H	16774	15598	-0.219	-0.214	-0.513	-0.581	29.9	27.8	25.7	16.6	57.7	42.3	44.4	0.037	-0.216	-0.037	0.216	0.875046	1.739	1.223	1.223	1.286	0.86	0.812	0.651	0.648	0.648	2.456	2.043	1.408	1.223	1.612	1.928	4.36	2.83	3.049	3.777	3.71	5.089	2
NC_028736.1	Acheilognathus majusculus	Acheilognathus_majusculus_NC_028736_1	Actinopteri	Cypriniformes	Acheilognathidae	Acheilognathus	Chordata	F	H	17155	15590	-0.215	-0.208	-0.523	-0.591	29.4	27.4	25.9	17.2	56.8	43.1	44.6	0.035	-0.203	-0.035	0.203	0.882986	1.754	1.236	1.236	1.299	0.857	0.808	0.66	0.656	0.656	2.498	2.05	1.446	1.223	1.651	1.928	4.26	2.866	3.037	3.749	3.756	5.136	2
NC_028433.1	Acheilognathus rhombeus	Acheilognathus_rhombeus_NC_028433_1	Actinopteri	Cypriniformes	Acheilognathidae	Acheilognathus	Chordata	F	H	16780	15599	-0.213	-0.207	-0.454	-0.518	29.4	27.5	26.1	17	56.9	43.1	44.5	0.034	-0.212	-0.034	0.212	0.874533	1.738	1.222	1.222	1.285	0.857	0.808	0.651	0.648	0.648	2.482	2.043	1.427	1.215	1.599	1.907	4.342	2.806	3.077	3.749	3.768	5.101	2
NC_013702.1	Acheilognathus signifer	Acheilognathus_signifer_NC_013702_1	Actinopteri	Cypriniformes	Acheilognathidae	Acheilognathus	Chordata	F	H	16566	15585	-0.203	-0.197	-0.379	-0.432	28.1	26.5	27.3	18.1	54.6	45.4	44.6	0.03	-0.202	-0.03	0.202	0.879402	1.749	1.23	1.23	1.297	0.865	0.815	0.658	0.653	0.653	2.521	2.057	1.417	1.23	1.649	1.968	4.232	2.856	3.013	3.847	3.769	5.12	2
NC_037404.1	Acheilognathus omeiensis	Acheilognathus_omeiensis_NC_037404_1	Actinopteri	Cypriniformes	Acheilognathidae	Acheilognathus	Chordata	F	H	16774	15594	-0.207	-0.2	-0.439	-0.506	29	27.7	26	17.3	56.7	43.3	45	0.022	-0.202	-0.022	0.202	0.875607	1.74	1.224	1.224	1.287	0.861	0.812	0.652	0.649	0.649	2.456	2.043	1.436	1.207	1.618	1.921	4.339	2.818	3.058	3.749	3.752	5.111	2
NC_031538.1	Rhodeus amarus	Rhodeus_amarus_NC_031538_1	Actinopteri	Cypriniformes	Acheilognathidae	Rhodeus	Chordata	F	H	16607	15625	-0.23	-0.225	-0.511	-0.575	29	26.6	27.2	17.2	55.6	44.4	43.8	0.044	-0.226	-0.044	0.226	0.884001	1.753	1.235	1.235	1.306	0.863	0.813	0.666	0.657	0.657	2.507	2.036	1.437	1.145	1.719	1.944	4.272	2.878	3.024	3.88	3.797	5.184	2
NC_025326.1	Rhodeus sericeus	Rhodeus_sericeus_NC_025326_1	Actinopteri	Cypriniformes	Acheilognathidae	Rhodeus	Chordata	F	H	16581	15589	-0.228	-0.224	-0.502	-0.561	28.9	26.6	27.2	17.3	55.5	44.5	43.9	0.043	-0.224	-0.043	0.224	0.882047	1.749	1.232	1.232	1.303	0.86	0.81	0.663	0.655	0.655	2.514	2.036	1.437	1.145	1.706	1.928	4.254	2.879	3.006	3.88	3.79	5.191	2
NC_022690.1	Rhodeus shitaiensis	Rhodeus_shitaiensis_NC_022690_1	Actinopteri	Cypriniformes	Acheilognathidae	Rhodeus	Chordata	F	H	16774	15595	-0.222	-0.218	-0.439	-0.494	28.7	26.5	27.4	17.4	55.2	44.8	43.9	0.04	-0.221	-0.04	0.221	0.894682	1.776	1.253	1.253	1.322	0.878	0.827	0.675	0.668	0.668	2.556	2.113	1.534	1.141	1.665	1.913	4.28	2.906	3.066	3.888	3.846	5.278	2
NC_060735.1	Rhodeus cyanorostris	Rhodeus_cyanorostris_NC_060735_1	Actinopteri	Cypriniformes	Acheilognathidae	Rhodeus	Chordata	F	H	16580	15576	-0.229	-0.223	-0.472	-0.542	28.5	26.4	27.6	17.5	54.9	45.1	43.9	0.038	-0.225	-0.038	0.225	0.898295	1.772	1.252	1.252	1.329	0.881	0.83	0.679	0.672	0.672	2.57	2.05	1.522	1.167	1.72	1.946	4.494	2.929	3.081	4.018	3.855	5.146	2
NC_013709.1	Rhodeus suigensis	Rhodeus_suigensis_NC_013709_1	Actinopteri	Cypriniformes	Acheilognathidae	Rhodeus	Chordata	F	H	16733	15601	-0.213	-0.208	-0.438	-0.483	28.5	26.6	27.2	17.7	55.1	44.9	44.3	0.035	-0.21	-0.035	0.21	0.893293	1.771	1.25	1.25	1.319	0.879	0.829	0.674	0.667	0.667	2.556	2.112	1.494	1.246	1.693	1.99	4.267	2.946	3.073	3.837	3.888	5.191	2
NC_008642.1	Rhodeus ocellatus kurumeus	Rhodeus_ocellatus_kurumeus_NC_008642_1	Actinopteri	Cypriniformes	Acheilognathidae	Rhodeus	Chordata	F	H	16674	15602	-0.22	-0.217	-0.511	-0.563	29.2	27.3	26.5	17	56.5	43.5	44.3	0.034	-0.219	-0.034	0.219	0.886966	1.765	1.244	1.244	1.311	0.865	0.816	0.668	0.66	0.66	2.48	2.105	1.504	1.225	1.684	2.016	4.324	2.89	3.021	3.862	4.003	5.137	2
NC_027437.1	Rhodeus fangi	Rhodeus_fangi_NC_027437_1	Actinopteri	Cypriniformes	Acheilognathidae	Rhodeus	Chordata	F	H	16733	15601	-0.213	-0.207	-0.428	-0.47	28.5	26.8	27	17.7	55.3	44.7	44.5	0.032	-0.21	-0.032	0.21	0.887078	1.759	1.24	1.24	1.309	0.872	0.821	0.668	0.66	0.66	2.563	2.112	1.485	1.238	1.686	1.951	4.289	2.922	3.055	3.837	3.877	5.181	2
NC_022721.1	Rhodeus sinensis	Rhodeus_sinensis_NC_022721_1	Actinopteri	Cypriniformes	Acheilognathidae	Rhodeus	Chordata	F	H	16677	15604	-0.217	-0.214	-0.495	-0.552	29	27.3	26.5	17.1	56.3	43.6	44.4	0.031	-0.215	-0.031	0.215	0.886547	1.765	1.243	1.243	1.311	0.871	0.817	0.667	0.66	0.66	2.51	2.098	1.475	1.222	1.679	2.031	4.308	2.902	3.007	3.834	4.016	5.134	2
NC_029718.1	Rhodeus notatus	Rhodeus_notatus_NC_029718_1	Actinopteri	Cypriniformes	Acheilognathidae	Rhodeus	Chordata	F	H	16735	15601	-0.21	-0.204	-0.419	-0.464	28.5	26.8	26.9	17.7	55.3	44.6	44.5	0.031	-0.206	-0.031	0.206	0.888607	1.762	1.242	1.242	1.312	0.874	0.823	0.669	0.662	0.662	2.556	2.113	1.485	1.246	1.686	1.973	4.28	2.934	3.069	3.837	3.877	5.172	2
NC_024885.1	Rhodeus lighti	Rhodeus_lighti_NC_024885_1	Actinopteri	Cypriniformes	Acheilognathidae	Rhodeus	Chordata	F	H	16677	15605	-0.209	-0.206	-0.47	-0.513	28.9	27.2	26.5	17.4	56.1	43.9	44.6	0.03	-0.208	-0.03	0.208	0.884519	1.764	1.24	1.24	1.307	0.875	0.815	0.666	0.658	0.658	2.482	2.098	1.465	1.136	1.705	2.02	4.278	2.836	2.989	3.863	3.97	5.12	2
NC_011211.1	Rhodeus ocellatus	Rhodeus_ocellatus_NC_011211_1	Actinopteri	Cypriniformes	Acheilognathidae	Rhodeus	Chordata	F	H	16680	15601	-0.217	-0.214	-0.499	-0.546	29	27.4	26.5	17.1	56.4	43.6	44.5	0.028	-0.215	-0.028	0.215	0.88915	1.77	1.247	1.247	1.315	0.872	0.818	0.67	0.663	0.663	2.539	2.098	1.494	1.23	1.698	2.02	4.322	2.869	3.023	3.862	4.034	5.174	2
NC_007885.1	Rhodeus uyekii	Rhodeus_uyekii_NC_007885_1	Actinopteri	Cypriniformes	Acheilognathidae	Rhodeus	Chordata	F	H	16817	15585	-0.208	-0.205	-0.499	-0.543	28.3	27	26.9	17.8	55.3	44.7	44.8	0.023	-0.204	-0.023	0.204	0.89357	1.772	1.251	1.251	1.32	0.882	0.831	0.674	0.667	0.667	2.528	2.113	1.456	1.243	1.707	2.003	4.35	2.969	3.056	3.903	3.898	5.197	2
NC_042717.1	Sinorhodeus microlepis	Sinorhodeus_microlepis_NC_042717_1	Actinopteri	Cypriniformes	Acheilognathidae	Sinorhodeus	Chordata	F	H	16591	15600	-0.212	-0.207	-0.469	-0.517	29.5	27.4	26.1	17	56.9	43.1	44.4	0.037	-0.21	-0.037	0.21	0.877896	1.739	1.225	1.225	1.293	0.862	0.812	0.658	0.651	0.651	2.514	2.05	1.446	1.144	1.644	1.935	4.258	2.831	2.998	3.862	3.791	5.179	2
NC_027665.1	Tanakia tanago	Tanakia_tanago_NC_027665_1	Actinopteri	Cypriniformes	Acheilognathidae	Tanakia	Chordata	F	H	16584	15608	-0.25	-0.244	-0.561	-0.638	30.2	26.7	26.8	16.2	56.9	43	42.9	0.062	-0.246	-0.062	0.246	0.873033	1.735	1.22	1.22	1.283	0.852	0.803	0.648	0.646	0.646	2.473	2.043	1.427	1.23	1.644	1.862	4.276	2.794	2.982	3.805	3.725	5.06	2
NC_024566.1	Tanakia lanceolata	Tanakia_lanceolata_NC_024566_1	Actinopteri	Cypriniformes	Acheilognathidae	Tanakia	Chordata	F	H	16607	15595	-0.228	-0.223	-0.452	-0.509	28.3	26.1	28	17.6	54.4	45.6	43.7	0.04	-0.227	-0.04	0.227	0.874286	1.738	1.221	1.221	1.29	0.864	0.813	0.653	0.648	0.648	2.487	2.05	1.436	1.207	1.644	1.994	4.243	2.892	2.979	3.805	3.846	5.144	2
NC_025515.1	Tanakia limbata	Tanakia_limbata_NC_025515_1	Actinopteri	Cypriniformes	Acheilognathidae	Tanakia	Chordata	F	H	16565	15598	-0.208	-0.203	-0.374	-0.421	28.2	26.3	27.5	18	54.5	45.5	44.3	0.034	-0.208	-0.034	0.208	0.875189	1.741	1.22	1.22	1.285	0.865	0.815	0.654	0.649	0.649	2.488	2.036	1.436	1.129	1.651	1.972	4.25	2.831	2.98	3.791	3.758	5.092	2
NC_027084.1	Tanakia himantegus	Tanakia_himantegus_NC_027084_1	Actinopteri	Cypriniformes	Acheilognathidae	Tanakia	Chordata	F	H	16575	15605	-0.211	-0.207	-0.405	-0.462	29.2	27.4	26.2	17.2	56.6	43.4	44.6	0.033	-0.209	-0.033	0.209	0.938287	1.867	1.328	1.328	1.395	0.914	0.864	0.716	0.712	0.712	2.508	2.036	1.437	1.504	1.767	2.242	4.257	3.066	2.957	3.805	4.062	5.73	2
NC_013704.1	Tanakia koreensis	Tanakia_koreensis_NC_013704_1	Actinopteri	Cypriniformes	Acheilognathidae	Tanakia	Chordata	F	H	16563	15595	-0.203	-0.198	-0.378	-0.426	28.2	26.4	27.3	18.1	54.6	45.4	44.5	0.033	-0.202	-0.033	0.202	0.880584	1.751	1.232	1.232	1.299	0.866	0.816	0.659	0.654	0.654	2.521	2.057	1.446	1.222	1.668	1.99	4.228	2.868	2.998	3.805	3.77	5.11	2
NC_039820.1	Tanakia latimarginata	Tanakia_latimarginata_NC_039820_1	Actinopteri	Cypriniformes	Acheilognathidae	Tanakia	Chordata	F	H	16568	15600	-0.21	-0.205	-0.405	-0.456	28.1	26.4	27.5	18	54.5	45.5	44.4	0.03	-0.21	-0.03	0.21	0.873809	1.738	1.217	1.217	1.284	0.86	0.809	0.652	0.647	0.647	2.536	2.036	1.427	1.136	1.651	1.949	4.206	2.88	2.987	3.791	3.743	5.051	2
NC_050979.1	Balitora ludongensis	Balitora_ludongensis_NC_050979_1	Actinopteri	Cypriniformes	Balitoridae	Balitora	Chordata	F	H	16576	15597	-0.277	-0.272	-0.587	-0.648	30.4	24.5	28.8	16.4	54.9	45.2	40.9	0.108	-0.274	-0.108	0.274	0.87631	1.694	1.193	1.193	1.28	0.82	0.775	0.657	0.65	0.65	2.407	2.049	1.457	1.152	1.584	1.778	4.368	3.005	2.954	3.807	3.555	4.704	2
NC_029440.1	Bhavania australis	Bhavania_australis_NC_029440_1	Actinopteri	Cypriniformes	Balitoridae	Bhavania	Chordata	F	H	16562	15606	-0.239	-0.232	-0.472	-0.53	30.8	25.9	26.7	16.6	56.7	43.3	42.5	0.087	-0.233	-0.087	0.233	0.885607	1.714	1.207	1.207	1.295	0.824	0.78	0.666	0.659	0.659	2.452	2.062	1.447	1.171	1.608	1.808	4.428	2.878	2.954	3.791	3.638	4.694	2
NC_031634.1	Homaloptera parclitella	Homaloptera_parclitella_NC_031634_1	Actinopteri	Cypriniformes	Balitoridae	Homaloptera	Chordata	F	H	16577	15607	-0.268	-0.263	-0.539	-0.598	30.9	24.6	28.1	16.4	55.5	44.5	41	0.114	-0.264	-0.114	0.264	0.879165	1.701	1.195	1.195	1.288	0.817	0.773	0.66	0.653	0.653	2.38	2.042	1.437	1.113	1.552	1.828	4.33	3.017	2.987	3.791	3.611	4.684	2
NC_033953.1	Homaloptera ocellata	Homaloptera_ocellata_NC_033953_1	Actinopteri	Cypriniformes	Balitoridae	Homaloptera	Chordata	F	H	16577	15607	-0.265	-0.258	-0.508	-0.574	30.8	24.7	28	16.5	55.5	44.5	41.2	0.109	-0.259	-0.109	0.259	0.880381	1.704	1.197	1.197	1.292	0.813	0.767	0.661	0.654	0.654	2.373	2.042	1.437	1.161	1.559	1.855	4.351	3.005	2.964	3.791	3.613	4.684	2
NC_033955.1	Homaloptera confuzona	Homaloptera_confuzona_NC_033955_1	Actinopteri	Cypriniformes	Balitoridae	Homaloptera	Chordata	F	H	16565	15599	-0.25	-0.245	-0.545	-0.6	30.5	25.7	27.3	16.5	56.2	43.8	42.2	0.086	-0.248	-0.086	0.248	0.882325	1.708	1.2	1.2	1.295	0.821	0.776	0.663	0.656	0.656	2.38	2.049	1.447	1.16	1.559	1.866	4.39	2.955	2.989	3.791	3.596	4.704	2
NC_031635.1	Homaloptera ogilviei	Homaloptera_ogilviei_NC_031635_1	Actinopteri	Cypriniformes	Balitoridae	Homaloptera	Chordata	F	H	16575	15607	-0.234	-0.227	-0.473	-0.544	30.5	25.8	26.9	16.8	56.3	43.7	42.6	0.083	-0.232	-0.083	0.232	0.881762	1.706	1.199	1.199	1.292	0.827	0.779	0.663	0.655	0.655	2.394	2.056	1.437	1.097	1.546	1.866	4.368	3.019	2.971	3.822	3.614	4.674	2
NC_033957.1	Homalopteroides smithi	Homalopteroides_smithi_NC_033957_1	Actinopteri	Cypriniformes	Balitoridae	Homalopteroides	Chordata	F	H	16559	15589	-0.244	-0.236	-0.638	-0.718	31.3	27.2	25.7	15.8	58.5	41.5	43	0.07	-0.239	-0.07	0.239	0.875905	1.698	1.198	1.198	1.287	0.832	0.786	0.656	0.649	0.649	2.393	2.035	1.476	1.137	1.624	1.83	4.37	2.832	2.923	3.791	3.609	4.674	2
NC_024598.1	Jinshaia sinensis	Jinshaia_sinensis_NC_024598_1	Actinopteri	Cypriniformes	Balitoridae	Jinshaia	Chordata	F	H	16567	15598	-0.275	-0.27	-0.578	-0.643	30.4	24.2	28.8	16.6	54.6	45.4	40.8	0.113	-0.269	-0.113	0.269	0.884131	1.709	1.206	1.206	1.295	0.826	0.781	0.665	0.658	0.658	2.394	2.106	1.437	1.152	1.584	1.855	4.371	3.017	2.938	3.807	3.558	4.694	2
NC_024606.1	Jinshaia abbreviata	Jinshaia_abbreviata_NC_024606_1	Actinopteri	Cypriniformes	Balitoridae	Jinshaia	Chordata	F	H	16567	15601	-0.273	-0.268	-0.569	-0.633	30.3	24.3	28.8	16.6	54.6	45.4	40.9	0.111	-0.268	-0.111	0.268	0.876846	1.695	1.194	1.194	1.283	0.821	0.777	0.658	0.65	0.65	2.4	2.049	1.437	1.152	1.597	1.822	4.376	3.03	2.931	3.807	3.551	4.704	2
NC_024609.1	Lepturichthys fimbriata	Lepturichthys_fimbriata_NC_024609_1	Actinopteri	Cypriniformes	Balitoridae	Lepturichthys	Chordata	F	H	16567	15599	-0.273	-0.269	-0.573	-0.636	30.4	24.4	28.7	16.5	54.8	45.2	40.9	0.11	-0.269	-0.11	0.269	0.875303	1.692	1.191	1.191	1.28	0.819	0.775	0.656	0.649	0.649	2.4	2.042	1.437	1.152	1.584	1.811	4.371	3.005	2.932	3.807	3.55	4.694	2
NC_025297.1	Metahomaloptera omeiensis	Metahomaloptera_omeiensis_NC_025297_1	Actinopteri	Cypriniformes	Balitoridae	Metahomaloptera	Chordata	F	H	16558	15597	-0.258	-0.252	-0.505	-0.574	29.4	25.4	28.3	16.8	54.8	45.1	42.2	0.073	-0.254	-0.073	0.254	0.887687	1.705	1.205	1.205	1.298	0.828	0.791	0.667	0.661	0.661	2.485	2.02	1.524	1.081	1.674	1.795	4.344	2.916	3.015	3.791	3.634	4.713	2
NC_033952.1	Neohomaloptera johorensis	Neohomaloptera_johorensis_NC_033952_1	Actinopteri	Cypriniformes	Balitoridae	Neohomaloptera	Chordata	F	H	16565	15593	-0.275	-0.27	-0.677	-0.724	31.8	25.7	27	15.6	57.5	42.6	41.3	0.106	-0.269	-0.106	0.269	0.883522	1.721	1.21	1.21	1.284	0.827	0.783	0.659	0.657	0.657	2.407	2.055	1.437	1.105	1.702	1.833	4.405	2.911	2.986	3.835	3.669	4.694	2
NC_008673.1	Pseudohomaloptera leonardi	Pseudohomaloptera_leonardi_NC_008673_1	Actinopteri	Cypriniformes	Balitoridae	Pseudohomaloptera	Chordata	F	H	16580	15613	-0.269	-0.263	-0.533	-0.595	32	24.6	27.5	15.9	56.6	43.4	40.5	0.131	-0.267	-0.131	0.267	0.892872	1.726	1.22	1.22	1.308	0.836	0.788	0.674	0.666	0.666	2.435	2.07	1.466	1.176	1.664	1.906	4.483	2.932	3.126	3.864	3.657	4.694	2
NC_011922.1	Sinogastromyzon puliensis	Sinogastromyzon_puliensis_NC_011922_1	Actinopteri	Cypriniformes	Balitoridae	Sinogastromyzon	Chordata	F	H	16551	15599	-0.259	-0.253	-0.583	-0.641	30.5	25.3	27.7	16.5	55.8	44.2	41.8	0.093	-0.254	-0.093	0.254	0.883448	1.708	1.205	1.205	1.292	0.827	0.784	0.664	0.657	0.657	2.407	2.077	1.437	1.145	1.591	1.8	4.392	3.017	2.94	3.821	3.581	4.715	2
NC_036741.1	Sinogastromyzon szechuanensis	Sinogastromyzon_szechuanensis_NC_036741_1	Actinopteri	Cypriniformes	Balitoridae	Sinogastromyzon	Chordata	F	H	16565	15599	-0.256	-0.249	-0.532	-0.597	30.4	25.3	27.7	16.6	55.7	44.3	41.9	0.092	-0.251	-0.092	0.251	0.877709	1.697	1.195	1.195	1.283	0.829	0.785	0.658	0.651	0.651	2.387	2.049	1.437	1.152	1.597	1.806	4.376	3.017	2.949	3.821	3.573	4.694	2
NC_024534.1	Sinogastromyzon sichangensis	Sinogastromyzon_sichangensis_NC_024534_1	Actinopteri	Cypriniformes	Balitoridae	Sinogastromyzon	Chordata	F	H	16567	15600	-0.26	-0.253	-0.564	-0.621	30.3	25.2	27.9	16.6	55.5	44.5	41.8	0.092	-0.255	-0.092	0.255	0.879785	1.701	1.199	1.199	1.288	0.828	0.783	0.66	0.653	0.653	2.4	2.056	1.437	1.144	1.63	1.8	4.392	3.03	2.928	3.821	3.565	4.704	2
NC_033954.1	Barbucca diabolica	Barbucca_diabolica_NC_033954_1	Actinopteri	Cypriniformes	Barbuccidae	Barbucca	Chordata	F	H	16540	15589	-0.244	-0.237	-0.646	-0.726	31.9	27.3	25.2	15.5	59.2	40.7	42.8	0.078	-0.238	-0.078	0.238	0.880977	1.708	1.202	1.202	1.292	0.829	0.789	0.662	0.654	0.654	2.43	2.063	1.476	1.074	1.623	1.831	4.35	2.795	2.943	3.834	3.637	4.739	2
NC_027175.1	Ambastaia sidthimunki	Ambastaia_sidthimunki_NC_027175_1	Actinopteri	Cypriniformes	Botiidae	Ambastaia	Chordata	F	H	16574	15592	-0.271	-0.266	-0.697	-0.768	31.8	25.7	26.9	15.5	57.5	42.4	41.2	0.107	-0.268	-0.107	0.268	0.870094	1.708	1.191	1.191	1.272	0.826	0.781	0.651	0.644	0.644	2.387	2.04	1.437	1.12	1.592	1.774	4.223	3.015	2.957	3.835	3.591	4.752	2
NC_027495.1	Botia lohachata	Botia_lohachata_NC_027495_1	Actinopteri	Cypriniformes	Botiidae	Botia	Chordata	F	H	16594	15601	-0.262	-0.255	-0.655	-0.727	32	25.9	26.5	15.6	57.9	42.1	41.5	0.106	-0.259	-0.106	0.259	0.872094	1.715	1.195	1.195	1.275	0.833	0.79	0.653	0.646	0.646	2.4	2.091	1.494	1.113	1.64	1.784	4.179	2.966	2.954	3.835	3.684	4.8	2
NC_031601.1	Botia udomritthiruji	Botia_udomritthiruji_NC_031601_1	Actinopteri	Cypriniformes	Botiidae	Botia	Chordata	F	H	16591	15600	-0.256	-0.251	-0.625	-0.689	31.8	26	26.4	15.7	57.8	42.1	41.7	0.1	-0.254	-0.1	0.254	0.874692	1.715	1.198	1.198	1.279	0.831	0.787	0.656	0.648	0.648	2.4	2.084	1.504	1.065	1.646	1.79	4.183	2.942	2.951	3.835	3.65	4.794	2
NC_008671.1	Chromobotia macracanthus	Chromobotia_macracanthus_NC_008671_1	Actinopteri	Cypriniformes	Botiidae	Chromobotia	Chordata	F	H	16937	15593	-0.264	-0.258	-0.609	-0.696	32.6	26.5	25.8	15.1	59.1	40.9	41.6	0.103	-0.261	-0.103	0.261	0.879567	1.725	1.206	1.206	1.285	0.829	0.785	0.66	0.653	0.653	2.4	2.076	1.554	1.136	1.64	1.764	4.273	2.905	2.943	3.821	3.651	4.76	2
NC_031602.1	Leptobotia pellegrini	Leptobotia_pellegrini_NC_031602_1	Actinopteri	Cypriniformes	Botiidae	Leptobotia	Chordata	F	H	16595	15598	-0.285	-0.283	-0.641	-0.701	31	24.5	28.4	16	55.5	44.4	40.5	0.117	-0.281	-0.117	0.281	0.861059	1.689	1.177	1.177	1.258	0.811	0.766	0.642	0.634	0.634	2.367	1.981	1.503	1.105	1.579	1.769	4.162	2.798	2.964	3.834	3.561	4.686	2
NC_026130.1	Leptobotia taeniops	Leptobotia_taeniops_NC_026130_1	Actinopteri	Cypriniformes	Botiidae	Leptobotia	Chordata	F	H	16592	15599	-0.279	-0.276	-0.66	-0.733	31.1	25	28	16	56.1	44	41	0.109	-0.274	-0.109	0.274	0.862678	1.694	1.18	1.18	1.261	0.815	0.771	0.644	0.636	0.636	2.367	1.995	1.512	1.105	1.586	1.785	4.177	2.762	2.957	3.834	3.557	4.706	2
NC_022851.1	Leptobotia rubrilabris	Leptobotia_rubrilabris_NC_022851_1	Actinopteri	Cypriniformes	Botiidae	Leptobotia	Chordata	F	H	16585	15591	-0.276	-0.274	-0.632	-0.69	31	24.9	28.1	16.1	55.9	44.2	41	0.109	-0.272	-0.109	0.272	0.866844	1.702	1.186	1.186	1.259	0.814	0.77	0.648	0.64	0.64	2.374	1.981	1.437	1.105	1.586	1.758	4.172	2.775	2.956	3.834	3.59	4.686	2
NC_024049.1	Leptobotia microphthalma	Leptobotia_microphthalma_NC_024049_1	Actinopteri	Cypriniformes	Botiidae	Leptobotia	Chordata	F	H	16512	15536	-0.279	-0.277	-0.649	-0.714	30.8	24.8	28.3	16.1	55.6	44.4	40.9	0.109	-0.274	-0.109	0.274	0.865293	1.699	1.184	1.184	1.262	0.816	0.772	0.646	0.639	0.639	2.394	1.981	1.437	1.105	1.612	1.763	4.172	2.775	2.953	3.834	3.581	4.686	2
NC_018764.1	Leptobotia elongata	Leptobotia_elongata_NC_018764_1	Actinopteri	Cypriniformes	Botiidae	Leptobotia	Chordata	F	H	16591	15602	-0.278	-0.276	-0.639	-0.704	30.8	24.8	28.3	16.2	55.6	44.5	41	0.108	-0.272	-0.108	0.272	0.861648	1.692	1.178	1.178	1.257	0.818	0.774	0.643	0.635	0.635	2.394	1.988	1.512	1.105	1.592	1.769	4.172	2.775	2.953	3.834	3.566	4.686	2
NC_008677.1	Leptobotia mantschurica	Leptobotia_mantschurica_NC_008677_1	Actinopteri	Cypriniformes	Botiidae	Leptobotia	Chordata	F	H	16588	15496	-0.271	-0.269	-0.716	-0.782	31.2	25.9	27.2	15.8	57.1	43	41.7	0.094	-0.266	-0.094	0.266	0.861533	1.686	1.177	1.177	1.265	0.816	0.772	0.642	0.635	0.635	2.367	1.994	1.503	1.145	1.579	1.752	4.158	2.799	2.931	3.834	3.543	4.676	2
NC_026127.1	Parabotia banarescui	Parabotia_banarescui_NC_026127_1	Actinopteri	Cypriniformes	Botiidae	Parabotia	Chordata	F	H	16590	15596	-0.269	-0.267	-0.65	-0.71	31	25.4	27.6	16	56.4	43.6	41.4	0.1	-0.266	-0.1	0.266	0.861536	1.686	1.177	1.177	1.265	0.813	0.77	0.642	0.635	0.635	2.367	1.994	1.503	1.145	1.573	1.758	4.141	2.787	2.938	3.834	3.552	4.665	2
NC_053270.1	Parabotia kiangsiensis	Parabotia_kiangsiensis_NC_053270_1	Actinopteri	Cypriniformes	Botiidae	Parabotia	Chordata	F	H	16592	15571	-0.268	-0.266	-0.611	-0.675	30.7	25.1	27.9	16.3	55.8	44.2	41.4	0.099	-0.263	-0.099	0.263	0.859983	1.683	1.174	1.174	1.262	0.815	0.771	0.641	0.633	0.633	2.367	1.994	1.503	1.137	1.566	1.752	4.154	2.775	2.938	3.834	3.549	4.676	2
NC_026128.1	Parabotia fasciatus	Parabotia_fasciatus_NC_026128_1	Actinopteri	Cypriniformes	Botiidae	Parabotia	Chordata	F	H	16590	15570	-0.271	-0.269	-0.715	-0.779	31.3	25.8	27.2	15.7	57.1	42.9	41.5	0.095	-0.267	-0.095	0.267	0.861017	1.685	1.176	1.176	1.264	0.815	0.771	0.642	0.634	0.634	2.367	1.994	1.503	1.145	1.573	1.763	4.154	2.799	2.92	3.834	3.551	4.676	2
NC_027853.1	Sinibotia robusta	Sinibotia_robusta_NC_027853_1	Actinopteri	Cypriniformes	Botiidae	Sinibotia	Chordata	F	H	16575	15586	-0.269	-0.266	-0.706	-0.771	31.9	25.6	26.9	15.6	57.5	42.5	41.2	0.109	-0.267	-0.109	0.267	0.877179	1.721	1.202	1.202	1.284	0.833	0.787	0.658	0.651	0.651	2.407	2.047	1.471	1.108	1.598	1.769	4.215	2.978	2.977	3.848	3.635	4.792	2
NC_020327.1	Sinibotia superciliaris	Sinibotia_superciliaris_NC_020327_1	Actinopteri	Cypriniformes	Botiidae	Sinibotia	Chordata	F	H	16572	15588	-0.269	-0.265	-0.688	-0.744	31.6	25.5	27.2	15.7	57.1	42.9	41.2	0.106	-0.267	-0.106	0.267	0.881299	1.729	1.208	1.208	1.29	0.835	0.79	0.662	0.655	0.655	2.434	2.062	1.478	1.124	1.624	1.774	4.248	3.041	2.972	3.849	3.65	4.814	2
NC_033950.1	Sinibotia pulchra	Sinibotia_pulchra_NC_033950_1	Actinopteri	Cypriniformes	Botiidae	Sinibotia	Chordata	F	H	16568	15593	-0.263	-0.258	-0.654	-0.711	31.7	25.7	26.9	15.7	57.4	42.6	41.4	0.104	-0.262	-0.104	0.262	0.879129	1.725	1.205	1.205	1.286	0.838	0.793	0.66	0.653	0.653	2.42	2.055	1.478	1.117	1.598	1.802	4.253	3.053	2.973	3.82	3.615	4.825	2
NC_030322.1	Sinibotia reevesae	Sinibotia_reevesae_NC_030322_1	Actinopteri	Cypriniformes	Botiidae	Sinibotia	Chordata	F	H	16572	15592	0.27	0.328	-0.688	0.586	25.5	31.6	15.7	27.2	57.1	42.9	58.8	-0.107	0.268	0.107	-0.268	0.881817	1.73	1.209	1.209	1.29	0.835	0.79	0.663	0.655	0.655	2.44	2.055	1.488	1.131	1.618	1.78	4.238	3.052	2.979	3.835	3.647	4.804	2
NC_033951.1	Syncrossus hymenophysa	Syncrossus_hymenophysa_NC_033951_1	Actinopteri	Cypriniformes	Botiidae	Syncrossus	Chordata	F	H	16513	15598	-0.275	-0.269	-0.661	-0.731	32	25.3	27.2	15.5	57.3	42.7	40.8	0.118	-0.274	-0.118	0.274	0.913595	1.794	1.261	1.261	1.344	0.845	0.801	0.695	0.687	0.687	2.577	2.204	1.658	1.314	1.612	1.808	4.242	2.981	2.975	3.849	3.677	4.813	2
NC_031546.1	Syncrossus beauforti	Syncrossus_beauforti_NC_031546_1	Actinopteri	Cypriniformes	Botiidae	Syncrossus	Chordata	F	H	16567	15597	-0.262	-0.257	-0.637	-0.706	32	25.5	26.8	15.8	57.5	42.6	41.3	0.113	-0.259	-0.113	0.259	0.899109	1.765	1.238	1.238	1.32	0.839	0.795	0.681	0.673	0.673	2.422	2.148	1.593	1.27	1.599	1.802	4.252	2.974	2.988	3.835	3.666	4.855	2
NC_057305.1	Yasuhikotakia splendida	Yasuhikotakia_splendida_NC_057305_1	Actinopteri	Cypriniformes	Botiidae	Yasuhikotakia	Chordata	F	H	16695	15600	-0.279	-0.272	-0.612	-0.675	32	24.7	27.6	15.7	56.7	43.3	40.4	0.129	-0.275	-0.129	0.275	0.900637	1.766	1.24	1.24	1.323	0.841	0.796	0.682	0.674	0.674	2.453	2.093	1.613	1.213	1.624	1.797	4.28	2.978	2.973	3.849	3.66	4.778	2
NC_031600.1	Yasuhikotakia morleti	Yasuhikotakia_morleti_NC_031600_1	Actinopteri	Cypriniformes	Botiidae	Yasuhikotakia	Chordata	F	H	16567	15588	-0.27	-0.266	-0.628	-0.685	31.9	24.8	27.4	15.8	56.7	43.2	40.6	0.125	-0.269	-0.125	0.269	0.898258	1.762	1.236	1.236	1.318	0.839	0.795	0.68	0.672	0.672	2.44	2.1	1.596	1.213	1.63	1.774	4.279	2.992	2.974	3.849	3.647	4.82	2
NC_051522.1	Yasuhikotakia eos	Yasuhikotakia_eos_NC_051522_1	Actinopteri	Cypriniformes	Botiidae	Yasuhikotakia	Chordata	F	H	16738	15590	-0.263	-0.257	-0.658	-0.707	32.4	26	26.3	15.3	58.4	41.6	41.3	0.11	-0.265	-0.11	0.265	0.899179	1.765	1.237	1.237	1.32	0.839	0.795	0.681	0.673	0.673	2.428	2.13	1.587	1.205	1.645	1.808	4.241	2.993	2.97	3.849	3.666	4.757	2
NC_035145.1	Yasuhikotakia modesta	Yasuhikotakia_modesta_NC_035145_1	Actinopteri	Cypriniformes	Botiidae	Yasuhikotakia	Chordata	F	H	16588	15587	-0.262	-0.257	-0.657	-0.706	32.3	25.9	26.4	15.4	58.2	41.8	41.3	0.11	-0.263	-0.11	0.263	0.899179	1.765	1.237	1.237	1.32	0.839	0.795	0.681	0.673	0.673	2.428	2.13	1.587	1.205	1.645	1.808	4.241	2.993	2.97	3.849	3.666	4.757	2
NC_005257.1	Carpiodes carpio	Carpiodes_carpio_NC_005257_1	Actinopteri	Cypriniformes	Catostomidae	Carpiodes	Chordata	F	H	16611	15610	-0.201	-0.198	-0.393	-0.434	28.6	25.6	27.4	18.4	54.2	45.8	44	0.056	-0.197	-0.056	0.197	0.871984	1.718	1.2	1.2	1.273	0.828	0.774	0.651	0.645	0.645	2.423	2.002	1.447	1.073	1.646	1.806	4.182	2.786	2.948	3.835	3.668	4.902	2
NC_056404.1	Carpiodes cyprinus	Carpiodes_cyprinus_NC_056404_1	Actinopteri	Cypriniformes	Catostomidae	Carpiodes	Chordata	F	H	16610	15609	-0.199	-0.195	-0.377	-0.416	28.6	25.6	27.4	18.4	54.2	45.8	44	0.054	-0.196	-0.054	0.196	0.870945	1.716	1.199	1.199	1.271	0.828	0.774	0.65	0.644	0.644	2.423	1.995	1.447	1.073	1.646	1.806	4.195	2.786	2.955	3.849	3.669	4.902	2
NC_008647.1	Catostomus commersonii	Catostomus_commersonii_NC_008647_1	Actinopteri	Cypriniformes	Catostomidae	Catostomus	Chordata	F	H	16625	15593	-0.184	-0.178	-0.478	-0.523	29.3	27.8	25.3	17.6	57.1	42.9	45.4	0.027	-0.18	-0.027	0.18	0.876757	1.733	1.213	1.213	1.288	0.852	0.797	0.657	0.65	0.65	2.41	2.016	1.447	1.089	1.703	1.85	4.294	2.95	2.98	3.791	3.731	4.81	2
NC_054263.1	Catostomus latipinnis	Catostomus_latipinnis_NC_054263_1	Actinopteri	Cypriniformes	Catostomidae	Catostomus	Chordata	F	H	16624	15601	-0.176	-0.172	-0.42	-0.458	28.6	27.2	25.9	18.2	55.8	44.1	45.4	0.024	-0.175	-0.024	0.175	0.877856	1.735	1.215	1.215	1.29	0.853	0.798	0.658	0.651	0.651	2.417	2.009	1.447	1.081	1.709	1.85	4.305	2.938	2.991	3.835	3.739	4.82	2
NC_054264.1	Catostomus discobolus	Catostomus_discobolus_NC_054264_1	Actinopteri	Cypriniformes	Catostomidae	Catostomus	Chordata	F	H	16623	15601	-0.166	-0.162	-0.376	-0.418	28.1	27.1	26.1	18.7	55.2	44.8	45.8	0.017	-0.166	-0.017	0.166	0.877883	1.746	1.223	1.223	1.29	0.845	0.79	0.658	0.651	0.651	2.417	2.002	1.447	1.082	1.722	1.861	4.279	2.962	2.964	3.835	3.722	4.799	2
NC_037013.1	Catostomus catostomus	Catostomus_catostomus_NC_037013_1	Actinopteri	Cypriniformes	Catostomidae	Catostomus	Chordata	F	H	16622	15600	-0.163	-0.16	-0.372	-0.41	28.2	27.5	25.7	18.6	55.7	44.3	46.1	0.013	-0.161	-0.013	0.161	0.879355	1.737	1.216	1.216	1.292	0.848	0.793	0.659	0.653	0.653	2.417	2.016	1.438	1.089	1.696	1.855	4.32	2.95	2.972	3.849	3.718	4.83	2
NC_008645.1	Cycleptus elongatus	Cycleptus_elongatus_NC_008645_1	Actinopteri	Cypriniformes	Catostomidae	Cycleptus	Chordata	F	H	16626	15609	-0.211	-0.207	-0.437	-0.482	29.7	26.2	26.6	17.5	55.9	44.1	43.7	0.063	-0.206	-0.063	0.206	0.871202	1.713	1.197	1.197	1.27	0.833	0.779	0.65	0.645	0.645	2.423	1.995	1.428	1.05	1.645	1.818	4.215	2.773	2.946	3.849	3.615	4.856	2
NC_054258.1	Deltistes luxatus	Deltistes_luxatus_NC_054258_1	Actinopteri	Cypriniformes	Catostomidae	Deltistes	Chordata	F	H	16623	15598	-0.181	-0.177	-0.417	-0.471	28.7	27.3	26	18.1	56	44.1	45.4	0.025	-0.178	-0.025	0.178	0.879412	1.739	1.217	1.217	1.292	0.85	0.795	0.659	0.653	0.653	2.41	2.016	1.438	1.089	1.697	1.867	4.32	2.974	2.984	3.835	3.74	4.86	2
NC_013064.1	Erimyzon oblongus	Erimyzon_oblongus_NC_013064_1	Actinopteri	Cypriniformes	Catostomidae	Erimyzon	Chordata	F	H	16627	15593	-0.192	-0.185	-0.464	-0.524	29.4	27.6	25.6	17.4	57	43	45	0.031	-0.191	-0.031	0.191	0.873956	1.729	1.21	1.21	1.283	0.854	0.799	0.654	0.647	0.647	2.444	1.988	1.438	1.073	1.709	1.804	4.301	2.951	2.988	3.835	3.743	4.884	2
NC_008676.1	Hypentelium nigricans	Hypentelium_nigricans_NC_008676_1	Actinopteri	Cypriniformes	Catostomidae	Hypentelium	Chordata	F	H	16625	15599	-0.196	-0.192	-0.436	-0.483	29.9	27.2	25.6	17.3	57.1	42.9	44.5	0.047	-0.193	-0.047	0.193	0.874335	1.73	1.211	1.211	1.284	0.846	0.791	0.654	0.648	0.648	2.417	1.995	1.428	1.096	1.685	1.872	4.3	2.952	2.976	3.835	3.701	4.831	2
NC_026528.1	Ictiobus cyprinellus	Ictiobus_cyprinellus_NC_026528_1	Actinopteri	Cypriniformes	Catostomidae	Ictiobus	Chordata	F	H	16611	15608	-0.227	-0.223	-0.48	-0.521	29.4	24.9	28	17.8	54.3	45.8	42.7	0.084	-0.222	-0.084	0.222	0.870432	1.715	1.198	1.198	1.271	0.823	0.769	0.65	0.644	0.644	2.424	1.988	1.531	1.065	1.646	1.831	4.198	2.774	2.95	3.849	3.663	4.89	2
NC_013071.1	Ictiobus bubalus	Ictiobus_bubalus_NC_013071_1	Actinopteri	Cypriniformes	Catostomidae	Ictiobus	Chordata	F	H	16612	15608	-0.226	-0.222	-0.481	-0.519	29.4	24.9	27.9	17.8	54.3	45.7	42.7	0.083	-0.221	-0.083	0.221	0.87043	1.715	1.198	1.198	1.271	0.823	0.768	0.65	0.644	0.644	2.424	1.988	1.531	1.057	1.658	1.831	4.198	2.774	2.946	3.849	3.655	4.879	2
NC_008113.1	Minytrema melanops	Minytrema_melanops_NC_008113_1	Actinopteri	Cypriniformes	Catostomidae	Minytrema	Chordata	F	H	16627	15611	-0.219	-0.215	-0.593	-0.657	30.5	26.9	25.9	16.7	57.4	42.6	43.6	0.062	-0.216	-0.062	0.216	0.871608	1.726	1.207	1.207	1.279	0.848	0.794	0.651	0.645	0.645	2.41	1.988	1.447	1.065	1.671	1.888	4.262	2.926	2.96	3.835	3.69	4.831	2
NC_008674.1	Moxostoma poecilurum	Moxostoma_poecilurum_NC_008674_1	Actinopteri	Cypriniformes	Catostomidae	Moxostoma	Chordata	F	H	16637	15601	-0.203	-0.198	-0.482	-0.522	30.1	27.4	25.5	17	57.5	42.5	44.4	0.047	-0.2	-0.047	0.2	0.87317	1.728	1.209	1.209	1.282	0.849	0.794	0.653	0.647	0.647	2.417	1.995	1.438	1.097	1.684	1.867	4.328	2.938	2.938	3.835	3.714	4.811	2
NC_006401.1	Myxocyprinus asiaticus	Myxocyprinus_asiaticus_NC_006401_1	Actinopteri	Cypriniformes	Catostomidae	Myxocyprinus	Chordata	F	H	16636	15618	-0.201	-0.196	-0.353	-0.388	28.6	24.8	27.9	18.7	53.4	46.6	43.5	0.072	-0.197	-0.072	0.197	0.873231	1.72	1.202	1.202	1.275	0.822	0.767	0.653	0.647	0.647	2.368	1.995	1.438	1.073	1.659	1.805	4.368	2.822	2.974	3.835	3.698	4.844	2
NC_031633.1	Thoburnia rhothoeca	Thoburnia_rhothoeca_NC_031633_1	Actinopteri	Cypriniformes	Catostomidae	Thoburnia	Chordata	F	H	16626	15602	-0.186	-0.182	-0.373	-0.399	29.3	27.2	25.8	17.8	56.5	43.6	45	0.037	-0.184	-0.037	0.184	0.871658	1.726	1.207	1.207	1.279	0.848	0.793	0.651	0.645	0.645	2.417	1.995	1.438	1.089	1.671	1.856	4.328	2.938	2.962	3.835	3.73	4.811	2
NC_010234.1	Xyrauchen texanus	Xyrauchen_texanus_NC_010234_1	Actinopteri	Cypriniformes	Catostomidae	Xyrauchen	Chordata	F	H	16634	15621	-0.192	-0.187	-0.425	-0.468	29	26.8	26.3	18	55.8	44.3	44.8	0.038	-0.188	-0.038	0.188	0.880754	1.738	1.217	1.217	1.295	0.861	0.806	0.661	0.654	0.654	2.592	2.002	1.447	1.081	1.696	1.855	4.334	2.974	2.984	3.835	3.776	4.83	2
NC_008669.1	Acantopsis choirorhynchos	Acantopsis_choirorhynchos_NC_008669_1	Actinopteri	Cypriniformes	Cobitidae	Acantopsis	Chordata	F	H	16600	15607	-0.261	-0.256	-0.62	-0.68	30.9	25.7	27.3	16.1	56.6	43.4	41.8	0.092	-0.258	-0.092	0.258	0.875565	1.704	1.194	1.194	1.273	0.816	0.774	0.658	0.649	0.649	2.401	2.071	1.472	1.105	1.619	1.776	4.396	3.024	2.992	3.852	3.639	4.686	2
NC_029438.1	Aperioptus gracilentus	Aperioptus_gracilentus_NC_029438_1	Actinopteri	Cypriniformes	Cobitidae	Aperioptus	Chordata	F	H	16603	15608	-0.25	-0.244	-0.526	-0.578	30.7	25.6	27.3	16.4	56.3	43.7	42	0.091	-0.248	-0.091	0.248	0.875331	1.699	1.192	1.192	1.272	0.821	0.778	0.657	0.649	0.649	2.401	2.064	1.472	1.074	1.619	1.782	4.395	3.13	2.993	3.834	3.612	4.74	2
NC_031576.1	Canthophrys gongota	Canthophrys_gongota_NC_031576_1	Actinopteri	Cypriniformes	Cobitidae	Canthophrys	Chordata	F	H	16561	15586	-0.263	-0.26	-0.561	-0.619	31.1	25.6	27.3	16	56.7	43.3	41.6	0.096	-0.26	-0.096	0.26	0.899183	1.756	1.238	1.238	1.316	0.838	0.795	0.686	0.673	0.673	2.471	2.09	1.514	1.132	1.667	1.861	4.533	2.602	3.065	3.862	3.79	4.856	2
NC_007229.1	Cobitis sinensis	Cobitis_sinensis_NC_007229_1	Actinopteri	Cypriniformes	Cobitidae	Cobitis	Chordata	F	H	16553	15571	-0.232	-0.227	-0.581	-0.656	29.9	27.8	25.9	16.3	57.7	42.2	44.1	0.037	-0.227	-0.037	0.227	0.905613	1.761	1.244	1.244	1.321	0.847	0.803	0.69	0.679	0.679	2.656	2.066	1.517	1.066	1.692	1.82	4.466	3.04	3.016	3.877	3.749	4.859	2
NC_015306.1	Cobitis takatsuensis	Cobitis_takatsuensis_NC_015306_1	Actinopteri	Cypriniformes	Cobitidae	Cobitis	Chordata	F	H	16647	15630	-0.216	-0.21	-0.499	-0.563	29.7	28.4	25.4	16.5	58.1	41.9	44.9	0.022	-0.214	-0.022	0.214	0.896598	1.745	1.231	1.231	1.307	0.849	0.804	0.68	0.67	0.67	2.442	2.059	1.618	1.082	1.724	1.768	4.442	3.063	3.041	3.838	3.674	4.99	2
NC_058020.1	Cobitis hankugensis	Cobitis_hankugensis_NC_058020_1	Actinopteri	Cypriniformes	Cobitidae	Cobitis	Chordata	F	H	16657	15594	-0.214	-0.207	-0.532	-0.592	29.5	28.4	25.5	16.7	57.9	42.2	45.1	0.02	-0.21	-0.02	0.21	0.888372	1.727	1.217	1.217	1.293	0.842	0.798	0.672	0.662	0.662	2.422	2.045	1.534	1.082	1.685	1.772	4.401	3.051	3.034	3.838	3.648	4.95	2
NC_027663.1	Cobitis biwae	Cobitis_biwae_NC_027663_1	Actinopteri	Cypriniformes	Cobitidae	Cobitis	Chordata	F	H	16642	15602	-0.213	-0.207	-0.537	-0.597	29.8	28.7	25.1	16.3	58.5	41.4	45	0.019	-0.211	-0.019	0.211	0.894728	1.741	1.227	1.227	1.303	0.844	0.799	0.678	0.668	0.668	2.422	2.059	1.647	1.089	1.698	1.765	4.43	3.063	3.042	3.852	3.651	5.03	2
NC_010649.2	Cobitis choii	Cobitis_choii_NC_010649_2	Actinopteri	Cypriniformes	Cobitidae	Cobitis	Chordata	F	H	16566	15585	-0.212	-0.204	-0.503	-0.554	29.3	28.3	25.7	16.8	57.6	42.5	45.1	0.017	-0.209	-0.017	0.209	0.884182	1.719	1.21	1.21	1.285	0.832	0.788	0.669	0.658	0.658	2.415	2.031	1.497	1.082	1.672	1.853	4.427	3.106	3.019	3.82	3.635	4.872	2
NC_042396.1	Cobitis nalbanti	Cobitis_nalbanti_NC_042396_1	Actinopteri	Cypriniformes	Cobitidae	Cobitis	Chordata	F	H	16631	15597	-0.206	-0.2	-0.519	-0.565	29.6	28.8	25	16.6	58.4	41.6	45.4	0.014	-0.203	-0.014	0.203	0.893056	1.737	1.224	1.224	1.301	0.848	0.803	0.677	0.666	0.666	2.442	2.045	1.649	1.082	1.679	1.784	4.465	3.076	3.061	3.838	3.671	4.928	2
NC_023947.1	Cobitis elongatoides	Cobitis_elongatoides_NC_023947_1	Actinopteri	Cypriniformes	Cobitidae	Cobitis	Chordata	F	H	16541	15565	-0.207	-0.202	-0.494	-0.542	29.4	28.5	25.3	16.8	57.9	42.1	45.3	0.014	-0.204	-0.014	0.204	0.909482	1.775	1.258	1.258	1.332	0.859	0.824	0.696	0.683	0.683	2.484	2.038	1.703	1.162	1.692	1.902	4.488	3.125	3.082	3.838	3.784	5.031	2
NC_029441.1	Cobitis matsubarai	Cobitis_matsubarai_NC_029441_1	Actinopteri	Cypriniformes	Cobitidae	Cobitis	Chordata	F	H	16574	15590	-0.211	-0.205	-0.577	-0.63	29.6	28.9	25.1	16.4	58.5	41.5	45.3	0.013	-0.208	-0.013	0.208	0.884679	1.72	1.21	1.21	1.286	0.838	0.793	0.67	0.658	0.658	2.415	2.031	1.477	1.074	1.679	1.807	4.418	2.979	3.013	3.838	3.667	4.863	2
NC_057493.1	Cobitis macrostigma	Cobitis_macrostigma_NC_057493_1	Actinopteri	Cypriniformes	Cobitidae	Cobitis	Chordata	F	H	16636	15630	-0.207	-0.201	-0.526	-0.576	29.5	28.8	25.1	16.6	58.3	41.7	45.4	0.013	-0.205	-0.013	0.205	0.892306	1.731	1.219	1.219	1.296	0.849	0.805	0.676	0.666	0.666	2.402	2.045	1.63	1.105	1.679	1.835	4.456	3.063	3.06	3.82	3.645	4.92	2
NC_023473.1	Cobitis melanoleuca granoei	Cobitis_melanoleuca_granoei_NC_023473_1	Actinopteri	Cypriniformes	Cobitidae	Cobitis	Chordata	F	H	16636	15630	-0.206	-0.201	-0.53	-0.584	29.5	28.8	25.1	16.6	58.3	41.7	45.4	0.012	-0.204	-0.012	0.204	0.891791	1.73	1.218	1.218	1.295	0.848	0.804	0.675	0.665	0.665	2.402	2.038	1.63	1.105	1.679	1.83	4.456	3.063	3.06	3.82	3.636	4.92	2
NC_004695.1	Cobitis striata	Cobitis_striata_NC_004695_1	Actinopteri	Cypriniformes	Cobitidae	Cobitis	Chordata	F	H	16572	15518	-0.205	-0.199	-0.546	-0.586	29.5	28.8	25.1	16.6	58.3	41.7	45.4	0.011	-0.203	-0.011	0.203	0.886961	1.722	1.213	1.213	1.29	0.837	0.792	0.672	0.66	0.66	2.415	2.031	1.487	1.074	1.698	1.835	4.417	2.991	3.005	3.838	3.669	4.893	2
NC_022717.1	Cobitis lutheri	Cobitis_lutheri_NC_022717_1	Actinopteri	Cypriniformes	Cobitidae	Cobitis	Chordata	F	H	16639	15621	-0.204	-0.198	-0.541	-0.59	29.7	29.1	24.7	16.5	58.8	41.2	45.6	0.009	-0.2	-0.009	0.2	0.905313	1.766	1.249	1.249	1.325	0.854	0.808	0.692	0.679	0.679	2.443	2.119	1.757	1.097	1.698	1.801	4.485	3.064	3.06	3.838	3.685	4.975	2
NC_059060.1	Iksookimia pacifica	Iksookimia_pacifica_NC_059060_1	Actinopteri	Cypriniformes	Cobitidae	Iksookimia	Chordata	F	H	16561	15586	-0.21	-0.204	-0.434	-0.491	29.3	27.5	26	17.1	56.8	43.1	44.6	0.032	-0.206	-0.032	0.206	0.885016	1.719	1.209	1.209	1.291	0.833	0.789	0.671	0.658	0.658	2.409	2.039	1.489	1.074	1.679	1.8	4.377	3.076	2.982	3.838	3.633	4.847	2
NC_027849.1	Iksookimia koreensis	Iksookimia_koreensis_NC_027849_1	Actinopteri	Cypriniformes	Cobitidae	Iksookimia	Chordata	F	H	16563	15588	-0.212	-0.207	-0.464	-0.512	29.5	27.7	25.8	16.9	57.2	42.7	44.6	0.031	-0.209	-0.031	0.209	0.884461	1.718	1.209	1.209	1.287	0.833	0.788	0.67	0.658	0.658	2.422	2.053	1.491	1.082	1.672	1.789	4.367	3.112	2.993	3.838	3.638	4.847	2
NC_027850.1	Iksookimia longicorpa	Iksookimia_longicorpa_NC_027850_1	Actinopteri	Cypriniformes	Cobitidae	Iksookimia	Chordata	F	H	16624	15604	-0.221	-0.215	-0.544	-0.606	29.5	28.1	25.8	16.6	57.6	42.4	44.7	0.024	-0.217	-0.024	0.217	0.889885	1.729	1.218	1.218	1.294	0.842	0.797	0.672	0.663	0.663	2.422	2.038	1.566	1.074	1.692	1.778	4.432	3.1	3.038	3.838	3.659	4.94	2
NC_045225.1	Iksookimia yongdokensis	Iksookimia_yongdokensis_NC_045225_1	Actinopteri	Cypriniformes	Cobitidae	Iksookimia	Chordata	F	H	16640	15599	-0.214	-0.209	-0.504	-0.554	29.6	28.5	25.4	16.5	58.1	41.9	45	0.019	-0.212	-0.019	0.212	0.889892	1.729	1.218	1.218	1.294	0.843	0.798	0.672	0.663	0.663	2.415	2.038	1.566	1.082	1.705	1.778	4.432	3.088	3.042	3.838	3.655	4.95	2
NC_056386.1	Kichulchoia brevifasciata	Kichulchoia_brevifasciata_NC_056386_1	Actinopteri	Cypriniformes	Cobitidae	Kichulchoia	Chordata	F	H	16646	15632	-0.221	-0.216	-0.528	-0.583	29.6	28.1	25.8	16.5	57.7	42.3	44.6	0.026	-0.219	-0.026	0.219	0.890019	1.732	1.221	1.221	1.297	0.842	0.797	0.674	0.663	0.663	2.422	2.045	1.584	1.113	1.699	1.778	4.419	3.051	3.071	3.838	3.669	4.94	2
NC_027166.1	Kichulchoia multifasciata	Kichulchoia_multifasciata_NC_027166_1	Actinopteri	Cypriniformes	Cobitidae	Kichulchoia	Chordata	F	H	16569	15590	-0.224	-0.219	-0.558	-0.609	29.5	28	25.9	16.6	57.5	42.5	44.6	0.026	-0.22	-0.026	0.22	0.89203	1.733	1.221	1.221	1.297	0.841	0.796	0.676	0.665	0.665	2.415	2.045	1.585	1.082	1.713	1.783	4.414	3.128	3.027	3.838	3.66	4.95	2
NC_015798.1	Koreocobitis naktongensis	Koreocobitis_naktongensis_NC_015798_1	Actinopteri	Cypriniformes	Cobitidae	Koreocobitis	Chordata	F	H	16567	15589	-0.238	-0.234	-0.58	-0.636	29.6	26.9	26.8	16.6	56.5	43.4	43.5	0.047	-0.236	-0.047	0.236	0.894094	1.737	1.225	1.225	1.313	0.839	0.795	0.68	0.668	0.668	2.415	2.138	1.477	1.097	1.705	1.819	4.446	3.137	3.035	3.838	3.631	4.849	2
NC_018755.1	Koreocobitis rotundicaudata	Koreocobitis_rotundicaudata_NC_018755_1	Actinopteri	Cypriniformes	Cobitidae	Koreocobitis	Chordata	F	H	16571	15585	-0.23	-0.225	-0.519	-0.579	29.2	27	26.9	16.9	56.2	43.8	43.9	0.039	-0.228	-0.039	0.228	0.887524	1.724	1.214	1.214	1.299	0.834	0.789	0.673	0.661	0.661	2.422	2.073	1.477	1.097	1.679	1.832	4.44	3.101	3.012	3.838	3.628	4.852	2
NC_031597.1	Kottelatlimia pristes	Kottelatlimia_pristes_NC_031597_1	Actinopteri	Cypriniformes	Cobitidae	Kottelatlimia	Chordata	F	H	16588	15593	-0.28	-0.277	-0.57	-0.628	30.1	24.1	29.3	16.6	54.2	45.9	40.7	0.111	-0.277	-0.111	0.277	0.889584	1.736	1.223	1.223	1.302	0.82	0.777	0.675	0.663	0.663	2.417	2.136	1.486	1.155	1.669	1.795	4.392	3	3.02	3.907	3.679	4.898	2
NC_031595.1	Lepidocephalichthys micropogon	Lepidocephalichthys_micropogon_NC_031595_1	Actinopteri	Cypriniformes	Cobitidae	Lepidocephalichthys	Chordata	F	H	16608	15583	-0.256	-0.249	-0.679	-0.733	30.1	27.6	26.4	15.8	57.7	42.2	43.4	0.043	-0.251	-0.043	0.251	0.888698	1.727	1.212	1.212	1.293	0.834	0.79	0.671	0.662	0.662	2.394	2.092	1.492	1.106	1.697	1.798	4.406	2.869	3.011	3.834	3.663	4.775	2
NC_031593.1	Lepidocephalichthys guntea	Lepidocephalichthys_guntea_NC_031593_1	Actinopteri	Cypriniformes	Cobitidae	Lepidocephalichthys	Chordata	F	H	16567	15585	-0.247	-0.242	-0.597	-0.647	29.3	27.8	26.7	16.2	57.1	42.9	44	0.026	-0.244	-0.026	0.244	0.880091	1.708	1.199	1.199	1.28	0.835	0.793	0.662	0.654	0.654	2.394	2.085	1.482	1.09	1.637	1.782	4.389	2.957	3.01	3.82	3.648	4.765	2
NC_031596.1	Lepidocephalus macrochir	Lepidocephalus_macrochir_NC_031596_1	Actinopteri	Cypriniformes	Cobitidae	Lepidocephalus	Chordata	F	H	16556	15603	-0.284	-0.279	-0.673	-0.739	30.4	26.1	28	15.5	56.5	43.5	41.6	0.077	-0.286	-0.077	0.286	0.896718	1.751	1.228	1.228	1.314	0.83	0.788	0.673	0.67	0.67	2.387	2.098	1.541	1.114	1.695	1.85	4.473	2.674	2.964	3.896	3.675	4.82	2
NC_022854.1	Misgurnus bipartitus	Misgurnus_bipartitus_NC_022854_1	Actinopteri	Cypriniformes	Cobitidae	Misgurnus	Chordata	F	H	16636	15631	-0.229	-0.223	-0.577	-0.633	29.8	28	25.9	16.4	57.8	42.3	44.4	0.032	-0.226	-0.032	0.226	0.894426	1.733	1.221	1.221	1.296	0.855	0.81	0.678	0.668	0.668	2.429	2.059	1.618	1.089	1.672	1.801	4.481	3.135	3.057	3.838	3.662	4.91	2
NC_022712.1	Misgurnus mohoity	Misgurnus_mohoity_NC_022712_1	Actinopteri	Cypriniformes	Cobitidae	Misgurnus	Chordata	F	H	16566	15587	-0.231	-0.228	-0.539	-0.586	29.2	27.4	26.7	16.8	56.6	43.5	44.2	0.032	-0.228	-0.032	0.228	0.88882	1.727	1.216	1.216	1.29	0.841	0.796	0.673	0.662	0.662	2.422	2.031	1.497	1.082	1.659	1.849	4.456	3.087	2.998	3.82	3.658	4.93	2
NC_038151.1	Misgurnus mizolepis	Misgurnus_mizolepis_NC_038151_1	Actinopteri	Cypriniformes	Cobitidae	Misgurnus	Chordata	F	H	16571	15593	-0.226	-0.223	-0.566	-0.622	29.2	27.5	26.5	16.8	56.7	43.3	44.3	0.031	-0.222	-0.031	0.222	0.885139	1.721	1.21	1.21	1.284	0.827	0.783	0.669	0.659	0.659	2.429	2.017	1.487	1.081	1.66	1.844	4.425	3.079	3.022	3.852	3.674	4.781	2
NC_011209.1	Misgurnus anguillicaudatus	Misgurnus_anguillicaudatus_NC_011209_1	Actinopteri	Cypriniformes	Cobitidae	Misgurnus	Chordata	F	H	16565	15590	-0.224	-0.221	-0.557	-0.609	29.2	27.5	26.4	16.9	56.7	43.3	44.4	0.03	-0.22	-0.03	0.22	0.886559	1.723	1.213	1.213	1.288	0.832	0.788	0.67	0.66	0.66	2.422	2.024	1.506	1.081	1.66	1.855	4.434	3.078	3.037	3.852	3.671	4.791	2
NC_008678.1	Misgurnus nikolskyi	Misgurnus_nikolskyi_NC_008678_1	Actinopteri	Cypriniformes	Cobitidae	Misgurnus	Chordata	F	H	16570	15585	-0.228	-0.223	-0.525	-0.573	29	27.3	26.7	16.9	56.3	43.6	44.2	0.03	-0.224	-0.03	0.224	0.888441	1.726	1.216	1.216	1.29	0.84	0.795	0.672	0.662	0.662	2.422	2.024	1.497	1.082	1.66	1.844	4.444	3.099	2.994	3.82	3.672	4.939	2
NC_015307.1	Niwaella delicata	Niwaella_delicata_NC_015307_1	Actinopteri	Cypriniformes	Cobitidae	Niwaella	Chordata	F	H	16571	15592	-0.223	-0.218	-0.565	-0.615	29.4	28.2	25.8	16.6	57.6	42.4	44.8	0.022	-0.217	-0.022	0.217	0.888331	1.725	1.215	1.215	1.292	0.839	0.794	0.673	0.662	0.662	2.442	2.06	1.507	1.089	1.672	1.817	4.401	3.019	2.998	3.852	3.633	4.906	2
NC_031592.1	Pangio oblonga	Pangio_oblonga_NC_031592_1	Actinopteri	Cypriniformes	Cobitidae	Pangio	Chordata	F	H	16600	15596	-0.283	-0.278	-0.626	-0.703	30.6	24.8	28.5	16	55.4	44.5	40.8	0.105	-0.28	-0.105	0.28	0.88338	1.704	1.194	1.194	1.275	0.826	0.782	0.665	0.657	0.657	2.387	2.098	1.477	1.058	1.665	1.772	4.37	2.794	2.982	3.82	3.576	4.695	2
NC_031594.1	Pangio cuneovirgata	Pangio_cuneovirgata_NC_031594_1	Actinopteri	Cypriniformes	Cobitidae	Pangio	Chordata	F	H	16596	15599	-0.278	-0.272	-0.616	-0.682	30.5	24.8	28.5	16.2	55.3	44.7	41	0.101	-0.275	-0.101	0.275	0.880633	1.7	1.19	1.19	1.269	0.828	0.784	0.662	0.654	0.654	2.407	2.062	1.455	1.082	1.629	1.767	4.37	2.766	2.982	3.892	3.577	4.702	2
NC_031599.1	Pangio kuhlii	Pangio_kuhlii_NC_031599_1	Actinopteri	Cypriniformes	Cobitidae	Pangio	Chordata	F	H	16601	15599	-0.276	-0.272	-0.616	-0.679	30.4	25	28.4	16.3	55.4	44.7	41.3	0.097	-0.271	-0.097	0.271	0.877579	1.694	1.186	1.186	1.265	0.819	0.774	0.659	0.651	0.651	2.38	2.055	1.446	1.081	1.634	1.765	4.392	2.844	2.97	3.863	3.576	4.705	2
NC_031598.1	Pangio cf. anguillaris CBM ZF 11605	Pangio_cf__anguillaris_CBM_ZF_11605_NC_031598_1	Actinopteri	Cypriniformes	Cobitidae	Pangio	Chordata	F	H	16597	15604	-0.265	-0.259	-0.564	-0.624	29.9	25.1	28.5	16.6	55	45.1	41.7	0.088	-0.264	-0.088	0.264	0.879606	1.697	1.188	1.188	1.27	0.822	0.776	0.661	0.653	0.653	2.395	2.055	1.468	1.097	1.657	1.764	4.343	2.88	2.993	3.848	3.574	4.708	2
NC_008675.1	Pangio anguillaris	Pangio_anguillaris_NC_008675_1	Actinopteri	Cypriniformes	Cobitidae	Pangio	Chordata	F	H	16602	15600	-0.264	-0.257	-0.553	-0.612	30.1	25.4	28	16.4	55.5	44.4	41.8	0.084	-0.261	-0.084	0.261	0.879784	1.698	1.188	1.188	1.27	0.823	0.777	0.661	0.653	0.653	2.381	2.062	1.468	1.097	1.665	1.761	4.352	2.883	2.992	3.848	3.571	4.712	2
NC_023803.1	Paramisgurnus dabryanus	Paramisgurnus_dabryanus_NC_023803_1	Actinopteri	Cypriniformes	Cobitidae	Paramisgurnus	Chordata	F	H	16570	15593	-0.224	-0.221	-0.556	-0.612	29.2	27.4	26.5	17	56.6	43.5	44.4	0.031	-0.219	-0.031	0.219	0.884474	1.719	1.209	1.209	1.285	0.83	0.785	0.668	0.658	0.658	2.429	2.017	1.487	1.081	1.66	1.849	4.434	3.078	3.041	3.852	3.671	4.791	2
NC_031545.1	Sabanejewia radnensis	Sabanejewia_radnensis_NC_031545_1	Actinopteri	Cypriniformes	Cobitidae	Sabanejewia	Chordata	F	H	16582	15522	-0.227	-0.223	-0.481	-0.526	28.8	26.4	27.4	17.4	55.2	44.8	43.8	0.043	-0.223	-0.043	0.223	0.891583	1.735	1.22	1.22	1.321	0.83	0.787	0.678	0.665	0.665	2.436	2.01	1.44	1.097	1.74	1.841	4.353	2.871	2.998	3.834	3.639	4.712	2
NC_047455.1	Acrossocheilus longipinnis	Acrossocheilus_longipinnis_NC_047455_1	Actinopteri	Cypriniformes	Cyprinidae	Acrossocheilus	Chordata	F	H	16593	15590	-0.278	-0.275	-0.535	-0.604	31.5	24.4	28.1	16	55.9	44.1	40.4	0.128	-0.276	-0.128	0.276	0.887102	1.789	1.267	1.267	1.342	0.842	0.798	0.646	0.661	0.661	2.35	1.993	1.6	1.137	1.569	1.772	4.128	2.916	2.989	3.89	3.9	4.718	2
NC_022184.1	Acrossocheilus barbodon	Acrossocheilus_barbodon_NC_022184_1	Actinopteri	Cypriniformes	Cyprinidae	Acrossocheilus	Chordata	F	H	16596	15595	-0.282	-0.279	-0.552	-0.624	31.5	24.4	28.2	15.9	55.9	44.1	40.3	0.128	-0.28	-0.128	0.28	0.886582	1.788	1.266	1.266	1.342	0.841	0.797	0.645	0.66	0.66	2.357	1.993	1.619	1.137	1.562	1.788	4.114	2.928	3.01	3.862	3.911	4.708	2
NC_031551.1	Acrossocheilus iridescens	Acrossocheilus_iridescens_NC_031551_1	Actinopteri	Cypriniformes	Cyprinidae	Acrossocheilus	Chordata	F	H	16596	15590	-0.279	-0.277	-0.525	-0.601	31.5	24.4	28.1	15.9	55.9	44	40.3	0.127	-0.277	-0.127	0.277	0.881876	1.779	1.258	1.258	1.334	0.839	0.795	0.64	0.655	0.655	2.35	1.993	1.6	1.137	1.543	1.755	4.092	2.916	2.999	3.848	3.9	4.718	2
NC_022145.1	Acrossocheilus monticola	Acrossocheilus_monticola_NC_022145_1	Actinopteri	Cypriniformes	Cyprinidae	Acrossocheilus	Chordata	F	H	16599	15591	-0.284	-0.281	-0.563	-0.634	31.4	24.5	28.2	15.8	55.9	44	40.3	0.123	-0.282	-0.123	0.282	0.893157	1.793	1.271	1.271	1.353	0.842	0.798	0.653	0.667	0.667	2.357	2.007	1.766	1.152	1.523	1.779	4.099	2.842	2.994	3.848	3.893	4.632	2
NC_028527.1	Acrossocheilus yunnanensis	Acrossocheilus_yunnanensis_NC_028527_1	Actinopteri	Cypriniformes	Cyprinidae	Acrossocheilus	Chordata	F	H	16588	15590	-0.267	-0.264	-0.496	-0.549	31.4	24.7	27.8	16.1	56.1	43.9	40.8	0.12	-0.266	-0.12	0.266	0.891083	1.795	1.271	1.271	1.349	0.841	0.798	0.65	0.665	0.665	2.37	2	1.755	1.152	1.536	1.772	4.103	2.854	3.005	3.848	3.902	4.622	2
NC_034918.1	Acrossocheilus spinifer	Acrossocheilus_spinifer_NC_034918_1	Actinopteri	Cypriniformes	Cyprinidae	Acrossocheilus	Chordata	F	H	16591	15592	-0.271	-0.269	-0.562	-0.627	31.2	24.7	28	16.1	55.9	44.1	40.8	0.117	-0.27	-0.117	0.27	0.890293	1.803	1.279	1.279	1.353	0.844	0.8	0.652	0.664	0.664	2.363	2.048	1.669	1.192	1.545	1.821	4.176	2.958	3.001	3.904	3.956	5.091	2
NC_024934.1	Acrossocheilus stenotaeniatus	Acrossocheilus_stenotaeniatus_NC_024934_1	Actinopteri	Cypriniformes	Cyprinidae	Acrossocheilus	Chordata	F	H	16594	15591	-0.272	-0.269	-0.556	-0.625	31.2	24.7	28	16.1	55.9	44.1	40.8	0.117	-0.271	-0.117	0.271	0.893138	1.809	1.283	1.283	1.358	0.844	0.801	0.654	0.667	0.667	2.39	2.041	1.698	1.192	1.551	1.816	4.185	2.958	2.997	3.904	3.966	5.111	2
NC_022183.1	Acrossocheilus hemispinus	Acrossocheilus_hemispinus_NC_022183_1	Actinopteri	Cypriniformes	Cyprinidae	Acrossocheilus	Chordata	F	H	16590	15581	-0.268	-0.266	-0.541	-0.606	31.2	24.7	28	16.1	55.9	44.1	40.8	0.116	-0.268	-0.116	0.268	0.879048	1.759	1.242	1.242	1.316	0.842	0.799	0.638	0.652	0.652	2.377	1.993	1.7	1.184	1.57	1.821	4.14	2.894	2.996	3.834	3.933	4.888	2
NC_034919.1	Acrossocheilus wuyiensis	Acrossocheilus_wuyiensis_NC_034919_1	Actinopteri	Cypriniformes	Cyprinidae	Acrossocheilus	Chordata	F	H	16594	15588	-0.27	-0.27	-0.543	-0.619	31.1	24.7	28	16.2	55.8	44.2	40.9	0.115	-0.268	-0.115	0.268	0.89154	1.807	1.281	1.281	1.354	0.846	0.802	0.653	0.665	0.665	2.351	2.021	1.689	1.219	1.58	1.843	4.214	2.891	2.98	3.89	3.945	5.189	2
NC_026973.1	Acrossocheilus parallens	Acrossocheilus_parallens_NC_026973_1	Actinopteri	Cypriniformes	Cyprinidae	Acrossocheilus	Chordata	F	H	16592	15582	-0.263	-0.262	-0.519	-0.579	31	24.7	28	16.3	55.7	44.3	41	0.113	-0.263	-0.113	0.263	0.881143	1.763	1.245	1.245	1.32	0.844	0.801	0.64	0.655	0.655	2.377	1.993	1.691	1.192	1.576	1.832	4.153	2.894	3.006	3.848	3.945	4.898	2
NC_028206.1	Acrossocheilus beijiangensis	Acrossocheilus_beijiangensis_NC_028206_1	Actinopteri	Cypriniformes	Cyprinidae	Acrossocheilus	Chordata	F	H	16600	15594	-0.266	-0.266	-0.527	-0.588	31.2	25	27.7	16.1	56.2	43.8	41.1	0.11	-0.265	-0.11	0.265	0.893171	1.809	1.283	1.283	1.358	0.845	0.801	0.654	0.667	0.667	2.363	2.048	1.689	1.2	1.571	1.827	4.184	3.034	2.982	3.947	3.976	5.172	2
NC_034917.1	Acrossocheilus jishouensis	Acrossocheilus_jishouensis_NC_034917_1	Actinopteri	Cypriniformes	Cyprinidae	Acrossocheilus	Chordata	F	H	16587	15576	-0.259	-0.258	-0.524	-0.582	31.2	25.1	27.6	16.2	56.3	43.8	41.3	0.108	-0.26	-0.108	0.26	0.882793	1.767	1.248	1.248	1.323	0.842	0.799	0.642	0.656	0.656	2.384	1.993	1.71	1.192	1.59	1.827	4.153	2.906	2.996	3.848	3.923	4.951	2
NC_020145.1	Acrossocheilus wenchowensis	Acrossocheilus_wenchowensis_NC_020145_1	Actinopteri	Cypriniformes	Cyprinidae	Acrossocheilus	Chordata	F	H	16591	15582	-0.259	-0.257	-0.516	-0.583	31	25	27.7	16.3	56	44	41.3	0.108	-0.258	-0.108	0.258	0.880104	1.761	1.243	1.243	1.318	0.847	0.803	0.639	0.654	0.654	2.358	2.008	1.662	1.184	1.576	1.816	4.13	2.93	3.024	3.862	3.904	4.898	2
NC_023378.1	Acrossocheilus fasciatus	Acrossocheilus_fasciatus_NC_023378_1	Actinopteri	Cypriniformes	Cyprinidae	Acrossocheilus	Chordata	F	H	16589	15582	-0.253	-0.252	-0.469	-0.536	30.8	24.9	27.8	16.5	55.7	44.3	41.4	0.107	-0.253	-0.107	0.253	0.880641	1.762	1.244	1.244	1.319	0.85	0.807	0.64	0.654	0.654	2.358	2.008	1.662	1.176	1.583	1.827	4.148	2.93	3.019	3.848	3.91	4.877	2
NC_024844.1	Acrossocheilus kreyenbergii	Acrossocheilus_kreyenbergii_NC_024844_1	Actinopteri	Cypriniformes	Cyprinidae	Acrossocheilus	Chordata	F	H	16849	15572	-0.25	-0.248	-0.459	-0.522	31.2	25.4	27.1	16.3	56.6	43.4	41.7	0.101	-0.251	-0.101	0.251	0.88589	1.752	1.236	1.236	1.31	0.851	0.807	0.645	0.659	0.659	2.371	1.998	1.643	1.184	1.596	1.816	4.13	2.966	3.02	3.834	3.907	4.847	2
NC_029453.1	Acrossocheilus paradoxus	Acrossocheilus_paradoxus_NC_029453_1	Actinopteri	Cypriniformes	Cyprinidae	Acrossocheilus	Chordata	F	H	16597	15591	-0.238	-0.234	-0.441	-0.501	29.4	25.4	27.9	17.2	54.8	45.1	42.6	0.072	-0.236	-0.072	0.236	1.03348	2.138	1.537	1.537	1.616	0.949	0.905	0.794	0.807	0.807	2.622	2.021	2.256	1.398	1.58	2.946	4.857	3.496	3.398	4.258	4.587	5.071	2
NC_025562.1	Ageneiogarra imberba	Ageneiogarra_imberba_NC_025562_1	Actinopteri	Cypriniformes	Cyprinidae	Ageneiogarra	Chordata	F	H	16600	15594	-0.25	-0.244	-0.516	-0.576	31.5	25.8	26.7	16.1	57.3	42.8	41.9	0.1	-0.247	-0.1	0.247	0.875506	1.731	1.21	1.21	1.281	0.831	0.789	0.631	0.649	0.649	2.36	2.007	1.408	1.152	1.527	1.748	4.063	2.771	2.956	3.778	3.892	4.622	2
NC_031557.1	Albulichthys albuloides	Albulichthys_albuloides_NC_031557_1	Actinopteri	Cypriniformes	Cyprinidae	Albulichthys	Chordata	F	H	16592	15584	-0.283	-0.279	-0.649	-0.721	33.7	24.5	26.8	15	58.2	41.8	39.5	0.158	-0.281	-0.158	0.281	0.895563	1.773	1.25	1.25	1.331	0.853	0.807	0.645	0.669	0.669	2.347	2.042	1.5	1.128	1.511	1.774	4.123	2.89	3.024	3.777	3.932	4.712	2
NC_031519.1	Amblyrhynchichthys truncatus	Amblyrhynchichthys_truncatus_NC_031519_1	Actinopteri	Cypriniformes	Cyprinidae	Amblyrhynchichthys	Chordata	F	H	16600	15580	-0.282	-0.277	-0.672	-0.738	32.8	25.3	26.7	15.1	58.1	41.8	40.4	0.129	-0.277	-0.129	0.277	0.887459	1.76	1.24	1.24	1.313	0.841	0.798	0.644	0.661	0.661	2.36	2.045	1.547	1.152	1.528	1.744	4.089	2.854	2.965	3.764	3.902	4.706	2
NC_022855.1	Aspiorhynchus laticeps	Aspiorhynchus_laticeps_NC_022855_1	Actinopteri	Cypriniformes	Cyprinidae	Aspiorhynchus	Chordata	F	H	16591	15589	-0.216	-0.213	-0.33	-0.368	30.3	25.7	26.8	17.3	56	44.1	43	0.082	-0.214	-0.082	0.214	0.878048	1.719	1.212	1.212	1.286	0.841	0.797	0.63	0.651	0.651	2.353	1.991	1.417	1.159	1.573	1.775	4.133	2.83	2.971	3.777	3.88	4.642	2
NC_031520.1	Aulopyge huegelii	Aulopyge_huegelii_NC_031520_1	Actinopteri	Cypriniformes	Cyprinidae	Aulopyge	Chordata	F	H	16593	15584	-0.248	-0.245	-0.52	-0.571	31.5	25.5	26.8	16.2	57	43	41.7	0.104	-0.245	-0.104	0.245	0.88803	1.754	1.232	1.232	1.303	0.846	0.804	0.641	0.661	0.661	2.32	2.061	1.455	1.145	1.534	1.778	4.097	2.855	2.969	3.768	3.863	4.655	2
NC_031552.1	Balantiocheilos melanopterus	Balantiocheilos_melanopterus_NC_031552_1	Actinopteri	Cypriniformes	Cyprinidae	Balantiocheilos	Chordata	F	H	16523	15596	-0.277	-0.272	-0.634	-0.7	33.7	24.9	26.4	15.1	58.6	41.5	40	0.15	-0.273	-0.15	0.273	0.933515	1.874	1.332	1.332	1.392	0.873	0.828	0.686	0.707	0.707	2.42	2.077	1.622	1.16	1.887	1.833	4.229	3.009	2.973	3.805	3.977	4.719	2
NC_026221.1	Bangana decora	Bangana_decora_NC_026221_1	Actinopteri	Cypriniformes	Cyprinidae	Bangana	Chordata	F	H	16607	15596	-0.277	-0.272	-0.726	-0.786	32.4	25.7	26.7	15.2	58.1	41.9	40.9	0.116	-0.274	-0.116	0.274	0.873958	1.728	1.208	1.208	1.283	0.839	0.794	0.632	0.647	0.647	2.327	2.033	1.446	1.12	1.475	1.748	4.061	2.747	2.956	3.764	3.892	4.601	2
NC_028169.1	Bangana rendahli	Bangana_rendahli_NC_028169_1	Actinopteri	Cypriniformes	Cyprinidae	Bangana	Chordata	F	H	16586	15592	-0.272	-0.268	-0.699	-0.768	32.3	25.8	26.6	15.3	58.1	41.9	41.1	0.113	-0.27	-0.113	0.27	0.872288	1.722	1.205	1.205	1.278	0.833	0.79	0.628	0.646	0.646	2.333	2.005	1.417	1.089	1.495	1.748	4.056	2.842	2.953	3.764	3.889	4.601	2
NC_027069.1	Bangana tungting	Bangana_tungting_NC_027069_1	Actinopteri	Cypriniformes	Cyprinidae	Bangana	Chordata	F	H	16543	15587	-0.264	-0.258	-0.528	-0.58	31.4	26.1	26.8	15.7	57.5	42.5	41.8	0.091	-0.261	-0.091	0.261	0.873189	1.722	1.211	1.211	1.28	0.831	0.787	0.627	0.647	0.647	2.34	2.005	1.427	1.097	1.537	1.748	4.047	2.83	2.935	3.792	3.861	4.685	2
NC_034755.1	Barbodes binotatus	Barbodes_binotatus_NC_034755_1	Actinopteri	Cypriniformes	Cyprinidae	Barbodes	Chordata	F	H	16573	15589	-0.283	-0.279	-0.559	-0.616	33	24	27.5	15.5	57	43	39.5	0.159	-0.281	-0.159	0.281	0.881348	1.754	1.243	1.243	1.308	0.84	0.794	0.634	0.655	0.655	2.347	2.019	1.465	1.097	1.547	1.786	4.091	2.855	2.947	3.778	3.928	4.632	2
NC_031588.1	Barbodes lateristriga	Barbodes_lateristriga_NC_031588_1	Actinopteri	Cypriniformes	Cyprinidae	Barbodes	Chordata	F	H	16586	15588	-0.281	-0.276	-0.643	-0.694	33.4	25	26.5	15.1	58.4	41.6	40.1	0.144	-0.276	-0.144	0.276	0.87632	1.733	1.219	1.219	1.282	0.841	0.796	0.632	0.65	0.65	2.376	2.007	1.436	1.057	1.511	1.775	4.097	2.879	2.957	3.764	3.895	4.643	2
NC_031619.1	Barbodes aurotaeniatus	Barbodes_aurotaeniatus_NC_031619_1	Actinopteri	Cypriniformes	Cyprinidae	Barbodes	Chordata	F	H	16562	15587	-0.26	-0.255	-0.514	-0.579	32.8	25	26.5	15.7	57.8	42.2	40.7	0.135	-0.257	-0.135	0.257	0.879622	1.747	1.233	1.233	1.305	0.838	0.794	0.632	0.653	0.653	2.432	2.005	1.447	1.113	1.491	1.819	4.222	2.917	2.966	3.778	3.928	4.677	2
NC_020096.1	Barbodes semifasciolatus	Barbodes_semifasciolatus_NC_020096_1	Actinopteri	Cypriniformes	Cyprinidae	Barbodes	Chordata	F	H	16594	15585	-0.26	-0.256	-0.615	-0.671	32.1	26.1	26.2	15.5	58.2	41.7	41.6	0.103	-0.256	-0.103	0.256	0.876753	1.732	1.215	1.215	1.289	0.841	0.794	0.631	0.65	0.65	2.367	1.984	1.477	1.105	1.541	1.76	4.056	2.842	2.962	3.764	3.893	4.653	2
NC_031550.1	Barboides gracilis	Barboides_gracilis_NC_031550_1	Actinopteri	Cypriniformes	Cyprinidae	Barboides	Chordata	F	H	16566	15577	-0.191	-0.182	-0.619	-0.679	34	29.6	21.6	14.7	63.6	36.3	44.3	0.068	-0.19	-0.068	0.19	0.884244	1.764	1.244	1.244	1.315	0.882	0.84	0.64	0.658	0.658	2.384	2.005	1.446	1.121	1.548	1.793	4.184	2.772	3.034	3.867	3.963	4.766	2
NC_031521.1	Barbonymus altus	Barbonymus_altus_NC_031521_1	Actinopteri	Cypriniformes	Cyprinidae	Barbonymus	Chordata	F	H	16588	15591	-0.277	-0.273	-0.591	-0.668	32.6	24.6	27.2	15.5	57.2	42.7	40.1	0.141	-0.274	-0.141	0.274	0.870824	1.722	1.207	1.207	1.283	0.823	0.779	0.625	0.644	0.644	2.327	1.991	1.446	1.112	1.474	1.753	4.145	2.89	2.935	3.806	3.861	4.632	2
NC_024274.1	Barbonymus schwanefeldii	Barbonymus_schwanefeldii_NC_024274_1	Actinopteri	Cypriniformes	Cyprinidae	Barbonymus	Chordata	F	H	16576	15583	-0.279	-0.275	-0.612	-0.667	32.6	24.6	27.3	15.5	57.2	42.8	40.1	0.14	-0.276	-0.14	0.276	0.872406	1.725	1.21	1.21	1.285	0.828	0.785	0.627	0.646	0.646	2.333	1.998	1.436	1.12	1.487	1.748	4.125	2.89	2.935	3.806	3.864	4.632	2
NC_008655.1	Barbonymus gonionotus	Barbonymus_gonionotus_NC_008655_1	Actinopteri	Cypriniformes	Cyprinidae	Barbonymus	Chordata	F	H	16580	16193	-0.251	-0.245	-0.465	-0.53	31.9	24.6	27.3	16.3	56.5	43.6	40.9	0.129	-0.253	-0.129	0.253	0.871933	1.724	1.209	1.209	1.284	0.837	0.793	0.627	0.645	0.645	2.333	1.998	1.436	1.073	1.488	1.765	4.264	2.878	2.953	3.764	3.89	4.73	2
NC_008654.1	Barbus barbus	Barbus_barbus_NC_008654_1	Actinopteri	Cypriniformes	Cyprinidae	Barbus	Chordata	F	H	16600	15569	-0.239	-0.235	-0.454	-0.514	31.2	25.2	26.9	16.7	56.4	43.6	41.9	0.105	-0.236	-0.105	0.236	0.880466	1.739	1.22	1.22	1.29	0.836	0.797	0.633	0.654	0.654	2.347	2.012	1.446	1.161	1.508	1.77	4.096	2.854	2.99	3.768	3.864	4.696	2
NC_050271.1	Caecobarbus geertsii	Caecobarbus_geertsii_NC_050271_1	Actinopteri	Cypriniformes	Cyprinidae	Caecobarbus	Chordata	F	H	16565	15599	-0.265	-0.26	-0.663	-0.721	33.7	26.7	25.1	14.6	60.4	39.7	41.3	0.117	-0.265	-0.117	0.265	0.897052	1.789	1.268	1.268	1.336	0.87	0.82	0.652	0.67	0.67	2.395	2.026	1.495	1.175	1.633	1.809	4.164	2.93	2.993	3.764	3.964	4.685	2
NC_031549.1	Capoeta aculeata	Capoeta_aculeata_NC_031549_1	Actinopteri	Cypriniformes	Cyprinidae	Capoeta	Chordata	F	H	16602	15592	-0.259	-0.256	-0.538	-0.599	31.5	24.9	27.4	16.3	56.4	43.7	41.2	0.117	-0.255	-0.117	0.255	0.881578	1.74	1.221	1.221	1.292	0.839	0.789	0.635	0.655	0.655	2.34	2.005	1.446	1.136	1.575	1.788	4.107	2.904	2.949	3.778	3.842	4.675	2
NC_031522.1	Capoeta damascina	Capoeta_damascina_NC_031522_1	Actinopteri	Cypriniformes	Cyprinidae	Capoeta	Chordata	F	H	16608	15594	-0.26	-0.257	-0.523	-0.578	31.1	24.7	27.8	16.4	55.8	44.2	41.1	0.115	-0.257	-0.115	0.257	0.883435	1.745	1.224	1.224	1.295	0.843	0.794	0.636	0.657	0.657	2.327	2.027	1.475	1.136	1.569	1.777	4.087	2.88	2.949	3.764	3.892	4.685	2
NC_031430.1	Carassioides acuminatus	Carassioides_acuminatus_NC_031430_1	Actinopteri	Cypriniformes	Cyprinidae	Carassioides	Chordata	F	H	16579	15582	-0.268	-0.264	-0.651	-0.712	32.2	25.8	26.5	15.4	58	41.9	41.2	0.112	-0.265	-0.112	0.265	0.871324	1.723	1.207	1.207	1.278	0.837	0.791	0.625	0.645	0.645	2.34	1.991	1.427	1.081	1.514	1.742	4.034	2.878	2.946	3.764	3.86	4.663	2
NC_015142.1	Carassius auratus ssp. 'Pingxiang'	Carassius_auratus_ssp___Pingxiang__NC_015142_1	Actinopteri	Cypriniformes	Cyprinidae	Carassius	Chordata	F	H	16576	15587	-0.246	-0.241	-0.559	-0.626	31.6	26	26.3	16	57.6	42.3	42	0.097	-0.243	-0.097	0.243	0.874423	1.727	1.21	1.21	1.283	0.84	0.792	0.628	0.648	0.648	2.34	1.998	1.427	1.081	1.52	1.732	4.053	2.902	2.96	3.764	3.899	4.665	2
NC_006291.1	Carassius carassius	Carassius_carassius_NC_006291_1	Actinopteri	Cypriniformes	Cyprinidae	Carassius	Chordata	F	H	16580	15583	-0.244	-0.241	-0.569	-0.631	31.6	26.1	26.2	16	57.7	42.2	42.1	0.095	-0.242	-0.095	0.242	0.872353	1.723	1.207	1.207	1.28	0.837	0.79	0.626	0.646	0.646	2.333	1.991	1.427	1.089	1.514	1.732	4.057	2.89	2.956	3.764	3.901	4.665	2
NC_002079.1	Carassius langsdorfii	Carassius_langsdorfii_NC_002079_1	Actinopteri	Cypriniformes	Cyprinidae	Carassius	Chordata	F	H	16578	15592	-0.242	-0.239	-0.548	-0.601	31.4	26	26.4	16.1	57.4	42.5	42.1	0.095	-0.241	-0.095	0.241	0.871836	1.722	1.206	1.206	1.279	0.837	0.79	0.625	0.645	0.645	2.34	1.991	1.436	1.073	1.507	1.732	4.059	2.902	2.946	3.764	3.91	4.665	2
NC_006580.1	Carassius auratus auratus	Carassius_auratus_auratus_NC_006580_1	Actinopteri	Cypriniformes	Cyprinidae	Carassius	Chordata	F	H	16580	15592	-0.243	-0.239	-0.561	-0.622	31.5	26.1	26.3	16.1	57.6	42.4	42.2	0.094	-0.241	-0.094	0.241	0.873902	1.726	1.209	1.209	1.282	0.839	0.791	0.627	0.647	0.647	2.34	1.991	1.427	1.081	1.52	1.737	4.044	2.89	2.963	3.764	3.91	4.665	2
NC_014177.1	Carassius gibelio	Carassius_gibelio_NC_014177_1	Actinopteri	Cypriniformes	Cyprinidae	Carassius	Chordata	F	H	16581	15587	-0.243	-0.239	-0.553	-0.613	31.6	26.2	26.2	16.1	57.8	42.3	42.3	0.093	-0.24	-0.093	0.24	0.87132	1.721	1.205	1.205	1.278	0.838	0.79	0.625	0.645	0.645	2.333	1.991	1.427	1.081	1.507	1.732	4.057	2.902	2.953	3.764	3.893	4.665	2
NC_010768.1	Carassius cuvieri	Carassius_cuvieri_NC_010768_1	Actinopteri	Cypriniformes	Cyprinidae	Carassius	Chordata	F	H	16581	15592	-0.238	-0.234	-0.524	-0.58	31.4	26.2	26.2	16.2	57.6	42.4	42.4	0.09	-0.235	-0.09	0.235	0.873911	1.726	1.209	1.209	1.282	0.839	0.792	0.627	0.647	0.647	2.333	1.991	1.493	1.081	1.521	1.732	4.079	2.902	2.949	3.764	3.895	4.665	2
NC_031523.1	Catlocarpio siamensis	Catlocarpio_siamensis_NC_031523_1	Actinopteri	Cypriniformes	Cyprinidae	Catlocarpio	Chordata	F	H	16549	15587	-0.282	-0.276	-0.573	-0.632	32.1	24.2	28	15.7	56.3	43.7	39.9	0.139	-0.282	-0.139	0.282	0.877424	1.736	1.217	1.217	1.293	0.824	0.782	0.631	0.651	0.651	2.373	2.012	1.408	1.073	1.541	1.76	4.066	2.878	2.942	3.764	3.891	4.654	2
NC_031613.1	Chagunius chagunio	Chagunius_chagunio_NC_031613_1	Actinopteri	Cypriniformes	Cyprinidae	Chagunius	Chordata	F	H	17017	15599	-0.192	-0.187	-0.367	-0.407	30	27.8	25	17.2	57.8	42.2	45	0.039	-0.183	-0.039	0.183	0.884549	1.821	1.288	1.288	1.342	0.876	0.832	0.649	0.658	0.658	2.451	1.999	1.51	1.144	1.622	1.832	4.181	2.879	3.013	3.891	4.024	4.781	2
NC_029181.1	Chuanchia labiosa	Chuanchia_labiosa_NC_029181_1	Actinopteri	Cypriniformes	Cyprinidae	Chuanchia	Chordata	F	H	16705	15590	-0.176	-0.172	-0.346	-0.376	28.4	27.2	26.1	18.4	55.6	44.5	45.6	0.022	-0.174	-0.022	0.174	0.900848	1.775	1.26	1.26	1.326	0.864	0.819	0.656	0.674	0.674	2.456	2.041	1.456	1.164	1.71	1.812	4.127	2.846	3.135	3.754	3.997	4.798	2
NC_031608.1	Cirrhinus microlepis	Cirrhinus_microlepis_NC_031608_1	Actinopteri	Cypriniformes	Cyprinidae	Cirrhinus	Chordata	F	H	16578	15595	-0.292	-0.287	-0.708	-0.779	32.8	24.6	27.4	15.1	57.4	42.5	39.7	0.144	-0.289	-0.144	0.289	0.874839	1.735	1.208	1.208	1.284	0.834	0.79	0.627	0.648	0.648	2.327	1.998	1.456	1.089	1.496	1.77	4.125	2.842	2.953	3.764	3.889	4.674	2
NC_033964.1	Cirrhinus cirrhosus	Cirrhinus_cirrhosus_NC_033964_1	Actinopteri	Cypriniformes	Cyprinidae	Cirrhinus	Chordata	F	H	16588	15596	-0.29	-0.284	-0.609	-0.681	32	24.5	28	15.5	56.5	43.5	40	0.134	-0.287	-0.134	0.287	0.870775	1.727	1.204	1.204	1.277	0.825	0.782	0.624	0.644	0.644	2.327	1.991	1.456	1.089	1.487	1.742	4.029	2.842	2.949	3.764	3.863	4.645	2
NC_022182.1	Cirrhinus molitorella	Cirrhinus_molitorella_NC_022182_1	Actinopteri	Cypriniformes	Cyprinidae	Cirrhinus	Chordata	F	H	16602	15596	-0.287	-0.283	-0.73	-0.804	32.3	25	27.4	15.3	57.3	42.7	40.3	0.128	-0.285	-0.128	0.285	0.872345	1.726	1.209	1.209	1.281	0.835	0.792	0.627	0.646	0.646	2.34	1.991	1.446	1.089	1.507	1.737	4.096	2.842	2.958	3.764	3.893	4.652	2
NC_017611.1	Cirrhinus mrigala	Cirrhinus_mrigala_NC_017611_1	Actinopteri	Cypriniformes	Cyprinidae	Cirrhinus	Chordata	F	H	16600	15610	-0.277	-0.273	-0.593	-0.646	31.7	24.6	27.8	15.8	56.3	43.6	40.4	0.126	-0.275	-0.126	0.275	0.89208	1.769	1.239	1.239	1.313	0.842	0.798	0.646	0.666	0.665	2.387	2.033	1.484	1.228	1.5	1.742	4.033	3.539	2.976	3.764	3.939	4.728	2
NC_029445.1	Cirrhinus reba	Cirrhinus_reba_NC_029445_1	Actinopteri	Cypriniformes	Cyprinidae	Cirrhinus	Chordata	F	H	16597	15594	-0.266	-0.26	-0.682	-0.746	32.9	26	25.9	15.2	58.9	41.1	41.2	0.117	-0.262	-0.117	0.262	0.871896	1.727	1.205	1.205	1.282	0.842	0.799	0.627	0.645	0.645	2.32	2.005	1.436	1.097	1.536	1.732	4.047	2.785	2.95	3.764	3.91	4.653	2
NC_031627.1	Clypeobarbus pleuropholis	Clypeobarbus_pleuropholis_NC_031627_1	Actinopteri	Cypriniformes	Cyprinidae	Clypeobarbus	Chordata	F	H	16570	15565	-0.229	-0.223	-0.622	-0.665	33.2	28.8	23.3	14.7	62	38	43.5	0.071	-0.225	-0.071	0.225	0.992154	2.022	1.453	1.453	1.528	0.958	0.915	0.743	0.766	0.766	2.743	2.211	2.256	1.247	2.109	1.946	4.507	2.761	3.058	3.895	4.079	4.884	2
NC_031612.1	Cosmochilus harmandi	Cosmochilus_harmandi_NC_031612_1	Actinopteri	Cypriniformes	Cyprinidae	Cosmochilus	Chordata	F	H	16592	15581	-0.296	-0.292	-0.694	-0.777	33.2	24.3	27.5	15	57.5	42.5	39.3	0.155	-0.294	-0.155	0.294	0.886092	1.753	1.235	1.235	1.312	0.84	0.796	0.639	0.66	0.66	2.34	2.058	1.484	1.177	1.497	1.771	4.117	2.89	2.968	3.778	3.934	4.697	2
NC_029443.1	Crossocheilus langei	Crossocheilus_langei_NC_029443_1	Actinopteri	Cypriniformes	Cyprinidae	Crossocheilus	Chordata	F	H	16569	15587	-0.277	-0.271	-0.65	-0.73	32.5	25.1	27	15.3	57.6	42.3	40.4	0.129	-0.276	-0.129	0.276	0.87872	1.737	1.216	1.216	1.296	0.853	0.811	0.634	0.652	0.652	2.353	2.014	1.484	1.097	1.501	1.754	4.072	2.735	2.972	3.806	3.917	4.663	2
NC_031624.1	Crossocheilus reticulatus	Crossocheilus_reticulatus_NC_031624_1	Actinopteri	Cypriniformes	Cyprinidae	Crossocheilus	Chordata	F	H	16588	15588	-0.27	-0.264	-0.712	-0.802	32.9	25.8	26.2	15.1	58.7	41.3	40.9	0.121	-0.269	-0.121	0.269	0.874949	1.73	1.209	1.209	1.288	0.845	0.806	0.63	0.648	0.648	2.353	2.014	1.484	1.097	1.494	1.732	4.066	2.747	2.982	3.764	3.905	4.657	2
NC_029447.1	Crossocheilus atrilimes	Crossocheilus_atrilimes_NC_029447_1	Actinopteri	Cypriniformes	Cyprinidae	Crossocheilus	Chordata	F	H	16586	15584	-0.259	-0.25	-0.63	-0.712	32.6	26.2	25.9	15.3	58.8	41.2	41.5	0.108	-0.258	-0.108	0.258	0.877745	1.735	1.214	1.214	1.295	0.851	0.81	0.633	0.651	0.651	2.36	2.005	1.484	1.097	1.501	1.726	4.102	2.747	2.977	3.764	3.928	4.642	2
NC_031827.1	Crossocheilus siamensis	Crossocheilus_siamensis_NC_031827_1	Actinopteri	Cypriniformes	Cyprinidae	Crossocheilus	Chordata	F	H	16611	15620	-0.197	-0.195	-0.397	-0.397	30.4	27	25.5	17.1	57.4	42.6	44.1	0.059	-0.199	-0.059	0.199	0.884424	1.748	1.225	1.225	1.306	0.859	0.818	0.64	0.658	0.658	2.401	2.02	1.484	1.129	1.501	1.759	4.146	2.747	2.976	3.778	3.917	4.653	2
NC_031524.1	Cyclocheilichthys janthochir	Cyclocheilichthys_janthochir_NC_031524_1	Actinopteri	Cypriniformes	Cyprinidae	Cyclocheilichthys	Chordata	F	H	16580	15585	-0.29	-0.285	-0.733	-0.83	33.7	24.6	26.8	14.9	58.3	41.7	39.5	0.155	-0.288	-0.155	0.288	0.878153	1.739	1.224	1.224	1.297	0.841	0.801	0.638	0.652	0.652	2.34	2.045	1.467	1.128	1.518	1.744	4.102	2.878	2.977	3.764	3.916	4.653	2
NC_023231.1	Cyclocheilichthys enoplos	Cyclocheilichthys_enoplos_NC_023231_1	Actinopteri	Cypriniformes	Cyprinidae	Cyclocheilichthys	Chordata	F	H	16579	15582	-0.297	-0.29	-0.691	-0.779	33.1	24.5	27.5	15	57.6	42.5	39.5	0.149	-0.295	-0.149	0.295	0.881021	1.746	1.229	1.229	1.302	0.836	0.793	0.636	0.654	0.654	2.34	2.044	1.506	1.128	1.505	1.755	4.117	2.878	2.942	3.764	3.894	4.632	2
NC_031554.1	Cyclocheilichthys apogon	Cyclocheilichthys_apogon_NC_031554_1	Actinopteri	Cypriniformes	Cyprinidae	Cyclocheilichthys	Chordata	F	H	16586	15584	-0.288	-0.284	-0.734	-0.83	33.4	24.9	26.9	14.9	58.3	41.8	39.8	0.146	-0.287	-0.146	0.287	0.876069	1.735	1.223	1.223	1.294	0.837	0.797	0.636	0.649	0.649	2.346	2.03	1.467	1.136	1.505	1.765	4.092	2.866	2.947	3.764	3.905	4.653	2
NC_031618.1	Cyclocheilichthys heteronema	Cyclocheilichthys_heteronema_NC_031618_1	Actinopteri	Cypriniformes	Cyprinidae	Cyclocheilichthys	Chordata	F	H	16573	15587	-0.266	-0.259	-0.601	-0.666	32.7	25.9	26.2	15.3	58.6	41.5	41.2	0.116	-0.262	-0.116	0.262	0.905761	1.794	1.268	1.268	1.343	0.857	0.814	0.658	0.679	0.679	2.354	2.098	1.524	1.144	1.674	1.76	4.081	2.958	2.977	3.778	3.961	4.755	2
NC_031556.1	Cyprinion semiplotum	Cyprinion_semiplotum_NC_031556_1	Actinopteri	Cypriniformes	Cyprinidae	Cyprinion	Chordata	F	H	16581	15589	-0.26	-0.257	-0.452	-0.49	30.9	24.1	28.3	16.6	55	44.9	40.7	0.124	-0.26	-0.124	0.26	0.876858	1.733	1.216	1.216	1.29	0.834	0.788	0.633	0.65	0.65	2.34	1.998	1.532	1.073	1.508	1.775	4.081	2.771	2.969	3.764	3.833	4.622	2
NC_060825.1	Cyprinus pellegrini	Cyprinus_pellegrini_NC_060825_1	Actinopteri	Cypriniformes	Cyprinidae	Cyprinus	Chordata	F	H	16583	15585	-0.274	-0.27	-0.59	-0.643	31.9	24.8	27.5	15.8	56.7	43.3	40.6	0.125	-0.271	-0.125	0.271	0.873969	1.719	1.208	1.208	1.283	0.833	0.789	0.631	0.647	0.647	2.346	1.998	1.446	1.089	1.527	1.748	4.016	2.866	2.928	3.764	3.861	4.738	2
NC_018366.1	Cyprinus carpio 'color'	Cyprinus_carpio__color__NC_018366_1	Actinopteri	Cypriniformes	Cyprinidae	Cyprinus	Chordata	F	H	16581	15585	-0.277	-0.273	-0.604	-0.664	31.9	24.8	27.5	15.8	56.7	43.3	40.6	0.125	-0.272	-0.125	0.272	0.873449	1.718	1.207	1.207	1.282	0.833	0.787	0.631	0.647	0.647	2.367	1.998	1.446	1.081	1.52	1.746	4.024	2.854	2.928	3.764	3.858	4.728	2
NC_018037.1	Cyprinus carpio haematopterus	Cyprinus_carpio_haematopterus_NC_018037_1	Actinopteri	Cypriniformes	Cyprinidae	Cyprinus	Chordata	F	H	16581	15584	-0.276	-0.273	-0.607	-0.662	31.9	24.8	27.5	15.8	56.7	43.3	40.6	0.125	-0.272	-0.125	0.272	0.872409	1.716	1.206	1.206	1.281	0.831	0.788	0.63	0.646	0.646	2.346	1.998	1.446	1.081	1.514	1.746	4.02	2.854	2.928	3.764	3.858	4.738	2
NC_018036.1	Cyprinus carpio 'xingguonensis'	Cyprinus_carpio__xingguonensis__NC_018036_1	Actinopteri	Cypriniformes	Cyprinidae	Cyprinus	Chordata	F	H	16581	15584	-0.276	-0.273	-0.61	-0.667	31.9	24.8	27.5	15.8	56.7	43.3	40.6	0.125	-0.272	-0.125	0.272	0.872928	1.717	1.206	1.206	1.282	0.832	0.788	0.63	0.646	0.646	2.346	1.998	1.446	1.081	1.514	1.746	4.016	2.854	2.931	3.764	3.864	4.728	2
NC_018035.1	Cyprinus carpio carpio	Cyprinus_carpio_carpio_NC_018035_1	Actinopteri	Cypriniformes	Cyprinidae	Cyprinus	Chordata	F	H	16581	15584	-0.276	-0.273	-0.609	-0.667	31.9	24.8	27.5	15.7	56.7	43.2	40.5	0.125	-0.272	-0.125	0.272	0.87189	1.717	1.206	1.206	1.282	0.832	0.788	0.63	0.645	0.645	2.34	1.998	1.446	1.081	1.514	1.746	4.016	2.854	2.928	3.764	3.861	4.728	2
NC_028418.1	Cyprinus acutidorsalis	Cyprinus_acutidorsalis_NC_028418_1	Actinopteri	Cypriniformes	Cyprinidae	Cyprinus	Chordata	F	H	16580	15584	-0.274	-0.27	-0.63	-0.684	31.9	24.8	27.5	15.8	56.7	43.3	40.6	0.124	-0.27	-0.124	0.27	0.889069	1.749	1.233	1.233	1.308	0.84	0.796	0.647	0.662	0.662	2.401	2.041	1.465	1.152	1.52	1.783	4.047	2.89	2.957	3.778	3.898	4.759	2
NC_028417.1	Cyprinus megalophthalmus	Cyprinus_megalophthalmus_NC_028417_1	Actinopteri	Cypriniformes	Cyprinidae	Cyprinus	Chordata	F	H	16580	15584	-0.276	-0.273	-0.626	-0.681	31.9	24.8	27.6	15.8	56.7	43.4	40.6	0.124	-0.272	-0.124	0.272	0.894163	1.759	1.241	1.241	1.315	0.839	0.796	0.651	0.668	0.668	2.381	2.064	1.456	1.122	1.567	1.763	4.037	2.902	2.967	3.792	3.889	4.758	2
NC_018039.1	Cyprinus carpio 'wuyuanensis'	Cyprinus_carpio__wuyuanensis__NC_018039_1	Actinopteri	Cypriniformes	Cyprinidae	Cyprinus	Chordata	F	H	16582	15585	-0.276	-0.273	-0.603	-0.661	31.9	24.8	27.6	15.8	56.7	43.4	40.6	0.124	-0.272	-0.124	0.272	0.872409	1.716	1.206	1.206	1.281	0.831	0.788	0.63	0.646	0.646	2.346	1.998	1.446	1.081	1.514	1.746	4.016	2.854	2.928	3.764	3.858	4.728	2
NC_001606.1	Cyprinus carpio	Cyprinus_carpio_NC_001606_1	Actinopteri	Cypriniformes	Cyprinidae	Cyprinus	Chordata	F	H	16575	15580	-0.274	-0.27	-0.595	-0.649	31.9	24.9	27.5	15.8	56.8	43.3	40.7	0.123	-0.269	-0.123	0.269	0.877104	1.726	1.213	1.213	1.289	0.839	0.794	0.635	0.651	0.651	2.373	2.026	1.465	1.081	1.514	1.748	4.042	2.854	2.946	3.764	3.872	4.728	2
NC_028419.1	Cyprinus multitaeniata	Cyprinus_multitaeniata_NC_028419_1	Actinopteri	Cypriniformes	Cyprinidae	Cyprinus	Chordata	F	H	16580	15584	-0.279	-0.275	-0.612	-0.675	31.9	24.9	27.5	15.7	56.8	43.2	40.6	0.122	-0.273	-0.122	0.273	0.888754	1.746	1.232	1.232	1.304	0.838	0.796	0.644	0.662	0.662	2.373	2.033	1.465	1.121	1.567	1.773	4.037	2.878	2.928	3.764	3.861	4.728	2
NC_031614.1	Dawkinsia tambraparniei	Dawkinsia_tambraparniei_NC_031614_1	Actinopteri	Cypriniformes	Cyprinidae	Dawkinsia	Chordata	F	H	16610	15601	-0.289	-0.281	-0.596	-0.649	33.5	24.7	26.9	14.9	58.2	41.8	39.6	0.15	-0.287	-0.15	0.287	0.880381	1.766	1.246	1.246	1.32	0.844	0.803	0.637	0.654	0.654	2.409	2.005	1.468	1.112	1.576	1.799	4.084	2.935	2.953	3.778	3.972	4.781	2
NC_025650.1	Diptychus maculatus	Diptychus_maculatus_NC_025650_1	Actinopteri	Cypriniformes	Cyprinidae	Diptychus	Chordata	F	H	16895	15589	-0.175	-0.17	-0.273	-0.304	27.8	26.7	26.5	19	54.5	45.5	45.7	0.02	-0.165	-0.02	0.165	0.905718	1.784	1.266	1.266	1.333	0.865	0.818	0.661	0.679	0.679	2.424	2.048	1.456	1.173	1.69	1.791	4.174	3.16	3.102	3.768	4.056	4.8	2
NC_031590.1	Discherodontus ashmeadi	Discherodontus_ashmeadi_NC_031590_1	Actinopteri	Cypriniformes	Cyprinidae	Discherodontus	Chordata	F	H	16566	15584	-0.237	-0.227	-0.552	-0.636	34	26.4	24.4	15.2	60.4	39.6	41.6	0.126	-0.232	-0.126	0.232	0.875255	1.731	1.218	1.218	1.291	0.854	0.81	0.634	0.649	0.649	2.395	1.998	1.465	1.136	1.494	1.75	4.148	2.902	2.97	3.777	3.926	4.748	2
NC_031591.1	Discherodontus schroederi	Discherodontus_schroederi_NC_031591_1	Actinopteri	Cypriniformes	Cyprinidae	Discherodontus	Chordata	F	H	16571	15588	-0.223	-0.214	-0.522	-0.593	33.5	26.4	24.4	15.7	59.9	40.1	42.1	0.118	-0.219	-0.118	0.219	0.879195	1.739	1.224	1.224	1.297	0.853	0.81	0.639	0.653	0.653	2.418	1.998	1.506	1.16	1.488	1.775	4.156	2.89	2.987	3.777	3.942	4.758	2
NC_045066.1	Discocheilus wui	Discocheilus_wui_NC_045066_1	Actinopteri	Cypriniformes	Cyprinidae	Discocheilus	Chordata	F	H	16589	15584	-0.26	-0.255	-0.656	-0.721	32.2	26.6	26	15.3	58.8	41.3	41.9	0.095	-0.259	-0.095	0.259	0.875804	1.734	1.209	1.209	1.284	0.843	0.8	0.631	0.649	0.649	2.34	2	1.475	1.144	1.501	1.748	4.087	2.771	2.981	3.764	3.91	4.643	2
NC_024578.1	Discogobio tetrabarbatus	Discogobio_tetrabarbatus_NC_024578_1	Actinopteri	Cypriniformes	Cyprinidae	Discogobio	Chordata	F	H	16596	15589	-0.267	-0.262	-0.674	-0.748	32.2	26	26.4	15.4	58.2	41.8	41.4	0.105	-0.264	-0.105	0.264	0.877356	1.737	1.211	1.211	1.287	0.845	0.802	0.633	0.651	0.651	2.353	1.998	1.475	1.144	1.494	1.742	4.083	2.759	2.967	3.764	3.905	4.643	2
NC_025319.1	Discogobio yunnanensis	Discogobio_yunnanensis_NC_025319_1	Actinopteri	Cypriniformes	Cyprinidae	Discogobio	Chordata	F	H	16602	15587	-0.271	-0.265	-0.705	-0.784	32.3	26.3	26.2	15.2	58.6	41.4	41.5	0.103	-0.267	-0.103	0.267	0.878391	1.739	1.213	1.213	1.289	0.843	0.8	0.634	0.652	0.652	2.347	2.005	1.465	1.144	1.501	1.742	4.087	2.759	2.964	3.764	3.911	4.632	2
NC_054299.1	Discogobio macrophysallidos	Discogobio_macrophysallidos_NC_054299_1	Actinopteri	Cypriniformes	Cyprinidae	Discogobio	Chordata	F	H	16593	15540	-0.264	-0.26	-0.668	-0.735	32	26	26.5	15.5	58	42	41.5	0.103	-0.263	-0.103	0.263	0.875294	1.733	1.208	1.208	1.284	0.842	0.799	0.631	0.649	0.649	2.373	2	1.465	1.144	1.501	1.742	4.096	2.771	2.988	3.764	3.928	4.653	2
NC_045918.1	Discogobio laticeps	Discogobio_laticeps_NC_045918_1	Actinopteri	Cypriniformes	Cyprinidae	Discogobio	Chordata	F	H	16596	15585	-0.267	-0.262	-0.696	-0.769	32.3	26.3	26.1	15.2	58.6	41.3	41.5	0.102	-0.265	-0.102	0.265	0.876322	1.735	1.21	1.21	1.285	0.843	0.8	0.632	0.65	0.65	2.353	1.998	1.465	1.144	1.501	1.748	4.083	2.759	2.964	3.764	3.908	4.633	2
NC_036301.1	Discogobio longibarbatus	Discogobio_longibarbatus_NC_036301_1	Actinopteri	Cypriniformes	Cyprinidae	Discogobio	Chordata	F	H	16594	15587	-0.257	-0.252	-0.65	-0.703	31.8	26.1	26.4	15.7	57.9	42.1	41.8	0.098	-0.254	-0.098	0.254	0.878414	1.739	1.213	1.213	1.289	0.849	0.806	0.634	0.652	0.652	2.347	2	1.475	1.144	1.507	1.748	4.096	2.771	2.971	3.764	3.952	4.611	2
NC_045067.1	Discolabeo wuluoheensis	Discolabeo_wuluoheensis_NC_045067_1	Actinopteri	Cypriniformes	Cyprinidae	Discolabeo	Chordata	F	H	16587	15586	-0.258	-0.253	-0.663	-0.734	32.1	26.6	25.9	15.4	58.7	41.3	42	0.094	-0.256	-0.094	0.256	0.881022	1.744	1.217	1.217	1.293	0.849	0.805	0.637	0.654	0.654	2.32	2.007	1.494	1.144	1.52	1.753	4.074	2.782	2.996	3.806	3.928	4.622	2
NC_031616.1	Enteromius fasciolatus	Enteromius_fasciolatus_NC_031616_1	Actinopteri	Cypriniformes	Cyprinidae	Enteromius	Chordata	F	H	16566	15592	-0.237	-0.232	-0.602	-0.64	33	27.5	24.3	15.1	60.5	39.4	42.6	0.091	-0.234	-0.091	0.234	0.916907	1.861	1.325	1.325	1.388	0.901	0.858	0.67	0.69	0.69	2.398	2.102	1.556	1.204	1.769	1.851	4.154	2.88	3.031	3.806	4.014	4.876	2
NC_031617.1	Enteromius eburneensis	Enteromius_eburneensis_NC_031617_1	Actinopteri	Cypriniformes	Cyprinidae	Enteromius	Chordata	F	H	16678	15588	-0.22	-0.21	-0.548	-0.609	33.3	28.4	23.3	15	61.7	38.3	43.4	0.08	-0.218	-0.08	0.218	0.888219	1.772	1.261	1.261	1.322	0.873	0.827	0.643	0.662	0.662	2.388	2.019	1.482	1.168	1.574	1.787	4.134	2.904	2.982	3.778	3.94	4.695	2
NC_033914.1	Enteromius pobeguini	Enteromius_pobeguini_NC_033914_1	Actinopteri	Cypriniformes	Cyprinidae	Enteromius	Chordata	F	H	16933	15590	-0.203	-0.197	-0.338	-0.385	31.1	26.9	25.2	16.8	58	42	43.7	0.072	-0.2	-0.072	0.2	0.908678	1.818	1.286	1.286	1.358	0.89	0.835	0.665	0.682	0.682	2.443	2.034	1.547	1.207	1.517	1.761	4.64	2.822	3.007	3.97	4.24	4.905	2
NC_031530.1	Enteromius hulstaerti	Enteromius_hulstaerti_NC_031530_1	Actinopteri	Cypriniformes	Cyprinidae	Enteromius	Chordata	F	H	16775	15560	-0.191	-0.18	-0.369	-0.418	33.2	29.3	22.2	15.2	62.5	37.4	44.5	0.062	-0.187	-0.062	0.187	0.947508	1.919	1.37	1.37	1.437	0.936	0.895	0.69	0.721	0.721	2.548	2.178	1.788	1.352	1.825	1.851	4.304	2.961	3.135	3.946	4.074	4.897	2
NC_008666.1	Enteromius trimaculatus	Enteromius_trimaculatus_NC_008666_1	Actinopteri	Cypriniformes	Cyprinidae	Enteromius	Chordata	F	H	16417	16301	-0.187	-0.184	-0.332	-0.362	31.9	28.9	23.3	15.9	60.8	39.2	44.8	0.049	-0.188	-0.049	0.188	0.915767	1.848	1.31	1.31	1.393	0.896	0.854	0.667	0.689	0.689	2.49	2.087	1.58	1.241	1.685	1.876	4.301	2.961	3.009	3.851	4.105	4.812	2
NC_031534.1	Epalzeorhynchos bicolor	Epalzeorhynchos_bicolor_NC_031534_1	Actinopteri	Cypriniformes	Cyprinidae	Epalzeorhynchos	Chordata	F	H	16465	15592	-0.252	-0.242	-0.526	-0.599	31.7	26.1	26.3	15.8	57.8	42.1	41.9	0.097	-0.25	-0.097	0.25	0.875209	1.733	1.212	1.212	1.285	0.847	0.804	0.629	0.649	0.649	2.347	2.013	1.417	1.113	1.52	1.737	4.071	2.771	2.972	3.792	3.913	4.653	2
NC_033962.1	Epalzeorhynchos frenatus	Epalzeorhynchos_frenatus_NC_033962_1	Actinopteri	Cypriniformes	Cyprinidae	Epalzeorhynchos	Chordata	F	H	16457	15588	-0.263	-0.255	-0.687	-0.774	32.5	26.8	25.6	15	59.3	40.6	41.8	0.096	-0.261	-0.096	0.261	0.875714	1.735	1.214	1.214	1.287	0.849	0.807	0.63	0.649	0.649	2.313	1.998	1.417	1.113	1.539	1.742	4.073	2.885	2.964	3.764	3.905	4.674	2
NC_031606.1	Folifer brevifilis	Folifer_brevifilis_NC_031606_1	Actinopteri	Cypriniformes	Cyprinidae	Folifer	Chordata	F	H	16707	15588	-0.262	-0.26	-0.469	-0.504	31.1	24.6	27.9	16.4	55.7	44.3	41	0.116	-0.261	-0.116	0.261	0.90392	1.814	1.287	1.287	1.374	0.853	0.81	0.663	0.677	0.677	2.383	2.049	1.838	1.176	1.604	1.824	4.103	2.967	3.037	3.82	3.926	4.754	2
NC_022944.1	Garra spilota	Garra_spilota_NC_022944_1	Actinopteri	Cypriniformes	Cyprinidae	Garra	Chordata	F	H	16822	15586	-0.268	-0.263	-0.615	-0.679	32.7	25.7	26.4	15.3	58.4	41.7	41	0.12	-0.267	-0.12	0.267	0.872813	1.726	1.207	1.207	1.281	0.833	0.791	0.624	0.646	0.646	2.347	1.998	1.408	1.12	1.507	1.77	4.059	2.735	2.975	3.778	3.924	4.697	2
NC_033389.1	Garra salweenica	Garra_salweenica_NC_033389_1	Actinopteri	Cypriniformes	Cyprinidae	Garra	Chordata	F	H	16960	15582	-0.271	-0.266	-0.591	-0.671	32.5	25.5	26.7	15.2	58	41.9	40.7	0.12	-0.274	-0.12	0.274	0.891393	1.766	1.241	1.241	1.314	0.861	0.815	0.644	0.665	0.665	2.374	2.041	1.495	1.13	1.554	1.834	4.171	2.831	2.967	3.778	3.983	4.653	2
NC_028426.1	Garra kempi	Garra_kempi_NC_028426_1	Actinopteri	Cypriniformes	Cyprinidae	Garra	Chordata	F	H	17104	15581	-0.273	-0.268	-0.645	-0.731	32.9	26	26.2	14.9	58.9	41.1	40.9	0.116	-0.273	-0.116	0.273	0.879226	1.742	1.221	1.221	1.297	0.847	0.805	0.632	0.653	0.653	2.38	1.998	1.436	1.13	1.534	1.781	4.067	2.843	2.959	3.778	3.987	4.632	2
NC_021935.1	Garra orientalis	Garra_orientalis_NC_021935_1	Actinopteri	Cypriniformes	Cyprinidae	Garra	Chordata	F	H	17288	15578	-0.264	-0.257	-0.569	-0.647	32.5	25.8	26.4	15.3	58.3	41.7	41.1	0.116	-0.266	-0.116	0.266	0.883743	1.751	1.228	1.228	1.302	0.862	0.817	0.637	0.657	0.657	2.34	2.019	1.439	1.115	1.548	1.843	4.135	2.843	2.958	3.778	3.978	4.729	2
NC_028403.1	Garra qiaojiensis	Garra_qiaojiensis_NC_028403_1	Actinopteri	Cypriniformes	Cyprinidae	Garra	Chordata	F	H	17096	15594	-0.27	-0.263	-0.674	-0.76	33	26.3	25.9	14.8	59.3	40.7	41.1	0.114	-0.273	-0.114	0.273	0.884757	1.753	1.23	1.23	1.304	0.864	0.816	0.637	0.658	0.658	2.394	2.012	1.446	1.13	1.56	1.838	4.124	2.782	3.061	3.792	3.996	4.79	2
NC_045032.1	Garra tibetana	Garra_tibetana_NC_045032_1	Actinopteri	Cypriniformes	Cyprinidae	Garra	Chordata	F	H	16861	15587	-0.258	-0.251	-0.613	-0.679	32.3	26.1	26.2	15.4	58.4	41.6	41.5	0.106	-0.261	-0.106	0.261	0.880393	1.746	1.225	1.225	1.298	0.84	0.802	0.634	0.654	0.654	2.334	2.012	1.408	1.13	1.545	1.775	4.074	2.747	2.971	3.778	3.934	4.697	2
NC_022953.1	Garra flavatra	Garra_flavatra_NC_022953_1	Actinopteri	Cypriniformes	Cyprinidae	Garra	Chordata	F	H	16743	15606	-0.26	-0.255	-0.656	-0.717	33.3	27.5	24.7	14.5	60.8	39.2	42	0.095	-0.26	-0.095	0.26	0.94189	1.923	1.367	1.367	1.441	0.928	0.899	0.689	0.715	0.715	2.489	2.111	1.621	1.24	1.568	1.883	4.442	2.825	3.372	3.961	4.181	4.949	2
NC_031535.1	Garra congoensis	Garra_congoensis_NC_031535_1	Actinopteri	Cypriniformes	Cyprinidae	Garra	Chordata	F	H	16761	15582	-0.246	-0.24	-0.575	-0.641	32.6	27.1	25.1	15.2	59.7	40.3	42.3	0.092	-0.247	-0.092	0.247	0.893908	1.771	1.245	1.245	1.319	0.877	0.831	0.647	0.667	0.667	2.346	2.005	1.507	1.128	1.557	1.834	4.263	2.773	3.007	3.807	4.003	4.842	2
NC_031628.1	Garra poecilura	Garra_poecilura_NC_031628_1	Actinopteri	Cypriniformes	Cyprinidae	Garra	Chordata	F	H	16978	15578	-0.25	-0.247	-0.462	-0.524	32.7	27.2	25.1	15	59.9	40.1	42.2	0.091	-0.25	-0.091	0.25	0.955837	1.957	1.395	1.395	1.462	0.94	0.913	0.703	0.729	0.729	2.577	2.146	1.722	1.294	1.577	1.941	4.469	2.869	3.404	4.031	4.235	4.968	2
NC_022941.1	Garra rufa	Garra_rufa_NC_022941_1	Actinopteri	Cypriniformes	Cyprinidae	Garra	Chordata	F	H	16763	15581	-0.227	-0.219	-0.485	-0.541	31.8	26.8	25.4	16	58.6	41.4	42.8	0.085	-0.227	-0.085	0.227	0.894039	1.772	1.245	1.245	1.32	0.877	0.832	0.647	0.667	0.667	2.394	2.019	1.485	1.13	1.552	1.797	4.241	2.795	2.987	3.864	4.197	4.836	2
NC_047410.1	Gymnocypris waddellii	Gymnocypris_waddellii_NC_047410_1	Actinopteri	Cypriniformes	Cyprinidae	Gymnocypris	Chordata	F	H	16674	15591	-0.188	-0.182	-0.368	-0.414	28.6	26.7	26.6	18.2	55.3	44.8	44.9	0.035	-0.187	-0.035	0.187	0.906644	1.786	1.269	1.269	1.336	0.868	0.821	0.662	0.68	0.68	2.469	2.048	1.456	1.148	1.71	1.791	4.192	2.847	3.121	3.768	3.995	4.748	2
NC_019604.1	Gymnocypris przewalskii ganzihonensis	Gymnocypris_przewalskii_ganzihonensis_NC_019604_1	Actinopteri	Cypriniformes	Cyprinidae	Gymnocypris	Chordata	F	H	16682	15590	-0.179	-0.173	-0.354	-0.389	28.7	27.3	25.9	18	56	43.9	45.3	0.025	-0.178	-0.025	0.178	0.90189	1.775	1.26	1.26	1.328	0.864	0.818	0.658	0.675	0.675	2.469	2.041	1.456	1.156	1.71	1.786	4.17	2.858	3.106	3.754	3.997	4.797	2
NC_019605.1	Gymnocypris eckloni	Gymnocypris_eckloni_NC_019605_1	Actinopteri	Cypriniformes	Cyprinidae	Gymnocypris	Chordata	F	H	16686	15594	-0.181	-0.175	-0.36	-0.396	28.7	27.4	25.9	18	56.1	43.9	45.4	0.024	-0.179	-0.024	0.179	0.901891	1.775	1.26	1.26	1.328	0.864	0.818	0.658	0.675	0.675	2.469	2.041	1.456	1.156	1.704	1.796	4.174	2.858	3.106	3.768	4.002	4.797	2
NC_008661.1	Gymnocypris przewalskii	Gymnocypris_przewalskii_NC_008661_1	Actinopteri	Cypriniformes	Cyprinidae	Gymnocypris	Chordata	F	H	16682	15590	-0.178	-0.172	-0.349	-0.384	28.7	27.3	25.9	18.1	56	44	45.4	0.024	-0.177	-0.024	0.177	0.901371	1.774	1.259	1.259	1.327	0.863	0.817	0.657	0.675	0.675	2.469	2.041	1.456	1.156	1.704	1.786	4.17	2.858	3.106	3.754	3.999	4.797	2
NC_021419.1	Gymnocypris dobula	Gymnocypris_dobula_NC_021419_1	Actinopteri	Cypriniformes	Cyprinidae	Gymnocypris	Chordata	F	H	16720	15592	-0.18	-0.176	-0.39	-0.424	28.5	27.2	26.1	18.2	55.7	44.3	45.4	0.022	-0.177	-0.022	0.177	0.90033	1.774	1.259	1.259	1.325	0.864	0.818	0.656	0.674	0.674	2.463	2.041	1.456	1.156	1.704	1.818	4.153	2.846	3.124	3.782	3.999	4.748	2
NC_021420.1	Gymnocypris namensis	Gymnocypris_namensis_NC_021420_1	Actinopteri	Cypriniformes	Cyprinidae	Gymnocypris	Chordata	F	H	16674	15591	-0.178	-0.174	-0.382	-0.416	28.5	27.2	26.1	18.2	55.7	44.3	45.4	0.022	-0.178	-0.022	0.178	0.900329	1.774	1.259	1.259	1.325	0.863	0.817	0.656	0.674	0.674	2.456	2.041	1.456	1.156	1.71	1.807	4.149	2.846	3.124	3.768	3.999	4.748	2
NC_031813.1	Gymnocypris potanini	Gymnocypris_potanini_NC_031813_1	Actinopteri	Cypriniformes	Cyprinidae	Gymnocypris	Chordata	F	H	16680	15590	-0.175	-0.171	-0.33	-0.364	28.4	27.2	26	18.4	55.6	44.4	45.6	0.022	-0.172	-0.022	0.172	0.90661	1.782	1.265	1.265	1.336	0.865	0.819	0.662	0.68	0.68	2.469	2.048	1.475	1.156	1.704	1.791	4.162	2.908	3.122	3.754	4.001	4.797	2
NC_036349.1	Gymnocypris scleracanthus	Gymnocypris_scleracanthus_NC_036349_1	Actinopteri	Cypriniformes	Cyprinidae	Gymnocypris	Chordata	F	H	16679	15592	-0.18	-0.175	-0.377	-0.412	28.5	27.3	26	18.1	55.8	44.1	45.4	0.021	-0.178	-0.021	0.178	0.900331	1.774	1.259	1.259	1.325	0.862	0.817	0.656	0.674	0.674	2.456	2.041	1.456	1.156	1.704	1.812	4.153	2.846	3.131	3.768	3.997	4.758	2
NC_056384.1	Gymnocypris firmispinatus	Gymnocypris_firmispinatus_NC_056384_1	Actinopteri	Cypriniformes	Cyprinidae	Gymnocypris	Chordata	F	H	16674	15590	-0.172	-0.168	-0.326	-0.356	28.3	27.3	26	18.4	55.6	44.4	45.7	0.019	-0.172	-0.019	0.172	0.901891	1.777	1.261	1.261	1.328	0.866	0.82	0.658	0.675	0.675	2.463	2.041	1.456	1.164	1.717	1.813	4.162	2.846	3.131	3.754	4.019	4.768	2
NC_023793.1	Gymnodiptychus pachycheilus	Gymnodiptychus_pachycheilus_NC_023793_1	Actinopteri	Cypriniformes	Cyprinidae	Gymnodiptychus	Chordata	F	H	16586	15587	-0.18	-0.176	-0.298	-0.32	28.4	26.7	26.5	18.4	55.1	44.9	45.1	0.032	-0.18	-0.032	0.18	0.913905	1.799	1.279	1.279	1.346	0.873	0.827	0.667	0.687	0.687	2.483	2.062	1.543	1.163	1.682	1.788	4.205	2.786	3.123	3.768	4.014	4.749	2
NC_047411.1	Gymnodiptychus pachycheilus weiheensis	Gymnodiptychus_pachycheilus_weiheensis_NC_047411_1	Actinopteri	Cypriniformes	Cyprinidae	Gymnodiptychus	Chordata	F	H	16680	15589	-0.18	-0.176	-0.296	-0.324	28.6	26.9	26.2	18.3	55.5	44.5	45.2	0.03	-0.176	-0.03	0.176	0.90811	1.788	1.27	1.27	1.337	0.868	0.822	0.661	0.682	0.682	2.435	2.062	1.514	1.155	1.676	1.814	4.156	2.777	3.109	3.768	4.01	4.749	2
NC_028544.1	Gymnodiptychus dybowskii	Gymnodiptychus_dybowskii_NC_028544_1	Actinopteri	Cypriniformes	Cyprinidae	Gymnodiptychus	Chordata	F	H	16677	15588	-0.161	-0.158	-0.26	-0.275	28	26.9	26.1	18.9	54.9	45	45.8	0.02	-0.159	-0.02	0.159	0.9138	1.799	1.279	1.279	1.346	0.872	0.826	0.667	0.687	0.687	2.503	2.076	1.553	1.136	1.676	1.808	4.203	2.835	3.108	3.768	4.026	4.749	2
NC_029149.1	Hampala macrolepidota	Hampala_macrolepidota_NC_029149_1	Actinopteri	Cypriniformes	Cyprinidae	Hampala	Chordata	F	H	16766	15571	-0.289	-0.283	-0.63	-0.696	33.5	24.7	26.8	14.9	58.2	41.7	39.6	0.151	-0.285	-0.151	0.285	0.877105	1.773	1.245	1.245	1.318	0.845	0.801	0.637	0.651	0.651	2.32	2.046	1.525	1.089	1.512	1.83	4.145	3.081	2.967	3.754	3.922	4.746	2
NC_022950.1	Henicorhynchus lineatus	Henicorhynchus_lineatus_NC_022950_1	Actinopteri	Cypriniformes	Cyprinidae	Henicorhynchus	Chordata	F	H	16825	15595	-0.251	-0.243	-0.674	-0.729	32.9	27	25.1	15	59.9	40.1	42	0.098	-0.252	-0.098	0.252	0.893967	1.77	1.25	1.25	1.32	0.86	0.817	0.648	0.667	0.667	2.36	2.002	1.54	1.156	1.647	1.742	4.132	2.819	2.984	3.764	3.926	4.654	2
NC_031623.1	Henicorhynchus siamensis	Henicorhynchus_siamensis_NC_031623_1	Actinopteri	Cypriniformes	Cyprinidae	Henicorhynchus	Chordata	F	H	17010	15588	-0.242	-0.236	-0.655	-0.706	32.7	28.1	24.5	14.7	60.8	39.2	42.8	0.074	-0.25	-0.074	0.25	0.923696	1.834	1.301	1.301	1.374	0.897	0.851	0.679	0.697	0.697	2.417	2.064	1.638	1.163	1.764	1.986	4.281	2.982	3.022	3.88	4.015	5.089	2
NC_033403.1	Herzensteinia microcephalus	Herzensteinia_microcephalus_NC_033403_1	Actinopteri	Cypriniformes	Cyprinidae	Herzensteinia	Chordata	F	H	16726	15589	-0.178	-0.173	-0.337	-0.363	28.4	27.2	26.1	18.4	55.6	44.5	45.6	0.022	-0.173	-0.022	0.173	0.90241	1.778	1.264	1.264	1.33	0.866	0.821	0.658	0.676	0.676	2.456	2.062	1.456	1.164	1.704	1.818	4.127	2.834	3.138	3.754	4.002	4.828	2
NC_033917.1	Hypselobarbus thomassi	Hypselobarbus_thomassi_NC_033917_1	Actinopteri	Cypriniformes	Cyprinidae	Hypselobarbus	Chordata	F	H	16601	15594	-0.29	-0.284	-0.604	-0.682	32.7	24.3	27.8	15.3	57	43.1	39.6	0.148	-0.29	-0.148	0.29	0.875035	1.726	1.215	1.215	1.288	0.828	0.786	0.626	0.648	0.648	2.32	2.005	1.427	1.104	1.545	1.812	4.053	2.92	2.964	3.764	3.907	4.642	2
NC_032081.1	Hypselobarbus pulchellus	Hypselobarbus_pulchellus_NC_032081_1	Actinopteri	Cypriniformes	Cyprinidae	Hypselobarbus	Chordata	F	H	16588	15590	-0.281	-0.275	-0.545	-0.602	32.2	24.1	28	15.7	56.3	43.7	39.8	0.143	-0.282	-0.143	0.282	0.874519	1.725	1.214	1.214	1.287	0.829	0.787	0.625	0.648	0.648	2.347	2.005	1.427	1.097	1.526	1.806	4.065	2.883	2.964	3.764	3.926	4.632	2
NC_031587.1	Hypselobarbus jerdoni	Hypselobarbus_jerdoni_NC_031587_1	Actinopteri	Cypriniformes	Cyprinidae	Hypselobarbus	Chordata	F	H	16602	15593	-0.286	-0.281	-0.59	-0.654	32.4	24.4	27.8	15.5	56.8	43.3	39.9	0.142	-0.284	-0.142	0.284	0.873494	1.723	1.212	1.212	1.286	0.828	0.787	0.624	0.647	0.647	2.333	2.005	1.439	1.089	1.532	1.801	4.084	2.904	2.971	3.764	3.931	4.663	2
NC_031621.1	Hypsibarbus vernayi	Hypsibarbus_vernayi_NC_031621_1	Actinopteri	Cypriniformes	Cyprinidae	Hypsibarbus	Chordata	F	H	16590	15592	-0.264	-0.259	-0.501	-0.568	32.1	24.3	27.5	16	56.4	43.5	40.3	0.138	-0.264	-0.138	0.264	0.869783	1.72	1.206	1.206	1.281	0.832	0.788	0.625	0.643	0.643	2.327	1.991	1.436	1.128	1.501	1.764	4.106	2.902	2.946	3.764	3.893	4.642	2
NC_031620.1	Hypsibarbus salweenensis	Hypsibarbus_salweenensis_NC_031620_1	Actinopteri	Cypriniformes	Cyprinidae	Hypsibarbus	Chordata	F	H	16588	15594	-0.265	-0.257	-0.504	-0.573	32.5	25	26.9	15.6	57.5	42.5	40.6	0.13	-0.264	-0.13	0.264	0.871439	1.723	1.208	1.208	1.284	0.831	0.788	0.627	0.645	0.645	2.327	1.991	1.436	1.12	1.538	1.748	4.106	2.89	2.931	3.764	3.887	4.644	2
NC_031607.1	Incisilabeo behri	Incisilabeo_behri_NC_031607_1	Actinopteri	Cypriniformes	Cyprinidae	Incisilabeo	Chordata	F	H	16604	15596	-0.291	-0.286	-0.694	-0.76	32.5	24.6	27.6	15.3	57.1	42.9	39.9	0.138	-0.287	-0.138	0.287	0.872913	1.729	1.208	1.208	1.28	0.829	0.785	0.626	0.646	0.646	2.333	1.991	1.456	1.113	1.481	1.753	4.083	2.842	2.935	3.764	3.866	4.674	2
NC_022956.1	Labeo lineatus	Labeo_lineatus_NC_022956_1	Actinopteri	Cypriniformes	Cyprinidae	Labeo	Chordata	F	H	16606	15592	-0.304	-0.3	-0.708	-0.777	32.5	23.9	28.3	15.3	56.4	43.6	39.2	0.152	-0.299	-0.152	0.299	0.885057	1.745	1.217	1.217	1.29	0.838	0.795	0.637	0.658	0.658	2.347	2.005	1.456	1.089	1.533	1.732	4.128	2.831	2.993	3.764	3.939	4.601	2
NC_017608.1	Labeo rohita	Labeo_rohita_NC_017608_1	Actinopteri	Cypriniformes	Cyprinidae	Labeo	Chordata	F	H	16626	15603	-0.29	-0.286	-0.674	-0.752	32.5	24.3	27.8	15.4	56.8	43.2	39.7	0.144	-0.288	-0.144	0.288	0.877325	1.742	1.214	1.214	1.288	0.836	0.794	0.63	0.651	0.651	2.374	2.012	1.456	1.097	1.487	1.742	4.109	2.93	2.98	3.865	3.927	4.632	2
NC_008657.1	Labeo senegalensis	Labeo_senegalensis_NC_008657_1	Actinopteri	Cypriniformes	Cyprinidae	Labeo	Chordata	F	H	16604	15588	-0.298	-0.294	-0.716	-0.783	32.5	24.5	27.8	15.2	57	43	39.7	0.141	-0.293	-0.141	0.293	0.885287	1.746	1.217	1.217	1.292	0.838	0.796	0.637	0.659	0.659	2.36	2.012	1.485	1.089	1.5	1.737	4.128	2.83	2.994	3.764	3.939	4.611	2
NC_029444.1	Labeo altivelis	Labeo_altivelis_NC_029444_1	Actinopteri	Cypriniformes	Cyprinidae	Labeo	Chordata	F	H	16603	15591	-0.298	-0.294	-0.707	-0.778	32.6	24.5	27.7	15.1	57.1	42.8	39.6	0.14	-0.294	-0.14	0.294	0.882168	1.74	1.212	1.212	1.287	0.838	0.796	0.634	0.656	0.656	2.347	2.005	1.485	1.089	1.513	1.748	4.132	2.83	2.994	3.764	3.936	4.611	2
NC_016892.1	Labeo catla	Labeo_catla_NC_016892_1	Actinopteri	Cypriniformes	Cyprinidae	Labeo	Chordata	F	H	16590	15582	-0.287	-0.283	-0.667	-0.744	32.3	24.4	27.7	15.5	56.7	43.2	39.9	0.14	-0.283	-0.14	0.283	0.886347	1.76	1.228	1.228	1.303	0.847	0.805	0.639	0.66	0.66	2.347	2.012	1.456	1.289	1.487	1.742	4.109	2.991	2.98	3.865	3.927	4.632	2
NC_022942.1	Labeo chrysophekadion	Labeo_chrysophekadion_NC_022942_1	Actinopteri	Cypriniformes	Cyprinidae	Labeo	Chordata	F	H	16602	15595	-0.285	-0.28	-0.686	-0.763	32.5	24.6	27.5	15.5	57.1	43	40.1	0.138	-0.28	-0.138	0.28	0.870532	1.729	1.203	1.203	1.277	0.836	0.793	0.623	0.644	0.644	2.34	1.991	1.446	1.089	1.468	1.748	4.068	2.842	2.942	3.764	3.898	4.611	2
NC_029451.1	Labeo pangusia	Labeo_pangusia_NC_029451_1	Actinopteri	Cypriniformes	Cyprinidae	Labeo	Chordata	F	H	16601	15595	-0.285	-0.28	-0.675	-0.747	32.5	24.6	27.5	15.4	57.1	42.9	40	0.138	-0.283	-0.138	0.283	0.874834	1.738	1.21	1.21	1.283	0.836	0.793	0.627	0.648	0.648	2.353	1.991	1.465	1.097	1.501	1.726	4.088	2.855	2.935	3.778	3.897	4.59	2
NC_022943.1	Labeo pierrei	Labeo_pierrei_NC_022943_1	Actinopteri	Cypriniformes	Cyprinidae	Labeo	Chordata	F	H	16766	15606	-0.286	-0.281	-0.654	-0.716	32.5	24.7	27.5	15.3	57.2	42.8	40	0.137	-0.284	-0.137	0.284	0.877671	1.742	1.214	1.214	1.289	0.835	0.792	0.631	0.651	0.651	2.345	1.998	1.475	1.089	1.508	1.77	4.099	2.83	3.006	3.777	3.906	4.652	2
NC_015193.1	Labeo bata	Labeo_bata_NC_015193_1	Actinopteri	Cypriniformes	Cyprinidae	Labeo	Chordata	F	H	16605	15593	-0.285	-0.28	-0.707	-0.799	32.7	24.9	27.2	15.2	57.6	42.4	40.1	0.135	-0.283	-0.135	0.283	0.871282	1.728	1.205	1.205	1.278	0.829	0.786	0.625	0.645	0.645	2.327	1.991	1.446	1.081	1.474	1.742	4.063	2.842	2.939	3.764	3.878	4.611	2
NC_027856.1	Labeo gonius	Labeo_gonius_NC_027856_1	Actinopteri	Cypriniformes	Cyprinidae	Labeo	Chordata	F	H	16614	15598	-0.285	-0.281	-0.698	-0.771	32.4	24.7	27.5	15.5	57.1	43	40.2	0.135	-0.28	-0.135	0.28	0.875209	1.738	1.21	1.21	1.285	0.836	0.794	0.628	0.649	0.649	2.346	2.005	1.465	1.089	1.5	1.753	4.104	2.842	2.942	3.764	3.898	4.601	2
NC_026217.1	Labeo fimbriatus	Labeo_fimbriatus_NC_026217_1	Actinopteri	Cypriniformes	Cyprinidae	Labeo	Chordata	F	H	16614	15596	-0.286	-0.281	-0.701	-0.774	32.4	24.6	27.5	15.5	57	43	40.1	0.135	-0.281	-0.135	0.281	0.874691	1.737	1.209	1.209	1.284	0.836	0.793	0.627	0.648	0.648	2.346	2.005	1.456	1.089	1.5	1.753	4.1	2.842	2.942	3.764	3.898	4.601	2
NC_033963.1	Labeo coubie	Labeo_coubie_NC_033963_1	Actinopteri	Cypriniformes	Cyprinidae	Labeo	Chordata	F	H	16605	15591	-0.285	-0.28	-0.624	-0.695	32.2	24.5	27.8	15.5	56.7	43.3	40	0.135	-0.283	-0.135	0.283	0.878396	1.742	1.214	1.214	1.29	0.838	0.795	0.631	0.652	0.652	2.333	2.012	1.446	1.089	1.533	1.748	4.109	2.869	2.979	3.764	3.917	4.622	2
NC_022949.1	Labeo cyclorhynchus	Labeo_cyclorhynchus_NC_022949_1	Actinopteri	Cypriniformes	Cyprinidae	Labeo	Chordata	F	H	16610	15591	-0.284	-0.278	-0.629	-0.695	32.2	24.6	27.7	15.6	56.8	43.3	40.2	0.134	-0.281	-0.134	0.281	0.880033	1.749	1.219	1.219	1.294	0.84	0.798	0.634	0.653	0.653	2.34	2.012	1.465	1.097	1.53	1.77	4.109	2.842	2.971	3.764	3.928	4.622	2
NC_017614.1	Labeo calbasu	Labeo_calbasu_NC_017614_1	Actinopteri	Cypriniformes	Cyprinidae	Labeo	Chordata	F	H	16596	15591	-0.279	-0.276	-0.626	-0.697	32.1	24.5	27.7	15.7	56.6	43.4	40.2	0.134	-0.277	-0.134	0.277	0.882344	1.736	1.222	1.222	1.285	0.854	0.796	0.64	0.656	0.656	2.373	2.026	1.465	1.081	1.468	1.777	4.095	2.854	2.946	3.764	3.873	4.611	2
NC_031536.1	Labeo cylindricus	Labeo_cylindricus_NC_031536_1	Actinopteri	Cypriniformes	Cyprinidae	Labeo	Chordata	F	H	16602	15591	-0.288	-0.283	-0.67	-0.735	32.5	24.8	27.4	15.3	57.3	42.7	40.1	0.133	-0.284	-0.133	0.284	0.878875	1.744	1.216	1.216	1.29	0.839	0.796	0.631	0.652	0.652	2.353	2.026	1.446	1.089	1.49	1.748	4.12	2.83	2.964	3.764	3.914	4.611	2
NC_031622.1	Labeo dussumieri	Labeo_dussumieri_NC_031622_1	Actinopteri	Cypriniformes	Cyprinidae	Labeo	Chordata	F	H	16613	15596	-0.284	-0.281	-0.692	-0.756	32.3	24.8	27.4	15.4	57.1	42.8	40.2	0.131	-0.28	-0.131	0.28	0.872093	1.732	1.205	1.205	1.28	0.837	0.794	0.625	0.646	0.646	2.34	1.998	1.456	1.089	1.494	1.748	4.091	2.842	2.942	3.764	3.9	4.601	2
NC_022945.1	Labeo angra	Labeo_angra_NC_022945_1	Actinopteri	Cypriniformes	Cyprinidae	Labeo	Chordata	F	H	16606	15599	-0.286	-0.281	-0.676	-0.737	32.1	24.7	27.7	15.5	56.8	43.2	40.2	0.13	-0.283	-0.13	0.283	0.873157	1.734	1.207	1.207	1.282	0.839	0.796	0.626	0.647	0.647	2.36	1.991	1.465	1.089	1.494	1.759	4.08	2.842	2.957	3.764	3.886	4.612	2
NC_008656.1	Labeo batesii	Labeo_batesii_NC_008656_1	Actinopteri	Cypriniformes	Cyprinidae	Labeo	Chordata	F	H	16603	16195	-0.274	-0.269	-0.556	-0.617	31.9	24.6	27.8	15.7	56.5	43.5	40.3	0.13	-0.277	-0.13	0.277	0.888072	1.761	1.242	1.242	1.32	0.854	0.81	0.653	0.661	0.661	2.367	2.012	1.534	1.105	1.569	1.732	4.123	2.841	2.971	3.778	3.923	4.632	2
NC_029449.1	Labeo nasus	Labeo_nasus_NC_029449_1	Actinopteri	Cypriniformes	Cyprinidae	Labeo	Chordata	F	H	16601	15594	-0.286	-0.282	-0.718	-0.784	32.5	25.1	27.2	15.2	57.6	42.4	40.3	0.128	-0.284	-0.128	0.284	0.882911	1.756	1.226	1.226	1.299	0.84	0.797	0.636	0.656	0.656	2.347	2.012	1.456	1.097	1.483	1.759	4.131	2.83	2.976	3.764	3.919	4.611	2
NC_029450.1	Labeo boggut	Labeo_boggut_NC_029450_1	Actinopteri	Cypriniformes	Cyprinidae	Labeo	Chordata	F	H	16603	15596	-0.276	-0.272	-0.673	-0.733	32.4	25.1	27	15.5	57.5	42.5	40.6	0.128	-0.272	-0.128	0.272	0.87441	1.734	1.21	1.21	1.281	0.829	0.785	0.628	0.648	0.648	2.333	1.991	1.437	1.105	1.488	1.748	4.098	2.842	2.935	3.764	3.877	4.601	2
NC_031531.1	Labeobarbus intermedius	Labeobarbus_intermedius_NC_031531_1	Actinopteri	Cypriniformes	Cyprinidae	Labeobarbus	Chordata	F	H	16581	15586	-0.272	-0.267	-0.595	-0.648	31.8	25.3	27.3	15.7	57.1	43	41	0.114	-0.27	-0.114	0.27	0.879799	1.736	1.222	1.222	1.297	0.842	0.808	0.631	0.653	0.653	2.327	2.019	1.468	1.128	1.61	1.795	4.09	2.724	2.969	3.764	3.934	4.674	2
NC_031528.1	Labeobarbus maroccanus	Labeobarbus_maroccanus_NC_031528_1	Actinopteri	Cypriniformes	Cyprinidae	Labeobarbus	Chordata	F	H	16598	15583	-0.245	-0.241	-0.457	-0.489	30.8	25.1	27.4	16.7	55.9	44.1	41.8	0.102	-0.244	-0.102	0.244	0.879318	1.735	1.221	1.221	1.295	0.844	0.808	0.631	0.653	0.653	2.374	2.005	1.427	1.081	1.572	1.788	4.119	2.735	2.968	3.764	3.946	4.673	2
NC_022955.1	Labiobarbus lineatus	Labiobarbus_lineatus_NC_022955_1	Actinopteri	Cypriniformes	Cyprinidae	Labiobarbus	Chordata	F	H	16598	15594	-0.272	-0.265	-0.613	-0.697	33	24.9	26.7	15.4	57.9	42.1	40.3	0.14	-0.27	-0.14	0.27	0.876146	1.725	1.208	1.208	1.288	0.842	0.798	0.632	0.65	0.65	2.327	1.984	1.427	1.112	1.514	1.759	4.065	2.842	2.947	3.764	3.907	4.663	2
NC_022954.1	Labiobarbus leptocheilus	Labiobarbus_leptocheilus_NC_022954_1	Actinopteri	Cypriniformes	Cyprinidae	Labiobarbus	Chordata	F	H	16593	15588	-0.277	-0.271	-0.675	-0.754	32.9	25	26.9	15.3	57.9	42.2	40.3	0.136	-0.274	-0.136	0.274	0.874593	1.724	1.206	1.206	1.288	0.839	0.798	0.63	0.648	0.648	2.367	2.005	1.427	1.105	1.494	1.753	4.069	2.842	2.95	3.764	3.893	4.653	2
NC_031533.1	Labiobarbus spilopleura	Labiobarbus_spilopleura_NC_031533_1	Actinopteri	Cypriniformes	Cyprinidae	Labiobarbus	Chordata	F	H	16593	15589	-0.263	-0.256	-0.574	-0.63	32.6	25	26.8	15.7	57.6	42.5	40.7	0.132	-0.262	-0.132	0.262	0.877099	1.729	1.21	1.21	1.29	0.847	0.798	0.633	0.651	0.651	2.347	1.984	1.427	1.128	1.507	1.759	4.074	2.842	2.957	3.764	3.918	4.653	2
NC_022947.1	Labiobarbus ocellatus	Labiobarbus_ocellatus_NC_022947_1	Actinopteri	Cypriniformes	Cyprinidae	Labiobarbus	Chordata	F	H	16596	15585	-0.277	-0.27	-0.651	-0.729	32.7	25.2	26.8	15.3	57.9	42.1	40.5	0.131	-0.275	-0.131	0.275	0.876231	1.731	1.209	1.209	1.287	0.842	0.799	0.632	0.65	0.65	2.36	1.998	1.446	1.089	1.56	1.748	4.057	2.842	2.947	3.764	3.896	4.611	2
NC_033961.1	Lobocheilos melanotaenia	Lobocheilos_melanotaenia_NC_033961_1	Actinopteri	Cypriniformes	Cyprinidae	Lobocheilos	Chordata	F	H	16592	15589	-0.289	-0.284	-0.701	-0.772	32.8	24.7	27.3	15.2	57.5	42.5	39.9	0.142	-0.284	-0.142	0.284	0.872862	1.723	1.203	1.203	1.282	0.829	0.786	0.627	0.646	0.646	2.333	1.984	1.456	1.089	1.494	1.742	4.057	2.89	2.972	3.764	3.881	4.642	2
NC_031532.1	Luciobarbus sclateri	Luciobarbus_sclateri_NC_031532_1	Actinopteri	Cypriniformes	Cyprinidae	Luciobarbus	Chordata	F	H	16608	15597	-0.261	-0.258	-0.494	-0.556	31.4	24.2	27.9	16.4	55.6	44.3	40.6	0.129	-0.259	-0.129	0.259	0.875227	1.729	1.211	1.211	1.281	0.838	0.79	0.629	0.649	0.649	2.34	2.005	1.446	1.105	1.514	1.782	4.113	2.904	2.953	3.754	3.862	4.665	2
NC_056152.1	Luciobarbus brachycephalus	Luciobarbus_brachycephalus_NC_056152_1	Actinopteri	Cypriniformes	Cyprinidae	Luciobarbus	Chordata	F	H	16603	15599	-0.255	-0.252	-0.468	-0.516	31.2	24.4	27.8	16.5	55.6	44.3	40.9	0.123	-0.255	-0.123	0.255	0.876965	1.734	1.216	1.216	1.284	0.835	0.788	0.631	0.65	0.65	2.327	1.998	1.446	1.113	1.521	1.782	4.124	2.892	2.957	3.764	3.889	4.696	2
NC_020338.1	Luciobarbus capito	Luciobarbus_capito_NC_020338_1	Actinopteri	Cypriniformes	Cyprinidae	Luciobarbus	Chordata	F	H	16603	15600	-0.255	-0.253	-0.475	-0.524	31.2	24.4	27.9	16.5	55.6	44.4	40.9	0.123	-0.256	-0.123	0.256	0.87749	1.735	1.216	1.216	1.285	0.835	0.788	0.632	0.651	0.651	2.327	2.005	1.446	1.113	1.527	1.782	4.124	2.892	2.957	3.764	3.892	4.707	2
NC_029436.1	Luciocyprinus striolatus	Luciocyprinus_striolatus_NC_029436_1	Actinopteri	Cypriniformes	Cyprinidae	Luciocyprinus	Chordata	F	H	16601	15594	-0.289	-0.285	-0.632	-0.69	32.4	24.3	27.8	15.5	56.7	43.3	39.8	0.141	-0.286	-0.141	0.286	0.878498	1.73	1.214	1.214	1.29	0.843	0.795	0.632	0.652	0.652	2.367	1.998	1.427	1.128	1.555	1.748	4.035	2.849	2.954	3.764	3.85	4.728	2
NC_023106.1	Mystacoleucus marginatus	Mystacoleucus_marginatus_NC_023106_1	Actinopteri	Cypriniformes	Cyprinidae	Mystacoleucus	Chordata	F	H	16611	15600	-0.273	-0.269	-0.572	-0.639	32.3	24.4	27.6	15.8	56.7	43.4	40.2	0.138	-0.272	-0.138	0.272	0.87432	1.728	1.212	1.212	1.288	0.841	0.795	0.631	0.648	0.648	2.327	2.012	1.465	1.144	1.51	1.786	4.156	2.902	2.965	3.764	3.916	4.674	2
NC_031555.1	Neolissochilus stracheyi	Neolissochilus_stracheyi_NC_031555_1	Actinopteri	Cypriniformes	Cyprinidae	Neolissochilus	Chordata	F	H	16584	15586	-0.279	-0.272	-0.571	-0.634	31.8	24.8	27.7	15.7	56.6	43.4	40.5	0.125	-0.276	-0.125	0.276	0.874059	1.724	1.213	1.213	1.287	0.835	0.798	0.626	0.647	0.647	2.381	2.005	1.436	1.12	1.538	1.795	4.074	2.771	2.957	3.778	3.915	4.622	2
NC_053732.1	Neolissochilus benasi	Neolissochilus_benasi_NC_053732_1	Actinopteri	Cypriniformes	Cyprinidae	Neolissochilus	Chordata	F	H	16583	15507	-0.274	-0.267	-0.55	-0.608	31.8	25	27.4	15.7	56.8	43.1	40.7	0.12	-0.27	-0.12	0.27	0.87826	1.733	1.221	1.221	1.295	0.833	0.801	0.63	0.652	0.652	2.354	2.005	1.446	1.112	1.565	1.789	4.08	2.794	2.96	3.764	3.922	4.653	2
NC_056297.1	Neolissochilus hexastichus	Neolissochilus_hexastichus_NC_056297_1	Actinopteri	Cypriniformes	Cyprinidae	Neolissochilus	Chordata	F	H	16538	15585	-0.27	-0.263	-0.543	-0.596	31.6	25	27.5	15.9	56.6	43.4	40.9	0.117	-0.268	-0.117	0.268	0.874568	1.725	1.214	1.214	1.287	0.835	0.798	0.626	0.648	0.648	2.354	2.005	1.436	1.089	1.546	1.789	4.1	2.782	2.964	3.764	3.906	4.622	2
NC_054158.1	Onychostoma lepturum	Onychostoma_lepturum_NC_054158_1	Actinopteri	Cypriniformes	Cyprinidae	Onychostoma	Chordata	F	H	16601	15597	-0.28	-0.278	-0.502	-0.552	31.3	23.9	28.6	16.2	55.2	44.8	40.1	0.134	-0.279	-0.134	0.279	0.883663	1.778	1.257	1.257	1.332	0.84	0.797	0.642	0.657	0.657	2.363	1.993	1.619	1.152	1.529	1.824	4.158	2.877	2.994	3.862	3.93	4.653	2
NC_021473.1	Onychostoma alticorpus	Onychostoma_alticorpus_NC_021473_1	Actinopteri	Cypriniformes	Cyprinidae	Onychostoma	Chordata	F	H	16607	15598	-0.276	-0.273	-0.494	-0.544	30.9	23.6	29	16.6	54.5	45.6	40.2	0.134	-0.273	-0.134	0.273	0.891476	1.808	1.283	1.283	1.352	0.844	0.8	0.651	0.665	0.665	2.376	2	1.755	1.152	1.529	1.848	4.092	2.854	2.994	3.848	3.941	4.59	2
NC_022869.1	Onychostoma rara	Onychostoma_rara_NC_022869_1	Actinopteri	Cypriniformes	Cyprinidae	Onychostoma	Chordata	F	H	16590	15587	-0.286	-0.282	-0.583	-0.654	31.5	24.2	28.5	15.9	55.7	44.4	40.1	0.132	-0.284	-0.132	0.284	0.892528	1.791	1.269	1.269	1.352	0.842	0.799	0.652	0.666	0.666	2.35	2	1.815	1.152	1.523	1.784	4.116	2.854	3.005	3.848	3.909	4.622	2
NC_026549.1	Onychostoma gerlachi	Onychostoma_gerlachi_NC_026549_1	Actinopteri	Cypriniformes	Cyprinidae	Onychostoma	Chordata	F	H	16601	15597	-0.276	-0.275	-0.538	-0.595	31.4	24.2	28.3	16.1	55.6	44.4	40.3	0.128	-0.275	-0.128	0.275	0.89026	1.792	1.268	1.268	1.343	0.848	0.804	0.649	0.664	0.664	2.37	1.993	1.61	1.168	1.557	1.82	4.13	2.895	2.99	3.876	3.928	4.632	2
NC_019630.1	Onychostoma barbatum	Onychostoma_barbatum_NC_019630_1	Actinopteri	Cypriniformes	Cyprinidae	Onychostoma	Chordata	F	H	16592	15578	-0.276	-0.275	-0.575	-0.642	31.5	24.5	28	15.9	56	43.9	40.4	0.126	-0.275	-0.126	0.275	0.884413	1.776	1.255	1.255	1.33	0.845	0.802	0.643	0.658	0.658	2.35	1.993	1.619	1.176	1.523	1.797	4.121	2.854	3.005	3.862	3.919	4.611	2
NC_031529.1	Onychostoma fangi	Onychostoma_fangi_NC_031529_1	Actinopteri	Cypriniformes	Cyprinidae	Onychostoma	Chordata	F	H	16597	15579	-0.278	-0.275	-0.57	-0.637	31.5	24.5	28.1	15.9	56	44	40.4	0.126	-0.276	-0.126	0.276	0.883896	1.775	1.255	1.255	1.329	0.845	0.801	0.642	0.657	0.657	2.35	1.993	1.61	1.176	1.523	1.802	4.121	2.854	3.005	3.862	3.921	4.621	2
NC_021972.1	Onychostoma simum	Onychostoma_simum_NC_021972_1	Actinopteri	Cypriniformes	Cyprinidae	Onychostoma	Chordata	F	H	16601	15597	-0.275	-0.274	-0.533	-0.591	31.3	24.3	28.3	16.1	55.6	44.4	40.4	0.126	-0.274	-0.126	0.274	0.892849	1.797	1.272	1.272	1.348	0.848	0.805	0.652	0.666	0.666	2.363	2.007	1.619	1.168	1.564	1.83	4.134	2.883	3.001	3.862	3.945	4.674	2
NC_018043.1	Onychostoma lini	Onychostoma_lini_NC_018043_1	Actinopteri	Cypriniformes	Cyprinidae	Onychostoma	Chordata	F	H	16595	15582	-0.277	-0.276	-0.568	-0.63	31.6	24.6	27.9	15.9	56.2	43.8	40.5	0.125	-0.275	-0.125	0.275	0.882843	1.773	1.253	1.253	1.328	0.84	0.797	0.641	0.656	0.656	2.357	1.993	1.619	1.16	1.523	1.797	4.108	2.854	2.99	3.862	3.912	4.642	2
NC_031603.1	Onychostoma meridionale	Onychostoma_meridionale_NC_031603_1	Actinopteri	Cypriniformes	Cyprinidae	Onychostoma	Chordata	F	H	16595	15596	-0.274	-0.271	-0.532	-0.587	31.2	24.3	28.3	16.2	55.5	44.5	40.5	0.124	-0.271	-0.124	0.271	0.888219	1.79	1.266	1.266	1.341	0.849	0.806	0.647	0.662	0.662	2.37	2	1.619	1.16	1.543	1.852	4.144	2.844	3.005	3.862	3.951	4.674	2
NC_023799.1	Onychostoma macrolepis	Onychostoma_macrolepis_NC_023799_1	Actinopteri	Cypriniformes	Cyprinidae	Onychostoma	Chordata	F	H	16595	15583	-0.268	-0.266	-0.53	-0.584	31.3	24.5	28	16.2	55.8	44.2	40.7	0.121	-0.266	-0.121	0.266	0.885957	1.779	1.258	1.258	1.333	0.844	0.8	0.645	0.659	0.659	2.344	1.993	1.619	1.168	1.536	1.791	4.112	2.854	3.008	3.862	3.932	4.632	2
NC_021644.1	Onychostoma barbatulum	Onychostoma_barbatulum_NC_021644_1	Actinopteri	Cypriniformes	Cyprinidae	Onychostoma	Chordata	F	H	16597	15586	-0.262	-0.257	-0.511	-0.571	31.5	25.1	27.4	16	56.6	43.4	41.1	0.111	-0.263	-0.111	0.263	0.894601	1.798	1.273	1.273	1.349	0.848	0.804	0.653	0.668	0.668	2.35	2.007	1.688	1.152	1.57	1.791	4.095	2.866	3.031	3.862	3.926	4.673	2
NC_033915.1	Oreichthys crenuchoides	Oreichthys_crenuchoides_NC_033915_1	Actinopteri	Cypriniformes	Cyprinidae	Oreichthys	Chordata	F	H	16894	15582	-0.213	-0.204	-0.421	-0.484	32.9	27.6	23.8	15.6	60.5	39.4	43.2	0.087	-0.208	-0.087	0.208	0.907899	1.802	1.272	1.272	1.344	0.872	0.826	0.657	0.681	0.681	2.433	2.033	1.451	1.116	1.726	1.79	4.16	2.892	3.036	3.778	4.057	4.74	2
NC_058201.1	Oreinus dulongensis	Oreinus_dulongensis_NC_058201_1	Actinopteri	Cypriniformes	Cyprinidae	Oreinus	Chordata	F	H	16579	15586	-0.215	-0.212	-0.356	-0.392	30.2	25.6	26.8	17.4	55.8	44.2	43	0.082	-0.213	-0.082	0.213	0.882079	1.727	1.219	1.219	1.293	0.846	0.803	0.635	0.655	0.655	2.347	2.005	1.398	1.081	1.586	1.77	4.116	2.842	2.985	3.777	3.898	4.652	2
NC_031560.1	Osteobrama feae	Osteobrama_feae_NC_031560_1	Actinopteri	Cypriniformes	Cyprinidae	Osteobrama	Chordata	F	H	16578	15585	-0.284	-0.28	-0.487	-0.544	31.9	23.7	28.5	15.9	55.6	44.4	39.6	0.147	-0.282	-0.147	0.282	0.887274	1.791	1.258	1.258	1.337	0.852	0.808	0.648	0.661	0.661	2.388	2.085	1.558	1.105	1.611	1.816	4.077	2.942	2.94	3.778	3.913	4.678	2
NC_031559.1	Osteobrama cunma	Osteobrama_cunma_NC_031559_1	Actinopteri	Cypriniformes	Cyprinidae	Osteobrama	Chordata	F	H	16650	15651	-0.256	-0.251	-0.586	-0.645	32.8	26.2	25.8	15.3	59	41.1	41.5	0.111	-0.256	-0.111	0.256	0.886397	1.793	1.259	1.259	1.335	0.856	0.812	0.648	0.66	0.66	2.413	2.094	1.573	1.105	1.577	1.83	4.118	2.968	2.967	3.778	3.926	4.712	2
NC_036232.1	Osteobrama belangeri	Osteobrama_belangeri_NC_036232_1	Actinopteri	Cypriniformes	Cyprinidae	Osteobrama	Chordata	F	H	16602	15615	-0.241	-0.235	-0.657	-0.731	33.1	27.6	24.3	14.9	60.7	39.2	42.5	0.091	-0.239	-0.091	0.239	0.882493	1.748	1.244	1.244	1.306	0.859	0.809	0.632	0.656	0.656	2.374	2.005	1.456	1.17	1.538	1.821	4.146	3.067	2.947	3.764	3.97	4.761	2
NC_029442.1	Osteochilus hasseltii	Osteochilus_hasseltii_NC_029442_1	Actinopteri	Cypriniformes	Cyprinidae	Osteochilus	Chordata	F	H	16537	15609	-0.254	-0.248	-0.53	-0.58	32.2	25.7	26.4	15.8	57.9	42.2	41.5	0.113	-0.251	-0.113	0.251	0.892619	1.769	1.242	1.242	1.317	0.861	0.818	0.645	0.666	0.666	2.39	2.006	1.446	1.136	1.62	1.806	4.099	2.988	2.992	3.806	3.953	4.687	2
NC_022946.1	Osteochilus nashii	Osteochilus_nashii_NC_022946_1	Actinopteri	Cypriniformes	Cyprinidae	Osteochilus	Chordata	F	H	16605	15591	-0.264	-0.253	-0.544	-0.629	31.9	25.4	26.9	15.8	57.3	42.7	41.2	0.113	-0.262	-0.113	0.262	0.895887	1.767	1.249	1.249	1.322	0.848	0.807	0.647	0.669	0.669	2.43	2.026	1.448	1.104	1.588	1.839	4.218	2.923	3.018	3.797	4.071	4.665	2
NC_022951.1	Osteochilus schlegelii	Osteochilus_schlegelii_NC_022951_1	Actinopteri	Cypriniformes	Cyprinidae	Osteochilus	Chordata	F	H	16575	15585	-0.26	-0.252	-0.599	-0.683	32.7	26.1	25.9	15.2	58.8	41.1	41.3	0.112	-0.261	-0.112	0.261	0.916956	1.825	1.283	1.283	1.365	0.865	0.825	0.665	0.69	0.69	2.412	2.028	1.734	1.166	1.59	1.821	4.161	2.886	3.011	3.806	3.974	4.686	2
NC_021385.1	Osteochilus salsburyi	Osteochilus_salsburyi_NC_021385_1	Actinopteri	Cypriniformes	Cyprinidae	Osteochilus	Chordata	F	H	16599	15591	-0.258	-0.253	-0.603	-0.667	33	26.5	25.4	15	59.5	40.4	41.5	0.11	-0.256	-0.11	0.256	0.895582	1.776	1.248	1.248	1.33	0.869	0.823	0.652	0.669	0.669	2.394	2.005	1.489	1.121	1.669	1.828	4.162	2.84	3.036	3.859	3.971	4.745	2
NC_031625.1	Osteochilus pentalineatus	Osteochilus_pentalineatus_NC_031625_1	Actinopteri	Cypriniformes	Cyprinidae	Osteochilus	Chordata	F	H	16563	15585	-0.251	-0.244	-0.526	-0.591	31.4	25.4	27	16.2	56.8	43.2	41.6	0.105	-0.249	-0.105	0.249	0.892373	1.769	1.241	1.241	1.32	0.85	0.809	0.653	0.666	0.666	2.473	2.013	1.427	1.105	1.639	1.793	4.115	2.93	2.994	3.806	3.951	5.107	2
NC_022718.1	Oxygymnocypris stewartii	Oxygymnocypris_stewartii_NC_022718_1	Actinopteri	Cypriniformes	Cyprinidae	Oxygymnocypris	Chordata	F	H	16646	15591	-0.188	-0.182	-0.362	-0.407	28.6	26.7	26.6	18.1	55.3	44.7	44.8	0.036	-0.189	-0.036	0.189	0.90768	1.788	1.271	1.271	1.337	0.868	0.822	0.664	0.681	0.681	2.463	2.048	1.456	1.148	1.723	1.791	4.192	2.847	3.121	3.768	3.998	4.748	2
NC_053692.1	Parasinilabeo longicorpus	Parasinilabeo_longicorpus_NC_053692_1	Actinopteri	Cypriniformes	Cyprinidae	Parasinilabeo	Chordata	F	H	16596	15590	-0.267	-0.262	-0.605	-0.677	32	25.7	26.7	15.6	57.7	42.3	41.3	0.11	-0.262	-0.11	0.262	0.876705	1.733	1.214	1.214	1.284	0.846	0.803	0.632	0.65	0.65	2.367	2.009	1.436	1.12	1.533	1.753	4.015	2.747	2.942	3.764	3.927	4.622	2
NC_025947.1	Parasinilabeo assimilis	Parasinilabeo_assimilis_NC_025947_1	Actinopteri	Cypriniformes	Cyprinidae	Parasinilabeo	Chordata	F	H	16602	15591	-0.269	-0.264	-0.696	-0.769	32.3	26.1	26.3	15.3	58.4	41.6	41.4	0.107	-0.266	-0.107	0.266	0.876454	1.733	1.214	1.214	1.284	0.85	0.807	0.632	0.65	0.65	2.347	2.016	1.465	1.167	1.52	1.726	4.042	2.747	2.953	3.764	3.924	4.653	2
NC_018601.1	Percocypris pingi	Percocypris_pingi_NC_018601_1	Actinopteri	Cypriniformes	Cyprinidae	Percocypris	Chordata	F	H	16586	15584	-0.228	-0.225	-0.43	-0.474	30.9	25.7	26.6	16.8	56.6	43.4	42.5	0.093	-0.227	-0.093	0.227	0.879856	1.727	1.218	1.218	1.289	0.842	0.799	0.633	0.653	0.653	2.361	2.013	1.417	1.112	1.535	1.781	4.087	2.83	2.953	3.777	3.869	4.698	2
NC_008658.1	Pethia ticto	Pethia_ticto_NC_008658_1	Actinopteri	Cypriniformes	Cyprinidae	Pethia	Chordata	F	H	17302	15588	-0.247	-0.241	-0.534	-0.61	33.3	26.7	25	15	60	40	41.7	0.109	-0.249	-0.109	0.249	0.890837	1.803	1.28	1.28	1.351	0.863	0.818	0.657	0.664	0.664	2.513	2.102	1.595	1.192	1.472	1.804	4.186	3.019	2.981	3.838	3.956	4.825	2
NC_022856.1	Pethia conchonius	Pethia_conchonius_NC_022856_1	Actinopteri	Cypriniformes	Cyprinidae	Pethia	Chordata	F	H	17082	15591	-0.216	-0.209	-0.349	-0.394	32.2	26.5	25.2	16.1	58.7	41.3	42.6	0.098	-0.22	-0.098	0.22	0.88951	1.803	1.28	1.28	1.348	0.86	0.815	0.656	0.663	0.663	2.53	2.088	1.557	1.171	1.496	1.853	4.226	2.955	2.98	3.838	3.959	4.851	2
NC_029171.1	Platypharodon extremus	Platypharodon_extremus_NC_029171_1	Actinopteri	Cypriniformes	Cyprinidae	Platypharodon	Chordata	F	H	16668	15590	-0.176	-0.171	-0.344	-0.376	28.6	27.3	25.9	18.2	55.9	44.1	45.5	0.022	-0.175	-0.022	0.175	0.901891	1.777	1.261	1.261	1.328	0.861	0.815	0.658	0.675	0.675	2.436	2.041	1.456	1.156	1.71	1.796	4.168	2.872	3.123	3.754	3.988	4.797	2
NC_031604.1	Poropuntius bantamensis	Poropuntius_bantamensis_NC_031604_1	Actinopteri	Cypriniformes	Cyprinidae	Poropuntius	Chordata	F	H	16594	15587	-0.263	-0.258	-0.542	-0.604	32	24.9	27.2	16	56.9	43.2	40.9	0.125	-0.261	-0.125	0.261	0.869259	1.719	1.205	1.205	1.28	0.834	0.791	0.626	0.643	0.643	2.353	1.991	1.436	1.12	1.501	1.742	4.106	2.902	2.939	3.764	3.877	4.622	2
NC_031589.1	Poropuntius normani	Poropuntius_normani_NC_031589_1	Actinopteri	Cypriniformes	Cyprinidae	Poropuntius	Chordata	F	H	16592	15587	-0.258	-0.252	-0.515	-0.579	31.9	24.9	27.2	16.1	56.8	43.3	41	0.123	-0.256	-0.123	0.256	0.87002	1.717	1.205	1.205	1.278	0.835	0.793	0.625	0.643	0.643	2.346	2.012	1.427	1.105	1.488	1.748	4.093	2.902	2.942	3.806	3.874	4.622	2
NC_031525.1	Probarbus jullieni	Probarbus_jullieni_NC_031525_1	Actinopteri	Cypriniformes	Cyprinidae	Probarbus	Chordata	F	H	16572	15587	-0.272	-0.267	-0.622	-0.678	32.2	25.2	27	15.6	57.4	42.6	40.8	0.121	-0.268	-0.121	0.268	0.872035	1.726	1.209	1.209	1.285	0.835	0.792	0.625	0.645	0.645	2.36	1.991	1.417	1.073	1.516	1.737	4.047	2.915	2.939	3.764	3.867	4.611	2
NC_011192.1	Procypris rabaudi	Procypris_rabaudi_NC_011192_1	Actinopteri	Cypriniformes	Cyprinidae	Procypris	Chordata	F	H	16595	15592	-0.27	-0.267	-0.562	-0.646	32.3	25.2	26.9	15.6	57.5	42.5	40.8	0.123	-0.266	-0.123	0.266	0.874145	1.721	1.21	1.21	1.283	0.831	0.787	0.628	0.648	0.648	2.32	2.005	1.427	1.081	1.507	1.792	4.034	2.83	2.972	3.777	3.86	4.739	2
NC_025770.1	Procypris mera	Procypris_mera_NC_025770_1	Actinopteri	Cypriniformes	Cyprinidae	Procypris	Chordata	F	H	16581	15588	-0.275	-0.271	-0.599	-0.658	31.9	24.9	27.4	15.7	56.8	43.1	40.6	0.123	-0.27	-0.123	0.27	0.875537	1.716	1.206	1.206	1.281	0.834	0.788	0.63	0.649	0.649	2.346	1.998	1.446	1.081	1.52	1.746	4.016	2.854	2.935	3.764	3.867	4.738	2
NC_050978.1	Prolixicheilus longisulcus	Prolixicheilus_longisulcus_NC_050978_1	Actinopteri	Cypriniformes	Cyprinidae	Prolixicheilus	Chordata	F	H	16598	15591	-0.269	-0.263	-0.663	-0.734	32.4	26.1	26.3	15.2	58.5	41.5	41.3	0.108	-0.267	-0.108	0.267	0.873297	1.726	1.211	1.211	1.278	0.846	0.805	0.629	0.647	0.647	2.347	2.009	1.446	1.152	1.533	1.759	4.051	2.759	2.96	3.764	3.899	4.601	2
NC_056117.1	Pseudocrossocheilus tridentis	Pseudocrossocheilus_tridentis_NC_056117_1	Actinopteri	Cypriniformes	Cyprinidae	Pseudocrossocheilus	Chordata	F	H	16606	15586	-0.231	-0.225	-0.62	-0.679	31.9	27.6	24.9	15.6	59.5	40.5	43.2	0.073	-0.228	-0.073	0.228	0.875923	1.732	1.212	1.212	1.283	0.849	0.807	0.632	0.649	0.649	2.353	2.007	1.427	1.159	1.507	1.759	4.102	2.83	2.97	3.764	3.93	4.673	2
NC_024588.1	Pseudogyrinocheilus prochilus	Pseudogyrinocheilus_prochilus_NC_024588_1	Actinopteri	Cypriniformes	Cyprinidae	Pseudogyrinocheilus	Chordata	F	H	16595	15589	-0.25	-0.245	-0.515	-0.571	31.4	25.6	26.8	16.2	57	43	41.8	0.101	-0.247	-0.101	0.247	0.878524	1.738	1.218	1.218	1.288	0.846	0.805	0.634	0.652	0.652	2.38	2.005	1.446	1.12	1.546	1.759	4.046	2.759	2.97	3.764	3.908	4.632	2
NC_024294.1	Ptychidio jordani	Ptychidio_jordani_NC_024294_1	Actinopteri	Cypriniformes	Cyprinidae	Ptychidio	Chordata	F	H	16602	15591	-0.272	-0.265	-0.644	-0.7	31.9	25.7	26.9	15.5	57.6	42.4	41.2	0.109	-0.268	-0.109	0.268	0.876975	1.736	1.217	1.217	1.284	0.837	0.795	0.633	0.65	0.65	2.353	2.013	1.465	1.16	1.533	1.721	4.037	2.868	2.956	3.764	3.903	4.611	2
NC_024537.1	Ptychobarbus dipogon	Ptychobarbus_dipogon_NC_024537_1	Actinopteri	Cypriniformes	Cyprinidae	Ptychobarbus	Chordata	F	H	16787	15584	-0.179	-0.175	-0.311	-0.336	27.7	26.1	27.1	19.1	53.8	46.2	45.2	0.029	-0.173	-0.029	0.173	0.907364	1.786	1.268	1.268	1.336	0.859	0.813	0.662	0.681	0.681	2.421	2.055	1.534	1.156	1.703	1.795	4.162	2.946	3.106	3.782	4.014	4.768	2
NC_025303.1	Ptychobarbus kaznakovi	Ptychobarbus_kaznakovi_NC_025303_1	Actinopteri	Cypriniformes	Cyprinidae	Ptychobarbus	Chordata	F	H	16842	15593	-0.178	-0.175	-0.296	-0.322	27.9	26.4	26.9	18.8	54.3	45.7	45.2	0.028	-0.177	-0.028	0.177	0.911914	1.794	1.275	1.275	1.343	0.858	0.812	0.667	0.685	0.685	2.428	2.055	1.534	1.156	1.75	1.79	4.163	2.847	3.104	3.782	4.005	4.758	2
NC_034230.1	Ptychobarbus chungtienensis	Ptychobarbus_chungtienensis_NC_034230_1	Actinopteri	Cypriniformes	Cyprinidae	Ptychobarbus	Chordata	F	H	16970	15591	-0.178	-0.174	-0.286	-0.315	27.8	26.4	26.8	18.9	54.2	45.7	45.3	0.026	-0.174	-0.026	0.174	0.912102	1.795	1.275	1.275	1.344	0.86	0.813	0.667	0.686	0.686	2.435	2.062	1.534	1.164	1.737	1.795	4.184	2.871	3.104	3.782	4.02	4.758	2
NC_031610.1	Puntigrus partipentazona	Puntigrus_partipentazona_NC_031610_1	Actinopteri	Cypriniformes	Cyprinidae	Puntigrus	Chordata	F	H	16597	15587	-0.244	-0.238	-0.565	-0.624	33.2	27.4	24.5	15	60.6	39.5	42.4	0.095	-0.24	-0.095	0.24	0.91622	1.86	1.322	1.322	1.385	0.919	0.863	0.661	0.69	0.69	2.375	2.055	1.612	1.113	1.623	1.968	4.708	2.999	3.053	4.018	4.144	4.901	2
NC_010110.1	Puntigrus tetrazona	Puntigrus_tetrazona_NC_010110_1	Actinopteri	Cypriniformes	Cyprinidae	Puntigrus	Chordata	F	H	16550	15585	-0.245	-0.24	-0.56	-0.617	32.7	27.1	25	15.2	59.8	40.2	42.3	0.095	-0.242	-0.095	0.242	0.913124	1.852	1.317	1.317	1.381	0.915	0.859	0.657	0.687	0.687	2.401	2.034	1.584	1.121	1.59	2.003	4.661	2.988	3.086	4.008	4.184	4.94	2
NC_031553.1	Puntioplites proctozystron	Puntioplites_proctozystron_NC_031553_1	Actinopteri	Cypriniformes	Cyprinidae	Puntioplites	Chordata	F	H	16584	15579	-0.287	-0.283	-0.673	-0.75	33	24.4	27.4	15.2	57.4	42.6	39.6	0.15	-0.285	-0.15	0.285	0.884419	1.751	1.234	1.234	1.31	0.836	0.79	0.639	0.658	0.658	2.327	2.037	1.505	1.104	1.534	1.75	4.114	2.83	2.935	3.764	3.891	4.611	2
NC_031611.1	Puntius eugrammus	Puntius_eugrammus_NC_031611_1	Actinopteri	Cypriniformes	Cyprinidae	Puntius	Chordata	F	H	16847	15574	-0.245	-0.239	-0.5	-0.55	32.1	26.3	25.8	15.8	58.4	41.6	42.1	0.099	-0.242	-0.099	0.242	0.904166	1.81	1.286	1.286	1.354	0.865	0.822	0.646	0.678	0.678	2.368	2.034	1.637	1.194	1.698	1.888	4.209	2.942	3.035	3.792	3.985	4.777	2
NC_020097.1	Puntius snyderi	Puntius_snyderi_NC_020097_1	Actinopteri	Cypriniformes	Cyprinidae	Puntius	Chordata	F	H	16578	15584	-0.254	-0.247	-0.627	-0.703	32.5	26.8	25.4	15.2	59.3	40.6	42	0.097	-0.251	-0.097	0.251	0.877881	1.735	1.218	1.218	1.293	0.845	0.807	0.632	0.651	0.651	2.367	1.984	1.487	1.081	1.527	1.775	4.08	2.866	2.973	3.764	3.868	4.696	2
NC_033916.1	Puntius sahyadriensis	Puntius_sahyadriensis_NC_033916_1	Actinopteri	Cypriniformes	Cyprinidae	Puntius	Chordata	F	H	16798	15580	-0.204	-0.199	-0.333	-0.375	31.8	26.3	25.2	16.7	58.1	41.9	43	0.094	-0.205	-0.094	0.205	0.900546	1.831	1.298	1.298	1.37	0.871	0.828	0.668	0.674	0.674	2.542	2.085	1.551	1.137	1.566	1.836	4.288	2.556	3.081	3.902	4.031	4.76	2
NC_033390.1	Rectoris posehensis	Rectoris_posehensis_NC_033390_1	Actinopteri	Cypriniformes	Cyprinidae	Rectoris	Chordata	F	H	16594	15589	-0.267	-0.261	-0.66	-0.732	32.1	25.9	26.5	15.5	58	42	41.4	0.107	-0.263	-0.107	0.263	0.87491	1.73	1.212	1.212	1.281	0.843	0.8	0.63	0.648	0.648	2.353	2	1.436	1.159	1.539	1.765	4.028	2.855	2.949	3.764	3.914	4.632	2
NC_021973.1	Sahyadria denisonii	Sahyadria_denisonii_NC_021973_1	Actinopteri	Cypriniformes	Cyprinidae	Sahyadria	Chordata	F	H	16899	15581	-0.267	-0.264	-0.543	-0.603	33	25.6	26.1	15.2	58.6	41.3	40.8	0.126	-0.263	-0.126	0.263	0.890208	1.788	1.264	1.264	1.334	0.856	0.819	0.647	0.664	0.664	2.441	2.027	1.485	1.162	1.603	1.885	4.193	2.905	3.011	3.836	4.013	4.828	2
NC_018566.1	Sahyadria chalakkudiensis	Sahyadria_chalakkudiensis_NC_018566_1	Actinopteri	Cypriniformes	Cyprinidae	Sahyadria	Chordata	F	H	16989	15584	-0.261	-0.256	-0.59	-0.64	33.3	26.6	25.3	14.9	59.9	40.2	41.5	0.112	-0.259	-0.112	0.259	0.904826	1.812	1.284	1.284	1.361	0.872	0.834	0.663	0.678	0.678	2.386	2.063	1.452	1.12	1.671	1.912	4.29	3.03	3.049	3.934	4.035	4.744	2
[truncated: 9,805 more rows]

## Sheet: 2
x	y	Pairwise comparison	difference	pvalue	signif.	LCL	UCL
[truncated: 161 more rows]

## Sheet: 3
Lmekin	Dataset	Independent variable	R square	Adjusted R square	BRMS	Dataset	Independent variable	Estimate	Est.Error	l-95% CI	u-95% CI	Estimates (R2)	Est.Error (R2)	Q2.5	Q97.5
[truncated: 26 more rows]

[truncated: 1 more sheets: 4]
