# Supplementary material for: Mitogenomic evolutionary rates in bilateria are influenced by parasitic lifestyle and locomotory capacity
Source: Nat Commun. 2023 Oct 9;14:6307. doi: 10.1038/s41467-023-42095-8 (PMC10562372; doi:10.1038/s41467-023-42095-8)
Supplement: Supplementary file 6 — Source Data [file 41467_2023_42095_MOESM6_ESM.xlsx]

## Sheet: Figure 1 + 2a + 2e + S1 + etc.
Figure 1 + 2a + 2e + 3 + Supplementary Figure S2 + S3A + S3E + S4A + S4E + S13A + S13E + Supplementary Table S2 + S3 + S5
ID	Organism	Class	Order	Family	Genus	Phylum	life_history	locomotory	branch_length
NC_019808.1	Macracanthorhynchus hirudinaceus	Archiacanthocephala	Oligacanthorhynchida	Oligacanthorhynchidae	Macracanthorhynchus	Acanthocephala	EndoP	L	6.537
NC_016754.1	Oncicola luehei	Archiacanthocephala	Oligacanthorhynchida	Oligacanthorhynchidae	Oncicola	Acanthocephala	EndoP	L	6.563
NC_022921.1	Pallisentis celatus	Eoacanthocephala	Gyracanthocephala	Quadrigyridae	Pallisentis	Acanthocephala	EndoP	L	8.266
NC_019807.1	Paratenuisentis ambiguus	Eoacanthocephala	Neoechinorhynchida	Tenuisentidae	Paratenuisentis	Acanthocephala	EndoP	L	8.459
NC_019805.1	Echinorhynchus truttae	Palaeacanthocephala	Echinorhynchida	Echinorhynchidae	Echinorhynchus	Acanthocephala	EndoP	L	7.725
NC_060482.1	Pomphorhynchus tereticollis	Palaeacanthocephala	Echinorhynchida	Pomphorhynchidae	Pomphorhynchus	Acanthocephala	EndoP	L	8.553
NC_060708.1	Pomphorhynchus laevis	Palaeacanthocephala	Echinorhynchida	Pomphorhynchidae	Pomphorhynchus	Acanthocephala	EndoP	L	8.528
NC_060484.1	Pomphorhynchus rocci	Palaeacanthocephala	Echinorhynchida	Pomphorhynchidae	Pomphorhynchus	Acanthocephala	EndoP	L	8.652
NC_060483.1	Pomphorhynchus bulbocolli	Palaeacanthocephala	Echinorhynchida	Pomphorhynchidae	Pomphorhynchus	Acanthocephala	EndoP	L	8.523
NC_006892.1	Leptorhynchoides thecatus	Palaeacanthocephala	Echinorhynchida	Rhadinorhynchidae	Leptorhynchoides	Acanthocephala	EndoP	L	7.977
NC_029767.1	Plagiorhynchus transversus	Palaeacanthocephala	Polymorphida	Plagiorhynchidae	Plagiorhynchus	Acanthocephala	EndoP	L	8.289
NC_026516.1	Southwellina hispida	Palaeacanthocephala	Polymorphida	Polymorphidae	Southwellina	Acanthocephala	EndoP	L	7.798
NC_029766.1	Polyacanthorhynchus caballeroi	Polyacanthocephala		Polyacanthorhynchidae	Polyacanthorhynchus	Acanthocephala	EndoP	L	8.247
NC_034783.1	Pontoscolex corethrurus	Clitellata	Crassiclitellata	Glossoscolecidae	Pontoscolex	Annelida	F	I	2.69
NC_046733.1	Aporrectodea rosea	Clitellata	Crassiclitellata	Lumbricidae	Aporrectodea	Annelida	F	I	2.7
NC_001673.1	Lumbricus terrestris	Clitellata	Crassiclitellata	Lumbricidae	Lumbricus	Annelida	F	I	2.71
NC_029864.1	Amynthas hupeiensis	Clitellata	Crassiclitellata	Megascolecidae	Amynthas	Annelida	F	I	2.771
NC_029872.1	Amynthas moniliatus	Clitellata	Crassiclitellata	Megascolecidae	Amynthas	Annelida	F	I	2.764
NC_025292.1	Amynthas aspergillus	Clitellata	Crassiclitellata	Megascolecidae	Amynthas	Annelida	F	I	2.748
NC_029870.1	Amynthas pectiniferus	Clitellata	Crassiclitellata	Megascolecidae	Amynthas	Annelida	F	I	2.758
NC_027832.1	Amynthas corticis	Clitellata	Crassiclitellata	Megascolecidae	Amynthas	Annelida	F	I	2.759
NC_027258.1	Amynthas gracilis	Clitellata	Crassiclitellata	Megascolecidae	Amynthas	Annelida	F	I	2.73
NC_029866.1	Amynthas cucullatus	Clitellata	Crassiclitellata	Megascolecidae	Amynthas	Annelida	F	I	2.779
NC_029863.1	Amynthas carnosus	Clitellata	Crassiclitellata	Megascolecidae	Amynthas	Annelida	F	I	2.797
NC_029868.1	Amynthas triastriatus	Clitellata	Crassiclitellata	Megascolecidae	Amynthas	Annelida	F	I	2.774
NC_027831.1	Amynthas longisiphonus	Clitellata	Crassiclitellata	Megascolecidae	Amynthas	Annelida	F	I	2.845
NC_029871.1	Amynthas robustus	Clitellata	Crassiclitellata	Megascolecidae	Amynthas	Annelida	F	I	2.759
NC_029865.1	Amynthas morrisi	Clitellata	Crassiclitellata	Megascolecidae	Amynthas	Annelida	F	I	2.708
NC_029879.1	Amynthas jiriensis	Clitellata	Crassiclitellata	Megascolecidae	Amynthas	Annelida	F	I	2.768
NC_029867.1	Duplodicodrilus schmardae	Clitellata	Crassiclitellata	Megascolecidae	Duplodicodrilus	Annelida	F	I	2.766
NC_027257.1	Metaphire californica	Clitellata	Crassiclitellata	Megascolecidae	Metaphire	Annelida	F	I	2.742
NC_023836.1	Metaphire vulgaris	Clitellata	Crassiclitellata	Megascolecidae	Metaphire	Annelida	F	I	2.765
NC_029869.1	Metaphire guillelmi	Clitellata	Crassiclitellata	Megascolecidae	Metaphire	Annelida	F	I	2.769
NC_009631.1	Perionyx excavatus	Clitellata	Crassiclitellata	Megascolecidae	Perionyx	Annelida	F	I	2.762
NC_060488.1	Tonoscolex birmanicus	Clitellata	Crassiclitellata	Megascolecidae	Tonoscolex	Annelida	F	I	2.693
NC_036150.1	Erpobdella japonica	Clitellata	Hirudinida	Erpobdellidae	Erpobdella	Annelida	F	I	3.197
NC_023927.1	Erpobdella octoculata	Clitellata	Hirudinida	Erpobdellidae	Erpobdella	Annelida	F	I	3.797
NC_058234.1	Haemadipsa crenata	Clitellata	Hirudinida	Haemadipsidae	Haemadipsa	Annelida	MP	I	3.645
NC_023928.1	Whitmania acranulata	Clitellata	Hirudinida	Haemopidae	Whitmania	Annelida	F	I	3.771
NC_023926.1	Whitmania laevis	Clitellata	Hirudinida	Haemopidae	Whitmania	Annelida	F	I	3.789
NC_013569.1	Whitmania pigra	Clitellata	Hirudinida	Haemopidae	Whitmania	Annelida	F	I	3.62
NC_023776.1	Hirudo nipponia	Clitellata	Hirudinida	Hirudinidae	Hirudo	Annelida	MP	I	3.747
NC_023925.1	Poecilobdella manillensis	Clitellata	Hirudinida	Hirudinidae	Poecilobdella	Annelida	MP	I	3.737
NC_034807.1	Ozobranchus jantseanus	Clitellata	Hirudinida	Ozobranchidae	Ozobranchus	Annelida	MP	I	3.233
NC_035308.1	Zeylanicobdella arugamensis	Clitellata	Hirudinida	Piscicolidae	Zeylanicobdella	Annelida	MP	I	3.489
NC_058285.1	Drawida gisti	Clitellata	Moniligastrida	Moniligastridae	Drawida	Annelida	F	I	2.814
NC_028050.1	Drawida japonica	Clitellata	Moniligastrida	Moniligastridae	Drawida	Annelida	F	I	2.816
NC_030269.1	Placobdella lamothei	Clitellata	Rhynchobdellida	Glossiphoniidae	Placobdella	Annelida	F	I	2.985
NC_037947.1	Cryptonome barbada	Polychaeta	Eunicida	Amphinomidae	Cryptonome	Annelida	F	I	2.734
NC_028714.1	Eurythoe complanata	Polychaeta	Eunicida	Amphinomidae	Eurythoe	Annelida	F	I	2.726
NC_023124.1	Marphysa sanguinea	Polychaeta	Eunicida	Eunicidae	Marphysa	Annelida	F	I	2.724
NC_037236.1	Marphysa tamurai	Polychaeta	Eunicida	Eunicidae	Marphysa	Annelida	F	I	2.732
NC_060759.1	Marphysa victori	Polychaeta	Eunicida	Eunicidae	Marphysa	Annelida	F	I	2.752
NC_058588.1	Diopatra cuprea	Polychaeta	Eunicida	Onuphidae	Diopatra	Annelida	F	I	2.701
NC_046790.1	Aphrodita australis	Polychaeta	Phyllodocida	Aphroditidae	Aphrodita	Annelida	F	I	2.673
NC_060816.1	Chrysopetalum debile	Polychaeta	Phyllodocida	Chrysopetalidae	Chrysopetalum	Annelida	F	I	2.694
NC_060815.1	Craseoschema thyasiricola	Polychaeta	Phyllodocida	Chrysopetalidae	Craseoschema	Annelida	F	I	4.587
NC_026995.1	Goniada japonica	Polychaeta	Phyllodocida	Goniadidae	Goniada	Annelida	F	I	2.578
NC_060814.1	Iheyomytilidicola lauensis	Polychaeta	Phyllodocida	Nautiliniellidae	Iheyomytilidicola	Annelida	F	I	4.545
NC_051993.1	Alitta succinea	Polychaeta	Phyllodocida	Nereididae	Alitta	Annelida	F	I	2.769
NC_057074.1	Hediste diversicolor	Polychaeta	Phyllodocida	Nereididae	Hediste	Annelida	F	I	2.75
NC_050679.1	Hediste japonica	Polychaeta	Phyllodocida	Nereididae	Hediste	Annelida	F	I	2.708
NC_035507.1	Hediste diadroma	Polychaeta	Phyllodocida	Nereididae	Hediste	Annelida	F	I	2.707
NC_030040.1	Namalycastis abiuma	Polychaeta	Phyllodocida	Nereididae	Namalycastis	Annelida	F	I	2.704
NC_035893.1	Neanthes glandicincta	Polychaeta	Phyllodocida	Nereididae	Neanthes	Annelida	F	I	2.683
NC_053360.1	Nereis zonata	Polychaeta	Phyllodocida	Nereididae	Nereis	Annelida	F	I	2.744
NC_032361.1	Paraleonnates uschakovi	Polychaeta	Phyllodocida	Nereididae	Paraleonnates	Annelida	F	I	2.607
NC_020609.1	Perinereis nuntia	Polychaeta	Phyllodocida	Nereididae	Perinereis	Annelida	F	I	2.76
NC_023943.1	Perinereis aibuhitensis	Polychaeta	Phyllodocida	Nereididae	Perinereis	Annelida	F	I	2.7
NC_051994.1	Perinereis cultrifera	Polychaeta	Phyllodocida	Nereididae	Perinereis	Annelida	F	I	2.748
NC_051996.1	Platynereis massiliensis	Polychaeta	Phyllodocida	Nereididae	Platynereis	Annelida	F	I	2.795
NC_052845.1	Platynereis cf. australis PA-2020	Polychaeta	Phyllodocida	Nereididae	Platynereis	Annelida	F	I	2.743
NC_000931.1	Platynereis dumerilii	Polychaeta	Phyllodocida	Nereididae	Platynereis	Annelida	F	I	2.762
NC_051995.1	Platynereis bicanaliculata	Polychaeta	Phyllodocida	Nereididae	Platynereis	Annelida	F	I	2.787
NC_025561.1	Tylorrhynchus heterochaetus	Polychaeta	Phyllodocida	Nereididae	Tylorrhynchus	Annelida	F	I	2.637
NC_060302.1	Eunoe nodosa	Polychaeta	Phyllodocida	Polynoidae	Eunoe	Annelida	F	I	2.648
NC_031402.1	Eusyllis blomstrandi	Polychaeta	Phyllodocida	Syllidae	Eusyllis	Annelida	F	I	2.792
NC_031403.1	Myrianida brachycephala	Polychaeta	Phyllodocida	Syllidae	Myrianida	Annelida	F	I	2.98
NC_027699.1	Ramisyllis multicaudata	Polychaeta	Phyllodocida	Syllidae	Ramisyllis	Annelida	F	I	3.591
NC_031404.1	Typosyllis antoni	Polychaeta	Phyllodocida	Syllidae	Typosyllis	Annelida	F	I	3.801
NC_050262.1	Manayunkia occidentalis	Polychaeta	Sabellida	Fabriciidae	Manayunkia	Annelida	F	L	3.029
NC_028712.1	Owenia fusiformis	Polychaeta	Sabellida	Oweniidae	Owenia	Annelida	F	L	2.57
NC_056279.1	Sabella spallanzanii	Polychaeta	Sabellida	Sabellidae	Sabella	Annelida	F	L	3.698
NC_032055.1	Spirobranchus giganteus	Polychaeta	Sabellida	Serpulidae	Spirobranchus	Annelida	F	L	7.906
NC_026856.1	Escarpia spicata	Polychaeta	Sabellida	Siboglinidae	Escarpia	Annelida	F	L	2.832
NC_026857.1	Galathealinum brachiosum	Polychaeta	Sabellida	Siboglinidae	Galathealinum	Annelida	F	L	3.153
NC_026858.1	Lamellibrachia luymesi	Polychaeta	Sabellida	Siboglinidae	Lamellibrachia	Annelida	F	L	2.84
NC_027854.1	Lamellibrachia satsuma	Polychaeta	Sabellida	Siboglinidae	Lamellibrachia	Annelida	F	L	2.84
NC_026859.1	Oasisia alvinae	Polychaeta	Sabellida	Siboglinidae	Oasisia	Annelida	F	L	2.848
NC_037085.1	Paraescarpia echinospica	Polychaeta	Sabellida	Siboglinidae	Paraescarpia	Annelida	F	L	2.814
NC_024653.1	Ridgeia piscesae	Polychaeta	Sabellida	Siboglinidae	Ridgeia	Annelida	F	L	2.845
NC_026860.1	Riftia pachyptila	Polychaeta	Sabellida	Siboglinidae	Riftia	Annelida	F	L	2.834
NC_026855.1	Sclerolinum brattstromi	Polychaeta	Sabellida	Siboglinidae	Sclerolinum	Annelida	F	L	2.836
NC_026861.1	Seepiophila jonesi	Polychaeta	Sabellida	Siboglinidae	Seepiophila	Annelida	F	L	2.818
NC_026833.1	Siboglinum fiordicum	Polychaeta	Sabellida	Siboglinidae	Siboglinum	Annelida	F	L	3.199
NC_026862.1	Tevnia jerichonana	Polychaeta	Sabellida	Siboglinidae	Tevnia	Annelida	F	L	2.847
NC_028711.1	Magelona mirabilis	Polychaeta	Spionida	Magelonidae	Magelona	Annelida	F	L	2.34
NC_037390.1	Cirriformia cf. tentaculata HK-2018	Polychaeta	Terebellida	Cirratulidae	Cirriformia	Annelida	F	L	3.623
NC_044092.1	Timarete posteria	Polychaeta	Terebellida	Cirratulidae	Timarete	Annelida	F	L	3.624
NC_059817.1	Melinna cristata	Polychaeta	Terebellida	Melinnidae	Melinna	Annelida	F	L	2.654
NC_060301.1	Thelepus plagiostoma	Polychaeta	Terebellida	Terebellidae	Thelepus	Annelida	F	L	2.87
NC_011014.1	Terebellides stroemii	Polychaeta	Terebellida	Trichobranchidae	Terebellides	Annelida	F	L	2.709
NC_006379.1	Urechis caupo	Polychaeta	Xenopneusta	Urechidae	Urechis	Annelida	F	L	2.776
NC_012768.1	Urechis unicinctus	Polychaeta	Xenopneusta	Urechidae	Urechis	Annelida	F	L	2.78
NC_028710.1	Chaetopterus variopedatus	Polychaeta		Chaetopteridae	Chaetopterus	Annelida	F	I	2.879
NC_006321.1	Clymenella torquata	Polychaeta		Maldanidae	Clymenella	Annelida	F	I	2.751
NC_007933.1	Orbinia latreillii	Polychaeta		Orbiniidae	Orbinia	Annelida	F	I	2.98
NC_052721.1	Pharyngocirrus uchidai	Polychaeta		Saccocirridae	Pharyngocirrus	Annelida	F	I	2.639
NC_012618.1	Phascolosoma esculenta		Sipuncula	Phascolosomatidae	Phascolosoma	Annelida	F	L	2.956
NC_049135.1	Phascolosoma similis		Sipuncula	Phascolosomatidae	Phascolosoma	Annelida	F	L	3.025
NC_031412.1	Phascolosoma pacificum		Sipuncula	Phascolosomatidae	Phascolosoma	Annelida	F	L	2.837
NC_049136.1	Siphonosoma cumanense		Sipuncula	Sipunculidae	Siphonosoma	Annelida	F	L	2.855
NC_011826.1	Sipunculus nudus		Sipuncula	Sipunculidae	Sipunculus	Annelida	F	L	2.653
NC_011293.1	Damon diadema	Arachnida	Amblypygi	Phrynichidae	Damon	Arthropoda	F	H	2.854
NC_033971.1	Agelena silvatica	Arachnida	Araneae	Agelenidae	Agelena	Arthropoda	F	H	3.411
NC_025634.1	Araneus ventricosus	Arachnida	Araneae	Araneidae	Araneus	Arthropoda	F	H	3.52
NC_032402.1	Araneus angulatus	Arachnida	Araneae	Araneidae	Araneus	Arthropoda	F	H	3.647
NC_024281.1	Argiope bruennichi	Arachnida	Araneae	Araneidae	Argiope	Arthropoda	F	H	3.493
NC_044695.1	Argiope perforata	Arachnida	Araneae	Araneidae	Argiope	Arthropoda	F	H	3.494
NC_027682.1	Cyclosa argenteoalba	Arachnida	Araneae	Araneidae	Cyclosa	Arthropoda	F	H	3.541
NC_044696.1	Cyclosa japonica	Arachnida	Araneae	Araneidae	Cyclosa	Arthropoda	F	H	3.533
NC_028077.1	Cyrtarachne nagasakiensis	Arachnida	Araneae	Araneidae	Cyrtarachne	Arthropoda	F	H	3.535
NC_028078.1	Hypsosinga pygmaea	Arachnida	Araneae	Araneidae	Hypsosinga	Arthropoda	F	H	3.546
NC_029755.1	Neoscona nautica	Arachnida	Araneae	Araneidae	Neoscona	Arthropoda	F	H	3.623
NC_029756.1	Neoscona adianta	Arachnida	Araneae	Araneidae	Neoscona	Arthropoda	F	H	3.527
NC_044653.1	Neoscona multiplicans	Arachnida	Araneae	Araneidae	Neoscona	Arthropoda	F	H	3.532
NC_044101.1	Neoscona scylla	Arachnida	Araneae	Araneidae	Neoscona	Arthropoda	F	H	3.517
NC_026290.1	Neoscona theisi	Arachnida	Araneae	Araneidae	Neoscona	Arthropoda	F	H	3.531
NC_059873.1	Atypus karschi	Arachnida	Araneae	Atypidae	Atypus	Arthropoda	F	H	3.575
NC_058921.1	Phoneutria boliviensis	Arachnida	Araneae	Ctenidae	Phoneutria	Arthropoda	F	H	3.65
NC_060386.1	Desis jiaxiangi	Arachnida	Araneae	Desidae	Desis	Arthropoda	F	H	3.567
NC_026863.1	Argyroneta aquatica	Arachnida	Araneae	Dictynidae	Argyroneta	Arthropoda	F	H	3.621
NC_020322.1	Phyxioschema suthepium	Arachnida	Araneae	Dipluridae	Phyxioschema	Arthropoda	F	H	3.497
NC_044081.1	Harpactocrates apennicola	Arachnida	Araneae	Dysderidae	Harpactocrates	Arthropoda	F	H	3.755
NC_044099.1	Parachtes romandiolae	Arachnida	Araneae	Dysderidae	Parachtes	Arthropoda	F	H	3.825
NC_010777.1	Hypochilus thorelli	Arachnida	Araneae	Hypochilidae	Hypochilus	Arthropoda	F	H	3.611
NC_020323.1	Liphistius erawan	Arachnida	Araneae	Liphistiidae	Liphistius	Arthropoda	F	H	3.068
NC_005924.1	Songthela hangzhouensis	Arachnida	Araneae	Liphistiidae	Songthela	Arthropoda	F	H	3.13
NC_025223.1	Pardosa laura	Arachnida	Araneae	Lycosidae	Pardosa	Arthropoda	F	H	3.613
NC_026123.1	Wadicosa fidelis	Arachnida	Araneae	Lycosidae	Wadicosa	Arthropoda	F	H	3.625
NC_008063.1	Trichonephila clavata	Arachnida	Araneae	Nephilidae	Trichonephila	Arthropoda	F	H	3.506
NC_053648.1	Oxyopes licenti	Arachnida	Araneae	Oxyopidae	Oxyopes	Arthropoda	F	H	3.624
NC_046736.1	Oxyopes hupingensis	Arachnida	Araneae	Oxyopidae	Oxyopes	Arthropoda	F	H	3.626
NC_025224.1	Oxyopes sertatus	Arachnida	Araneae	Oxyopidae	Oxyopes	Arthropoda	F	H	3.638
NC_040859.1	Mesabolivar sp. ITV1036I1	Arachnida	Araneae	Pholcidae	Mesabolivar	Arthropoda	F	H	4.073
NC_040861.1	Mesabolivar sp. ITV1036I3	Arachnida	Araneae	Pholcidae	Mesabolivar	Arthropoda	F	H	4.073
NC_020324.1	Pholcus phalangioides	Arachnida	Araneae	Pholcidae	Pholcus	Arthropoda	F	H	3.935
NC_031355.1	Dolomedes angustivirgatus	Arachnida	Araneae	Pisauridae	Dolomedes	Arthropoda	F	H	3.542
NC_027492.1	Carrhotus xanthogramma	Arachnida	Araneae	Salticidae	Carrhotus	Arthropoda	F	H	3.685
NC_041120.1	Cheliceroides longipalpis	Arachnida	Araneae	Salticidae	Cheliceroides	Arthropoda	F	H	3.684
NC_042829.1	Epeus alboguttatus	Arachnida	Araneae	Salticidae	Epeus	Arthropoda	F	H	3.66
NC_005942.1	Habronattus oregonensis	Arachnida	Araneae	Salticidae	Habronattus	Arthropoda	F	H	3.63
NC_057201.1	Phanuelus gladstone	Arachnida	Araneae	Salticidae	Phanuelus	Arthropoda	F	H	3.549
NC_060328.1	Phintella cavaleriei	Arachnida	Araneae	Salticidae	Phintella	Arthropoda	F	H	3.653
NC_024877.1	Plexippus paykulli	Arachnida	Araneae	Salticidae	Plexippus	Arthropoda	F	H	3.616
NC_024287.1	Telamonia vlijmi	Arachnida	Araneae	Salticidae	Telamonia	Arthropoda	F	H	3.624
NC_024878.1	Selenops bursarius	Arachnida	Araneae	Selenopidae	Selenops	Arthropoda	F	H	3.473
NC_042902.1	Loxosceles similis	Arachnida	Araneae	Sicariidae	Loxosceles	Arthropoda	F	H	4.073
NC_028068.1	Tetragnatha nitens	Arachnida	Araneae	Tetragnathidae	Tetragnatha	Arthropoda	F	H	3.83
NC_025775.1	Tetragnatha maxillosa	Arachnida	Araneae	Tetragnathidae	Tetragnatha	Arthropoda	F	H	3.842
NC_005925.1	Cyriopagopus schmidti	Arachnida	Araneae	Theraphosidae	Cyriopagopus	Arthropoda	F	H	3.426
NC_053738.1	Cyriopagopus hainanus	Arachnida	Araneae	Theraphosidae	Cyriopagopus	Arthropoda	F	H	3.422
NC_025557.1	Oxytate striatipes	Arachnida	Araneae	Thomisidae	Oxytate	Arthropoda	F	H	3.593
NC_023340.1	Antricola mexicanus	Arachnida	Ixodida	Argasidae	Antricola	Arthropoda	EctoP	L	4.214
NC_023369.1	Argas lagenoplastis	Arachnida	Ixodida	Argasidae	Argas	Arthropoda	EctoP	L	4.054
NC_019642.1	Argas africolumbae	Arachnida	Ixodida	Argasidae	Argas	Arthropoda	EctoP	L	4.046
NC_056777.1	Argas boueti	Arachnida	Ixodida	Argasidae	Argas	Arthropoda	EctoP	L	4.389
NC_037522.1	Argas striatus	Arachnida	Ixodida	Argasidae	Argas	Arthropoda	EctoP	L	4.082
NC_053794.1	Argas persicus	Arachnida	Ixodida	Argasidae	Argas	Arthropoda	EctoP	L	4.057
NC_037523.1	Argas walkerae	Arachnida	Ixodida	Argasidae	Argas	Arthropoda	EctoP	L	4.062
NC_023371.1	Argas miniatus	Arachnida	Ixodida	Argasidae	Argas	Arthropoda	EctoP	L	4.078
NC_033855.1	Argas brumpti	Arachnida	Ixodida	Argasidae	Argas	Arthropoda	EctoP	L	4.074
NC_037524.1	Carios faini	Arachnida	Ixodida	Argasidae	Carios	Arthropoda	EctoP	L	4.299
NC_060373.1	Carios vespertilionis	Arachnida	Ixodida	Argasidae	Carios	Arthropoda	EctoP	L	4.065
NC_033900.1	Nothoaspis amazoniensis	Arachnida	Ixodida	Argasidae	Nothoaspis	Arthropoda	EctoP	L	4.204
NC_037525.1	Ornithodoros savignyi	Arachnida	Ixodida	Argasidae	Ornithodoros	Arthropoda	EctoP	L	4.256
NC_039857.1	Ornithodoros coriaceus	Arachnida	Ixodida	Argasidae	Ornithodoros	Arthropoda	EctoP	L	4.117
NC_039829.1	Ornithodoros turicata	Arachnida	Ixodida	Argasidae	Ornithodoros	Arthropoda	EctoP	L	4.12
NC_023373.1	Ornithodoros brasiliensis	Arachnida	Ixodida	Argasidae	Ornithodoros	Arthropoda	EctoP	L	4.07
NC_004357.1	Ornithodoros moubata	Arachnida	Ixodida	Argasidae	Ornithodoros	Arthropoda	EctoP	L	4.349
NC_039831.1	Ornithodoros parkeri	Arachnida	Ixodida	Argasidae	Ornithodoros	Arthropoda	EctoP	L	4.119
NC_005820.1	Ornithodoros porcinus	Arachnida	Ixodida	Argasidae	Ornithodoros	Arthropoda	EctoP	L	4.324
NC_023372.1	Ornithodoros rostratus	Arachnida	Ixodida	Argasidae	Ornithodoros	Arthropoda	EctoP	L	4.103
NC_005291.1	Ornithodoros capensis	Arachnida	Ixodida	Argasidae	Ornithodoros	Arthropoda	EctoP	L	4.263
NC_039832.1	Ornithodoros hermsi	Arachnida	Ixodida	Argasidae	Ornithodoros	Arthropoda	EctoP	L	4.161
NC_039830.1	Ornithodoros tholozani	Arachnida	Ixodida	Argasidae	Ornithodoros	Arthropoda	EctoP	L	4.114
NC_033857.1	Ornithodoros zumpti	Arachnida	Ixodida	Argasidae	Ornithodoros	Arthropoda	EctoP	L	4.182
NC_039688.1	Ornithodoros sonrai	Arachnida	Ixodida	Argasidae	Ornithodoros	Arthropoda	EctoP	L	4.091
NC_023370.1	Otobius megnini	Arachnida	Ixodida	Argasidae	Otobius	Arthropoda	EctoP	L	4.23
NC_043872.1	Amblyomma javanense	Arachnida	Ixodida	Ixodidae	Amblyomma	Arthropoda	EctoP	L	4.406
NC_017759.1	Amblyomma fimbriatum	Arachnida	Ixodida	Ixodidae	Amblyomma	Arthropoda	EctoP	L	4.446
NC_005963.1	Amblyomma triguttatum	Arachnida	Ixodida	Ixodidae	Amblyomma	Arthropoda	EctoP	L	4.411
NC_050255.1	Amblyomma ovale	Arachnida	Ixodida	Ixodidae	Amblyomma	Arthropoda	EctoP	L	4.362
NC_027609.1	Amblyomma americanum	Arachnida	Ixodida	Ixodidae	Amblyomma	Arthropoda	EctoP	L	4.353
NC_032369.1	Amblyomma sculptum	Arachnida	Ixodida	Ixodidae	Amblyomma	Arthropoda	EctoP	L	4.358
NC_020333.1	Amblyomma cajennense	Arachnida	Ixodida	Ixodidae	Amblyomma	Arthropoda	EctoP	L	4.356
NC_017745.1	Archaeocroton sphenodonti	Arachnida	Ixodida	Ixodidae	Archaeocroton	Arthropoda	EctoP	L	4.339
NC_017756.1	Bothriocroton concolor	Arachnida	Ixodida	Ixodidae	Bothriocroton	Arthropoda	EctoP	L	4.256
NC_017757.1	Bothriocroton undatum	Arachnida	Ixodida	Ixodidae	Bothriocroton	Arthropoda	EctoP	L	4.309
NC_026552.1	Dermacentor silvarum	Arachnida	Ixodida	Ixodidae	Dermacentor	Arthropoda	EctoP	L	4.357
NC_028528.1	Dermacentor nuttalli	Arachnida	Ixodida	Ixodidae	Dermacentor	Arthropoda	EctoP	L	4.364
NC_059724.1	Dermacentor auratus	Arachnida	Ixodida	Ixodidae	Dermacentor	Arthropoda	EctoP	L	4.382
NC_061057.1	Dermacentor andersoni	Arachnida	Ixodida	Ixodidae	Dermacentor	Arthropoda	EctoP	L	4.355
NC_023349.1	Dermacentor nitens	Arachnida	Ixodida	Ixodidae	Dermacentor	Arthropoda	EctoP	L	4.395
NC_042764.1	Dermacentor everestianus	Arachnida	Ixodida	Ixodidae	Dermacentor	Arthropoda	EctoP	L	4.355
NC_058312.1	Haemaphysalis montgomeryi	Arachnida	Ixodida	Ixodidae	Haemaphysalis	Arthropoda	EctoP	L	4.311
NC_039765.1	Haemaphysalis hystricis	Arachnida	Ixodida	Ixodidae	Haemaphysalis	Arthropoda	EctoP	L	4.303
NC_020335.1	Haemaphysalis inermis	Arachnida	Ixodida	Ixodidae	Haemaphysalis	Arthropoda	EctoP	L	4.208
NC_034785.1	Haemaphysalis concinna	Arachnida	Ixodida	Ixodidae	Haemaphysalis	Arthropoda	EctoP	L	4.273
NC_041076.1	Haemaphysalis bancrofti	Arachnida	Ixodida	Ixodidae	Haemaphysalis	Arthropoda	EctoP	L	4.315
NC_037493.1	Haemaphysalis longicornis	Arachnida	Ixodida	Ixodidae	Haemaphysalis	Arthropoda	EctoP	L	4.289
NC_020334.1	Haemaphysalis formosensis	Arachnida	Ixodida	Ixodidae	Haemaphysalis	Arthropoda	EctoP	L	4.247
NC_037246.1	Haemaphysalis japonica	Arachnida	Ixodida	Ixodidae	Haemaphysalis	Arthropoda	EctoP	L	4.253
NC_005292.1	Haemaphysalis flava	Arachnida	Ixodida	Ixodidae	Haemaphysalis	Arthropoda	EctoP	L	4.251
NC_053941.1	Hyalomma asiaticum	Arachnida	Ixodida	Ixodidae	Hyalomma	Arthropoda	EctoP	L	4.435
NC_056189.1	Hyalomma marginatum	Arachnida	Ixodida	Ixodidae	Hyalomma	Arthropoda	EctoP	L	4.432
NC_002010.1	Ixodes hexagonus	Arachnida	Ixodida	Ixodidae	Ixodes	Arthropoda	EctoP	L	4.039
NC_058244.1	Ixodes vespertilionis	Arachnida	Ixodida	Ixodidae	Ixodes	Arthropoda	EctoP	L	4.001
NC_006078.1	Ixodes uriae	Arachnida	Ixodida	Ixodidae	Ixodes	Arthropoda	EctoP	L	4.07
NC_041086.1	Ixodes tasmani	Arachnida	Ixodida	Ixodidae	Ixodes	Arthropoda	EctoP	L	3.97
NC_005293.1	Ixodes holocyclus	Arachnida	Ixodida	Ixodidae	Ixodes	Arthropoda	EctoP	L	4.041
NC_018369.2	Ixodes ricinus	Arachnida	Ixodida	Ixodidae	Ixodes	Arthropoda	EctoP	L	3.951
NC_004370.1	Ixodes persulcatus	Arachnida	Ixodida	Ixodidae	Ixodes	Arthropoda	EctoP	L	3.974
NC_023831.1	Ixodes pavlovskyi	Arachnida	Ixodida	Ixodidae	Ixodes	Arthropoda	EctoP	L	3.965
NC_058242.1	Ixodes nipponensis	Arachnida	Ixodida	Ixodidae	Ixodes	Arthropoda	EctoP	L	3.964
NC_039828.1	Rhipicentor nuttalli	Arachnida	Ixodida	Ixodidae	Rhipicentor	Arthropoda	EctoP	L	4.362
NC_023350.1	Rhipicephalus geigyi	Arachnida	Ixodida	Ixodidae	Rhipicephalus	Arthropoda	EctoP	L	4.42
NC_052829.1	Rhipicephalus appendiculatus	Arachnida	Ixodida	Ixodidae	Rhipicephalus	Arthropoda	EctoP	L	4.385
NC_060409.1	Rhipicephalus linnaei	Arachnida	Ixodida	Ixodidae	Rhipicephalus	Arthropoda	EctoP	L	4.421
NC_052828.1	Rhipicephalus decoloratus	Arachnida	Ixodida	Ixodidae	Rhipicephalus	Arthropoda	EctoP	L	4.424
NC_023348.1	Rhipicephalus australis	Arachnida	Ixodida	Ixodidae	Rhipicephalus	Arthropoda	EctoP	L	4.427
NC_023335.1	Rhipicephalus microplus	Arachnida	Ixodida	Ixodidae	Rhipicephalus	Arthropoda	EctoP	L	4.417
NC_035946.1	Rhipicephalus turanicus	Arachnida	Ixodida	Ixodidae	Rhipicephalus	Arthropoda	EctoP	L	4.423
NC_002074.1	Rhipicephalus sanguineus	Arachnida	Ixodida	Ixodidae	Rhipicephalus	Arthropoda	EctoP	L	4.411
NC_017758.1	Robertsicus elaphensis	Arachnida	Ixodida	Ixodidae	Robertsicus	Arthropoda	EctoP	L	4.283
NC_019663.1	Nuttalliella namaqua	Arachnida	Ixodida	Nuttalliellidae	Nuttalliella	Arthropoda	EctoP	L	4.516
NC_046027.1	Blattisocius tarsalis	Arachnida	Mesostigmata	Blattisociidae	Blattisocius	Arthropoda	F	L	5.423
NC_054303.1	Dermanyssus gallinae	Arachnida	Mesostigmata	Dermanyssidae	Dermanyssus	Arthropoda	MP	L	4.796
NC_046028.1	Hypoaspis linteyini	Arachnida	Mesostigmata	Laelapidae	Hypoaspis	Arthropoda	F	L	4.159
NC_046026.1	Macrocheles muscaedomesticae	Arachnida	Mesostigmata	Macrochelidae	Macrocheles	Arthropoda	F	L	4.254
NC_046025.1	Macrocheles glaber	Arachnida	Mesostigmata	Macrochelidae	Macrocheles	Arthropoda	F	L	4.302
NC_013474.2	Stylochyrus rarior	Arachnida	Mesostigmata	Ologamasidae	Stylochyrus	Arthropoda	F	L	4.168
NC_009093.1	Galendromus occidentalis	Arachnida	Mesostigmata	Phytoseiidae	Galendromus	Arthropoda	F	L	4.992
NC_045208.1	Ptilonyssus chloris	Arachnida	Mesostigmata	Rhinonyssidae	Ptilonyssus	Arthropoda	EndoP	L	4.778
NC_045209.1	Tinaminyssus melloi	Arachnida	Mesostigmata	Rhinonyssidae	Tinaminyssus	Arthropoda	EndoP	L	4.556
NC_004454.2	Varroa destructor	Arachnida	Mesostigmata	Varroidae	Varroa	Arthropoda	EctoP	L	4.444
NC_029887.1	Oligolophus tienmushanensis	Arachnida	Opiliones	Phalangiidae	Oligolophus	Arthropoda	F	H	2.813
NC_014700.1	Opilio parietinus	Arachnida	Opiliones	Phalangiidae	Opilio	Arthropoda	F	H	2.786
NC_010766.1	Phalangium opilio	Arachnida	Opiliones	Phalangiidae	Phalangium	Arthropoda	F	H	2.732
NC_017752.1	Paratemnoides elongatus	Arachnida	Pseudoscorpiones	Atemnidae	Paratemnoides	Arthropoda	F	H	5.724
NC_023450.1	Cryptocellus narino	Arachnida	Ricinulei	Ricinoididae	Cryptocellus	Arthropoda	F	H	2.958
NC_023452.1	Ricinoides karschii	Arachnida	Ricinulei	Ricinoididae	Ricinoides	Arthropoda	F	H	3.026
NC_023451.1	Pseudocellus gertschi	Arachnida	Ricinulei		Pseudocellus	Arthropoda	F	H	2.953
NC_009985.1	Pseudocellus pearsei	Arachnida	Ricinulei		Pseudocellus	Arthropoda	F	H	3.138
NC_023778.1	Aleuroglyphus ovatus	Arachnida	Sarcoptiformes	Acaridae	Aleuroglyphus	Arthropoda	F	L	4.613
NC_038058.1	Rhizoglyphus robini	Arachnida	Sarcoptiformes	Acaridae	Rhizoglyphus	Arthropoda	F	L	4.533
NC_024637.1	Sancassania berlesei	Arachnida	Sarcoptiformes	Acaridae	Sancassania	Arthropoda	F	L	4.531
NC_028725.1	Tyrophagus longior	Arachnida	Sarcoptiformes	Acaridae	Tyrophagus	Arthropoda	F	L	4.942
NC_026079.1	Tyrophagus putrescentiae	Arachnida	Sarcoptiformes	Acaridae	Tyrophagus	Arthropoda	F	L	4.772
NC_048990.1	Carpoglyphus lactis	Arachnida	Sarcoptiformes	Carpoglyphidae	Carpoglyphus	Arthropoda	F	L	4.435
NC_031377.1	Histiostoma blomquisti	Arachnida	Sarcoptiformes	Histiostomatidae	Histiostoma	Arthropoda	F	L	5.218
NC_038207.1	Histiostoma feroniarum	Arachnida	Sarcoptiformes	Histiostomatidae	Histiostoma	Arthropoda	F	L	5.153
NC_024675.1	Psoroptes ovis	Arachnida	Sarcoptiformes	Psoroptidae	Psoroptes	Arthropoda	EctoP	L	4.972
NC_012218.1	Dermatophagoides pteronyssinus	Arachnida	Sarcoptiformes	Pyroglyphidae	Dermatophagoides	Arthropoda	F	L	4.815
NC_013184.1	Dermatophagoides farinae	Arachnida	Sarcoptiformes	Pyroglyphidae	Dermatophagoides	Arthropoda	F	L	4.871
NC_011574.1	Steganacarus magnus	Arachnida	Sarcoptiformes	Steganacaridae	Steganacarus	Arthropoda	F	L	5.977
NC_041090.1	Trouessartia rubecula	Arachnida	Sarcoptiformes	Trouessartiidae	Trouessartia	Arthropoda	F	L	4.782
NC_010765.1	Buthus occitanus	Arachnida	Scorpiones	Buthidae	Buthus	Arthropoda	F	H	2.595
NC_037222.1	Centruroides vittatus	Arachnida	Scorpiones	Buthidae	Centruroides	Arthropoda	F	H	2.604
NC_006896.1	Centruroides limpidus	Arachnida	Scorpiones	Buthidae	Centruroides	Arthropoda	F	H	2.613
NC_009738.1	Mesobuthus martensii	Arachnida	Scorpiones	Buthidae	Mesobuthus	Arthropoda	F	H	2.617
NC_027855.1	Tityus serrulatus	Arachnida	Scorpiones	Buthidae	Tityus	Arthropoda	F	H	3.001
NC_010782.1	Uroctonus mordax	Arachnida	Scorpiones	Chactidae	Uroctonus	Arthropoda	F	H	2.446
NC_053569.1	Scorpiops tibetanus	Arachnida	Scorpiones	Euscorpiidae	Scorpiops	Arthropoda	F	H	2.448
NC_035567.1	Vaejovis smithi	Arachnida	Scorpiones	Vaejovidae	Vaejovis	Arthropoda	F	H	2.489
NC_009984.1	Nothopuga sp. 1 LP-2008	Arachnida	Solifugae	Ammotrechidae	Nothopuga	Arthropoda	F	H	2.565
NC_010779.1	Eremobates cf. palpisetulosus SEM-2008	Arachnida	Solifugae	Eremobatidae	Eremobates	Arthropoda	F	H	2.509
NC_026102.1	Demodex folliculorum	Arachnida	Trombidiformes	Demodicidae	Demodex	Arthropoda	F	L	6.691
NC_034150.1	Rhinotergum shaoguanense	Arachnida	Trombidiformes	Diptilomiopidae	Rhinotergum	Arthropoda	F	L	6.591
NC_029208.1	Epitrimerus sabinae	Arachnida	Trombidiformes	Eriophyidae	Epitrimerus	Arthropoda	F	L	6.924
NC_029209.1	Phyllocoptes taishanensis	Arachnida	Trombidiformes	Eriophyidae	Phyllocoptes	Arthropoda	F	L	6.731
NC_049059.1	Hygrobates longiporus	Arachnida	Trombidiformes	Hygrobatidae	Hygrobates	Arthropoda	F	L	5.098
NC_039813.1	Sperchon plumifer	Arachnida	Trombidiformes	Sperchontidae	Sperchon	Arthropoda	F	L	4.752
NC_032381.1	Amphitetranychus viennensis	Arachnida	Trombidiformes	Tetranychidae	Amphitetranychus	Arthropoda	F	L	7.815
NC_012571.1	Panonychus ulmi	Arachnida	Trombidiformes	Tetranychidae	Panonychus	Arthropoda	F	L	7.886
NC_014347.1	Panonychus citri	Arachnida	Trombidiformes	Tetranychidae	Panonychus	Arthropoda	F	L	7.807
NC_024678.1	Tetranychus malaysiensis	Arachnida	Trombidiformes	Tetranychidae	Tetranychus	Arthropoda	F	L	8.031
NC_024679.1	Tetranychus phaselus	Arachnida	Trombidiformes	Tetranychidae	Tetranychus	Arthropoda	F	L	7.983
NC_024677.1	Tetranychus ludeni	Arachnida	Trombidiformes	Tetranychidae	Tetranychus	Arthropoda	F	L	8.039
NC_024676.1	Tetranychus kanzawai	Arachnida	Trombidiformes	Tetranychidae	Tetranychus	Arthropoda	F	L	8.086
NC_024874.1	Tetranychus truncatus	Arachnida	Trombidiformes	Tetranychidae	Tetranychus	Arthropoda	F	L	8.066
NC_014399.1	Tetranychus cinnabarinus	Arachnida	Trombidiformes	Tetranychidae	Tetranychus	Arthropoda	F	L	8.101
NC_024680.1	Tetranychus pueraricola	Arachnida	Trombidiformes	Tetranychidae	Tetranychus	Arthropoda	F	L	8.076
NC_010526.1	Tetranychus urticae	Arachnida	Trombidiformes	Tetranychidae	Tetranychus	Arthropoda	F	L	8.059
NC_007601.1	Leptotrombidium akamushi	Arachnida	Trombidiformes	Trombiculidae	Leptotrombidium	Arthropoda	F	L	5.825
NC_007600.1	Leptotrombidium deliense	Arachnida	Trombidiformes	Trombiculidae	Leptotrombidium	Arthropoda	F	L	5.798
NC_007177.1	Leptotrombidium pallidum	Arachnida	Trombidiformes	Trombiculidae	Leptotrombidium	Arthropoda	F	L	5.783
NC_010595.1	Walchia hayashii	Arachnida	Trombidiformes	Trombiculidae	Walchia	Arthropoda	F	L	5.493
NC_014683.1	Unionicola parkeri	Arachnida	Trombidiformes	Unionicolidae	Unionicola	Arthropoda	F	L	4.941
NC_011036.1	Unionicola foili	Arachnida	Trombidiformes	Unionicolidae	Unionicola	Arthropoda	F	L	5.104
NC_021383.1	Artemia tibetiana	Branchiopoda	Anostraca	Artemiidae	Artemia	Arthropoda	F	H	3.233
NC_021382.1	Artemia urmiana	Branchiopoda	Anostraca	Artemiidae	Artemia	Arthropoda	F	H	3.232
NC_001620.1	Artemia franciscana	Branchiopoda	Anostraca	Artemiidae	Artemia	Arthropoda	F	H	3.225
NC_042147.1	Artemia sinica	Branchiopoda	Anostraca	Artemiidae	Artemia	Arthropoda	F	H	3.218
NC_057109.1	Artemia salina	Branchiopoda	Anostraca	Artemiidae	Artemia	Arthropoda	F	H	3.177
NC_050310.1	Eubranchipus grubii	Branchiopoda	Anostraca	Chirocephalidae	Eubranchipus	Arthropoda	F	H	2.924
NC_026704.1	Streptocephalus sirindhornae	Branchiopoda	Anostraca	Streptocephalidae	Streptocephalus	Arthropoda	F	H	2.981
NC_046688.1	Streptocephalus cafer	Branchiopoda	Anostraca	Streptocephalidae	Streptocephalus	Arthropoda	F	H	2.971
NC_054250.1	Branchinella kugenumaensis	Branchiopoda	Anostraca	Thamnocephalidae	Branchinella	Arthropoda	F	H	2.998
NC_026710.1	Phallocryptus tserensodnomi	Branchiopoda	Anostraca		Phallocryptus	Arthropoda	F	H	2.992
NC_000844.1	Daphnia pulex	Branchiopoda	Diplostraca	Daphniidae	Daphnia	Arthropoda	F	H	2.932
NC_026914.1	Daphnia magna	Branchiopoda	Diplostraca	Daphniidae	Daphnia	Arthropoda	F	H	2.85
NC_028152.1	Daphnia carinata	Branchiopoda	Diplostraca	Daphniidae	Daphnia	Arthropoda	F	H	2.812
NC_034297.1	Daphnia galeata	Branchiopoda	Diplostraca	Daphniidae	Daphnia	Arthropoda	F	H	2.879
NC_045243.1	Daphnia laevis	Branchiopoda	Diplostraca	Daphniidae	Daphnia	Arthropoda	F	H	2.897
NC_044415.1	Daphnia similis	Branchiopoda	Diplostraca	Daphniidae	Daphnia	Arthropoda	F	H	2.83
NC_060747.1	Simocephalus serrulatus	Branchiopoda	Diplostraca	Daphniidae	Simocephalus	Arthropoda	F	H	2.765
NC_053747.1	Leptestheria brevirostris	Branchiopoda	Diplostraca	Leptestheriidae	Leptestheria	Arthropoda	F	H	2.64
NC_039394.1	Limnadia lenticularis	Branchiopoda	Diplostraca	Limnadiidae	Limnadia	Arthropoda	F	H	2.746
NC_037488.1	Diaphanosoma dubium	Branchiopoda	Diplostraca	Sididae	Diaphanosoma	Arthropoda	F	H	2.889
NC_059694.1	Diaphanosoma excisum	Branchiopoda	Diplostraca	Sididae	Diaphanosoma	Arthropoda	F	H	2.822
NC_044654.1	Lepidurus arcticus	Branchiopoda	Notostraca	Triopsidae	Lepidurus	Arthropoda	F	H	2.496
NC_044646.1	Lepidurus apus lubbocki	Branchiopoda	Notostraca	Triopsidae	Lepidurus	Arthropoda	F	H	2.546
NC_004465.1	Triops cancriformis	Branchiopoda	Notostraca	Triopsidae	Triops	Arthropoda	F	H	2.499
NC_006079.1	Triops longicaudatus	Branchiopoda	Notostraca	Triopsidae	Triops	Arthropoda	F	H	2.468
NC_044781.1	Triops granarius	Branchiopoda	Notostraca	Triopsidae	Triops	Arthropoda	F	H	2.472
NC_024439.1	Triops australiensis	Branchiopoda	Notostraca	Triopsidae	Triops	Arthropoda	F	H	2.469
NC_026557.1	Strigamia maritima	Chilopoda	Geophilomorpha	Linotaeniidae	Strigamia	Arthropoda	F	H	2.985
NC_043772.1	Mecistocephalus marmoratus	Chilopoda	Geophilomorpha	Mecistocephalidae	Mecistocephalus	Arthropoda	F	H	2.522
NC_021403.1	Cermatobius longicornis	Chilopoda	Lithobiomorpha	Henicopidae	Cermatobius	Arthropoda	F	H	2.384
NC_002629.1	Lithobius forficatus	Chilopoda	Lithobiomorpha	Lithobiidae	Lithobius	Arthropoda	F	H	2.575
NC_005870.1	Scutigera coleoptrata	Chilopoda	Scutigeromorpha	Scutigeridae	Scutigera	Arthropoda	F	H	2.329
NC_060738.1	Spinactaletes boneti	Collembola	Entomobryomorpha	Actaletidae	Spinactaletes	Arthropoda	F	I	2.708
NC_046887.1	Dicranocentrus wangi	Collembola	Entomobryomorpha	Entomobryidae	Dicranocentrus	Arthropoda	F	I	2.542
NC_047189.1	Lepidocyrtus fimetarius	Collembola	Entomobryomorpha	Entomobryidae	Lepidocyrtus	Arthropoda	F	I	2.866
NC_042755.1	Sinella curviseta	Collembola	Entomobryomorpha	Entomobryidae	Sinella	Arthropoda	F	I	2.59
NC_010533.1	Cryptopygus antarcticus	Collembola	Entomobryomorpha	Isotomidae	Cryptopygus	Arthropoda	F	I	2.626
NC_037610.1	Cryptopygus terranovus	Collembola	Entomobryomorpha	Isotomidae	Cryptopygus	Arthropoda	F	I	2.61
NC_060643.1	Folsomia candida	Collembola	Entomobryomorpha	Isotomidae	Folsomia	Arthropoda	F	I	2.716
NC_024155.1	Folsomotoma octooculata	Collembola	Entomobryomorpha	Isotomidae	Folsomotoma	Arthropoda	F	I	2.717
NC_056909.1	Kaylathalia klovstadi	Collembola	Entomobryomorpha	Isotomidae	Kaylathalia	Arthropoda	F	I	2.563
NC_046886.1	Oncopodura yosiiana	Collembola	Entomobryomorpha	Oncopoduridae	Oncopodura	Arthropoda	F	I	2.501
NC_010534.1	Orchesella villosa	Collembola	Entomobryomorpha	Orchesellidae	Orchesella	Arthropoda	F	I	2.684
NC_032283.1	Orchesella cincta	Collembola	Entomobryomorpha	Orchesellidae	Orchesella	Arthropoda	F	I	2.631
NC_060632.1	Cyphoderus aff. similis	Collembola	Entomobryomorpha	Paronellidae	Cyphoderus	Arthropoda	F	I	2.725
NC_046888.1	Cyphoderus albinus	Collembola	Entomobryomorpha	Paronellidae	Cyphoderus	Arthropoda	F	I	2.709
NC_046522.1	Salina celebensis	Collembola	Entomobryomorpha	Paronellidae	Salina	Arthropoda	F	I	2.67
NC_046523.1	Ceratophysella communis	Collembola	Poduromorpha	Hypogastruridae	Ceratophysella	Arthropoda	F	I	2.613
NC_005438.1	Gomphiocephalus hodgsoni	Collembola	Poduromorpha	Hypogastruridae	Gomphiocephalus	Arthropoda	F	I	2.716
NC_011195.1	Bilobella aurantiaca	Collembola	Poduromorpha	Neanuridae	Bilobella	Arthropoda	F	I	3.491
NC_057969.1	Friesea gretae	Collembola	Poduromorpha	Neanuridae	Friesea	Arthropoda	F	I	2.986
NC_056239.1	Friesea propria	Collembola	Poduromorpha	Neanuridae	Friesea	Arthropoda	F	I	2.989
NC_010535.1	Friesea antarctica	Collembola	Poduromorpha	Neanuridae	Friesea	Arthropoda	F	I	2.971
NC_054366.1	Yuukianura szeptyckii	Collembola	Poduromorpha	Neanuridae	Yuukianura	Arthropoda	F	I	3.223
NC_053646.1	Allonychiurus kimi	Collembola	Poduromorpha	Onychiuridae	Allonychiurus	Arthropoda	F	I	2.851
NC_006074.1	Onychiurus orientalis	Collembola	Poduromorpha	Onychiuridae	Onychiurus	Arthropoda	F	I	3.012
NC_002735.1	Tetrodontophora bielanensis	Collembola	Poduromorpha	Onychiuridae	Tetrodontophora	Arthropoda	F	I	2.793
NC_006075.1	Podura aquatica	Collembola	Poduromorpha	Poduridae	Podura	Arthropoda	F	I	3.214
NC_056908.1	Tullbergia mixta	Collembola	Poduromorpha	Tullbergiidae	Tullbergia	Arthropoda	F	I	2.847
NC_039558.1	Bourletiella arvalis	Collembola	Symphypleona	Bourletiellidae	Bourletiella	Arthropoda	F	I	2.77
NC_044134.1	Dicyrtomina saundersi	Collembola	Symphypleona	Dicyrtomidae	Dicyrtomina	Arthropoda	F	I	2.785
NC_010536.1	Sminthurus viridis	Collembola	Symphypleona	Sminthuridae	Sminthurus	Arthropoda	F	H	2.862
NC_021932.1	Abacion magnum	Diplopoda	Callipodida	Callipodidae	Abacion	Arthropoda	F	H	2.432
NC_034656.1	Anaulaciulus koreanus	Diplopoda	Julida	Julidae	Anaulaciulus	Arthropoda	F	H	2.941
NC_010221.1	Antrokoreana gracilipes	Diplopoda	Julida	Nemasomatidae	Antrokoreana	Arthropoda	F	H	2.81
NC_021934.1	Brachycybe lecontii	Diplopoda	Playtdesmida	Andrognathidae	Brachycybe	Arthropoda	F	H	2.865
NC_051495.1	Epanerchodus koreanus	Diplopoda	Polydesmida	Polydesmidae	Epanerchodus	Arthropoda	F	H	3.102
NC_021933.1	Appalachioria falcifera	Diplopoda	Polydesmida	Xystodesmidae	Appalachioria	Arthropoda	F	H	2.92
NC_018361.1	Sphaerotheriidae sp. HYS-2012	Diplopoda	Sphaerotheriida	Sphaerotheriidae	Sphaerotheriidae	Arthropoda	F	H	2.491
NC_003343.1	Narceus annularus	Diplopoda	Spirobolida	Spirobolidae	Narceus	Arthropoda	F	H	2.736
NC_056899.1	Spirobolus bungii	Diplopoda	Spirobolida	Spirobolidae	Spirobolus	Arthropoda	F	H	2.844
NC_003344.1	Thyropygus sp. DVL-2001	Diplopoda	Spirostreptida	Harpagophoridae	Thyropygus	Arthropoda	F	H	2.434
NC_019627.1	Calanus hyperboreus	Hexanauplia	Calanoida	Calanidae	Calanus	Arthropoda	F	I	3.04
NC_046743.1	Phyllodiaptomus tunguidus	Hexanauplia	Calanoida	Diaptomidae	Phyllodiaptomus	Arthropoda	F	I	3.154
NC_046694.1	Eurytemora affinis	Hexanauplia	Calanoida	Temoridae	Eurytemora	Arthropoda	F	I	3.277
NC_025239.1	Lernaea cyprinacea	Hexanauplia	Cyclopoida	Lernaeidae	Lernaea	Arthropoda	EctoP	L	4.025
NC_008831.2	Tigriopus californicus	Hexanauplia	Harpacticoida	Harpacticidae	Tigriopus	Arthropoda	F	H	4.685
NC_023783.1	Amphiascoides atopus	Hexanauplia	Harpacticoida	Miraciidae	Amphiascoides	Arthropoda	F	H	3.476
NC_045306.1	Vulcanolepas fijiensis	Hexanauplia	Pedunculata	Eolepadidae	Vulcanolepas	Arthropoda	F	L	2.644
NC_026576.1	Lepas anserifera	Hexanauplia	Pedunculata	Lepadidae	Lepas	Arthropoda	F	L	2.591
NC_025295.1	Lepas australis	Hexanauplia	Pedunculata	Lepadidae	Lepas	Arthropoda	F	L	2.602
NC_043898.1	Glyptelasma annandalei	Hexanauplia	Pedunculata	Poecilasmatidae	Glyptelasma	Arthropoda	F	L	2.59
NC_005936.1	Pollicipes polymerus	Hexanauplia	Pedunculata	Pollicipedidae	Pollicipes	Arthropoda	F	L	2.591
NC_008742.1	Capitulum mitella	Hexanauplia	Pedunculata	Scalpellidae	Capitulum	Arthropoda	F	L	2.572
NC_054173.1	Sinergasilus undulatus	Hexanauplia	Poecilostomatoida	Ergasilidae	Sinergasilus	Arthropoda	EctoP	L	3.517
NC_028085.1	Sinergasilus polycolpus	Hexanauplia	Poecilostomatoida	Ergasilidae	Sinergasilus	Arthropoda	EctoP	L	3.49
NC_050836.1	Semibalanus cariosus	Hexanauplia	Sessilia	Archaeobalanidae	Semibalanus	Arthropoda	F	L	2.576
NC_029168.1	Acasta sulcata	Hexanauplia	Sessilia	Archaeobalanidae	Acasta	Arthropoda	F	L	2.582
NC_039849.1	Semibalanus balanoides	Hexanauplia	Sessilia	Archaeobalanidae	Semibalanus	Arthropoda	F	L	2.594
NC_024526.1	Striatobalanus amaryllis	Hexanauplia	Sessilia	Archaeobalanidae	Striatobalanus	Arthropoda	F	L	2.575
NC_033393.1	Epopella plicata	Hexanauplia	Sessilia	Austrobalanidae	Epopella	Arthropoda	F	L	2.597
NC_024525.1	Amphibalanus amphitrite	Hexanauplia	Sessilia	Balanidae	Amphibalanus	Arthropoda	F	L	2.62
NC_029167.1	Armatobalanus allium	Hexanauplia	Sessilia	Balanidae	Armatobalanus	Arthropoda	F	L	2.585
NC_026466.1	Balanus balanus	Hexanauplia	Sessilia	Balanidae	Balanus	Arthropoda	F	L	2.61
NC_056392.1	Balanus trigonus	Hexanauplia	Sessilia	Balanidae	Balanus	Arthropoda	F	L	2.6
NC_053649.1	Fistulobalanus albicostatus	Hexanauplia	Sessilia	Balanidae	Fistulobalanus	Arthropoda	F	L	2.613
NC_024636.1	Megabalanus ajax	Hexanauplia	Sessilia	Balanidae	Megabalanus	Arthropoda	F	L	2.634
NC_006293.1	Megabalanus volcano	Hexanauplia	Sessilia	Balanidae	Megabalanus	Arthropoda	F	L	2.604
NC_056162.1	Megabalanus tintinnabulum	Hexanauplia	Sessilia	Balanidae	Megabalanus	Arthropoda	F	L	2.624
NC_026730.1	Chthamalus antennatus	Hexanauplia	Sessilia	Chthamalidae	Chthamalus	Arthropoda	F	L	2.569
NC_056950.1	Chthamalus malayensis	Hexanauplia	Sessilia	Chthamalidae	Chthamalus	Arthropoda	F	L	2.574
NC_043920.1	Chthamalus challengeri	Hexanauplia	Sessilia	Chthamalidae	Chthamalus	Arthropoda	F	L	2.55
NC_022716.1	Notochthamalus scabrosus	Hexanauplia	Sessilia	Chthamalidae	Notochthamalus	Arthropoda	F	L	2.516
NC_029169.1	Chelonibia testudinaria	Hexanauplia	Sessilia	Coronulidae	Chelonibia	Arthropoda	F	L	2.611
NC_036957.1	Eochionelasmus ohtai	Hexanauplia	Sessilia	Pachylasmatidae	Eochionelasmus	Arthropoda	F	L	2.59
NC_023945.1	Nobia grandis	Hexanauplia	Sessilia	Pyrgomatidae	Nobia	Arthropoda	F	L	2.594
NC_037241.1	Tesseropora rosea	Hexanauplia	Sessilia	Tetraclitidae	Tesseropora	Arthropoda	F	L	2.6
NC_029154.1	Tetraclita serrata	Hexanauplia	Sessilia	Tetraclitidae	Tetraclita	Arthropoda	F	L	2.579
NC_008974.1	Tetraclita japonica	Hexanauplia	Sessilia	Tetraclitidae	Tetraclita	Arthropoda	F	L	2.589
NC_037398.1	Tetraclita rufotincta	Hexanauplia	Sessilia	Tetraclitidae	Tetraclita	Arthropoda	F	L	2.566
NC_056911.1	Tetraclita kuroshioensis	Hexanauplia	Sessilia	Tetraclitidae	Tetraclita	Arthropoda	F	L	2.575
NC_029170.1	Tetraclitella divisa	Hexanauplia	Sessilia	Tetraclitidae	Tetraclitella	Arthropoda	F	L	2.663
NC_037244.1	Altiverruca navicula	Hexanauplia	Sessilia	Verrucidae	Altiverruca	Arthropoda	F	L	2.671
NC_056769.1	Lepeophtheirus salmonis	Hexanauplia	Siphonostomatoida	Caligidae	Lepeophtheirus	Arthropoda	EctoP	L	4.581
NC_005935.1	Argulus americanus	Ichthyostraca	Arguloida	Argulidae	Argulus	Arthropoda	EctoP	L	4.791
NC_037187.1	Armillifer grandis	Ichthyostraca	Porocephalida	Armilliferidae	Armillifer	Arthropoda	EndoP	L	5.32
NC_032061.1	Armillifer agkistrodontis	Ichthyostraca	Porocephalida	Armilliferidae	Armillifer	Arthropoda	EndoP	L	5.311
NC_039399.1	Linguatula serrata	Ichthyostraca	Porocephalida	Linguatulidae	Linguatula	Arthropoda	EndoP	L	5.476
NC_051998.1	Linguatula arctica	Ichthyostraca	Porocephalida	Linguatulidae	Linguatula	Arthropoda	EndoP	L	5.384
NC_051491.1	Pedetontus zhejiangensis	Insecta	Archaeognatha	Machilidae	Pedetontus	Arthropoda	F	H	2.379
NC_011717.1	Pedetontus silvestrii	Insecta	Archaeognatha	Machilidae	Pedetontus	Arthropoda	F	H	2.424
NC_007688.1	Petrobius brevistylis	Insecta	Archaeognatha	Machilidae	Petrobius	Arthropoda	F	H	2.339
NC_021384.1	Songmachilis xinxiangensis	Insecta	Archaeognatha	Machilidae	Songmachilis	Arthropoda	F	H	2.315
NC_010532.1	Trigoniophthalmus alternatus	Insecta	Archaeognatha	Machilidae	Trigoniophthalmus	Arthropoda	F	H	2.419
NC_006895.1	Nesomachilis australica	Insecta	Archaeognatha	Meinertellidae	Nesomachilis	Arthropoda	F	H	2.48
NC_029224.1	Blaptica dubia	Insecta	Blattodea	Blaberidae	Blaptica	Arthropoda	F	H	2.528
NC_058612.1	Geoscapheus dilatatus	Insecta	Blattodea	Blaberidae	Geoscapheus	Arthropoda	F	H	2.519
NC_030001.1	Gromphadorhina portentosa	Insecta	Blattodea	Blaberidae	Gromphadorhina	Arthropoda	F	H	2.487
NC_035052.1	Nauphoeta cinerea	Insecta	Blattodea	Blaberidae	Nauphoeta	Arthropoda	F	H	2.474
NC_029225.1	Opisthoplatia orientalis	Insecta	Blattodea	Blaberidae	Opisthoplatia	Arthropoda	F	H	2.453
NC_030002.1	Panchlora nivea	Insecta	Blattodea	Blaberidae	Panchlora	Arthropoda	F	H	2.438
NC_034842.1	Neostylopyga rhombifolia	Insecta	Blattodea	Blattidae	Neostylopyga	Arthropoda	F	H	2.384
NC_016956.1	Periplaneta americana	Insecta	Blattodea	Blattidae	Periplaneta	Arthropoda	F	H	2.391
NC_039940.1	Periplaneta brunnea	Insecta	Blattodea	Blattidae	Periplaneta	Arthropoda	F	H	2.38
NC_034841.1	Periplaneta australasiae	Insecta	Blattodea	Blattidae	Periplaneta	Arthropoda	F	H	2.353
NC_006076.1	Periplaneta fuliginosa	Insecta	Blattodea	Blattidae	Periplaneta	Arthropoda	F	H	2.351
NC_030003.1	Shelfordella lateralis	Insecta	Blattodea	Blattidae	Shelfordella	Arthropoda	F	H	2.389
NC_014274.1	Eupolyphaga sinensis	Insecta	Blattodea	Corydiidae	Eupolyphaga	Arthropoda	F	H	2.518
NC_049567.1	Polyphaga plancyi	Insecta	Blattodea	Corydiidae	Polyphaga	Arthropoda	F	H	2.589
NC_059066.1	Cryptocercus changbaiensis	Insecta	Blattodea	Cryptocercidae	Cryptocercus	Arthropoda	F	H	2.482
NC_030191.1	Cryptocercus kyebangensis	Insecta	Blattodea	Cryptocercidae	Cryptocercus	Arthropoda	F	H	2.481
NC_018132.1	Cryptocercus relictus	Insecta	Blattodea	Cryptocercidae	Cryptocercus	Arthropoda	F	H	2.47
NC_059069.1	Cryptocercus laojunensis	Insecta	Blattodea	Cryptocercidae	Cryptocercus	Arthropoda	F	H	2.5
NC_037496.1	Cryptocercus meridianus	Insecta	Blattodea	Cryptocercidae	Cryptocercus	Arthropoda	F	H	2.536
NC_059067.1	Cryptocercus weixiensis	Insecta	Blattodea	Cryptocercidae	Cryptocercus	Arthropoda	F	H	2.499
NC_059064.1	Cryptocercus sanchaensis	Insecta	Blattodea	Cryptocercidae	Cryptocercus	Arthropoda	F	H	2.496
NC_059068.1	Cryptocercus pudacuoensis	Insecta	Blattodea	Cryptocercidae	Cryptocercus	Arthropoda	F	H	2.494
NC_059065.1	Cryptocercus tianbaensis	Insecta	Blattodea	Cryptocercidae	Cryptocercus	Arthropoda	F	H	2.48
NC_018549.1	Blattella bisignata	Insecta	Blattodea	Ectobiidae	Blattella	Arthropoda	F	H	2.433
NC_012901.1	Blattella germanica	Insecta	Blattodea	Ectobiidae	Blattella	Arthropoda	F	H	2.429
NC_018122.1	Microhodotermes viator	Insecta	Blattodea	Hodotermitidae	Microhodotermes	Arthropoda	F	H	2.63
NC_056118.1	Cryptotermes havilandi	Insecta	Blattodea	Kalotermitidae	Cryptotermes	Arthropoda	F	H	2.585
NC_045866.1	Cryptotermes declivis	Insecta	Blattodea	Kalotermitidae	Cryptotermes	Arthropoda	F	H	2.586
NC_037511.1	Incisitermes minor	Insecta	Blattodea	Kalotermitidae	Incisitermes	Arthropoda	F	H	2.58
NC_018124.1	Neotermes insularis	Insecta	Blattodea	Kalotermitidae	Neotermes	Arthropoda	F	H	2.607
NC_046741.1	Neotermes koshunensis	Insecta	Blattodea	Kalotermitidae	Neotermes	Arthropoda	F	H	2.602
NC_040119.1	Roisinitermes ebogoensis	Insecta	Blattodea	Kalotermitidae	Roisinitermes	Arthropoda	F	H	2.617
NC_018120.1	Mastotermes darwiniensis	Insecta	Blattodea	Mastotermitidae	Mastotermes	Arthropoda	F	H	2.505
NC_030011.1	Coptotermes amanii	Insecta	Blattodea	Rhinotermitidae	Coptotermes	Arthropoda	F	H	2.663
NC_030012.1	Coptotermes elisae	Insecta	Blattodea	Rhinotermitidae	Coptotermes	Arthropoda	F	H	2.678
NC_030015.1	Coptotermes heimi	Insecta	Blattodea	Rhinotermitidae	Coptotermes	Arthropoda	F	H	2.675
NC_030014.1	Coptotermes gestroi	Insecta	Blattodea	Rhinotermitidae	Coptotermes	Arthropoda	F	H	2.676
NC_030021.1	Coptotermes travians	Insecta	Blattodea	Rhinotermitidae	Coptotermes	Arthropoda	F	H	2.688
NC_030016.1	Coptotermes kalshoveni	Insecta	Blattodea	Rhinotermitidae	Coptotermes	Arthropoda	F	H	2.69
NC_030013.1	Coptotermes frenchi	Insecta	Blattodea	Rhinotermitidae	Coptotermes	Arthropoda	F	H	2.674
NC_028722.1	Coptotermes testaceus	Insecta	Blattodea	Rhinotermitidae	Coptotermes	Arthropoda	F	H	2.777
NC_030020.1	Coptotermes sjoestedti	Insecta	Blattodea	Rhinotermitidae	Coptotermes	Arthropoda	F	H	2.671
NC_030018.1	Coptotermes remotus	Insecta	Blattodea	Rhinotermitidae	Coptotermes	Arthropoda	F	H	2.684
NC_030017.1	Coptotermes michaelseni	Insecta	Blattodea	Rhinotermitidae	Coptotermes	Arthropoda	F	H	2.682
NC_030019.1	Coptotermes sepangensis	Insecta	Blattodea	Rhinotermitidae	Coptotermes	Arthropoda	F	H	2.681
NC_037018.1	Coptotermes suzhouensis	Insecta	Blattodea	Rhinotermitidae	Coptotermes	Arthropoda	F	H	2.669
NC_018125.1	Coptotermes lacteus	Insecta	Blattodea	Rhinotermitidae	Coptotermes	Arthropoda	F	H	2.672
NC_015800.1	Coptotermes formosanus	Insecta	Blattodea	Rhinotermitidae	Coptotermes	Arthropoda	F	H	2.67
NC_030033.1	Heterotermes vagus	Insecta	Blattodea	Rhinotermitidae	Heterotermes	Arthropoda	F	H	2.683
NC_030029.1	Heterotermes cf. occiduus 3.15.2AUS	Insecta	Blattodea	Rhinotermitidae	Heterotermes	Arthropoda	F	H	2.714
NC_030026.1	Heterotermes malabaricus	Insecta	Blattodea	Rhinotermitidae	Heterotermes	Arthropoda	F	H	2.692
NC_030030.1	Heterotermes platycephalus	Insecta	Blattodea	Rhinotermitidae	Heterotermes	Arthropoda	F	H	2.697
NC_030027.1	Heterotermes nr. tenuis COL.4PUERTO	Insecta	Blattodea	Rhinotermitidae	Heterotermes	Arthropoda	F	H	2.662
NC_030032.1	Heterotermes tenuis	Insecta	Blattodea	Rhinotermitidae	Heterotermes	Arthropoda	F	H	2.659
NC_030024.1	Heterotermes cf. paradoxus AUS121	Insecta	Blattodea	Rhinotermitidae	Heterotermes	Arthropoda	F	H	2.71
NC_030025.1	Heterotermes crinitus	Insecta	Blattodea	Rhinotermitidae	Heterotermes	Arthropoda	F	H	2.706
NC_030028.1	Heterotermes cf. occiduus 3.12.2.AUS	Insecta	Blattodea	Rhinotermitidae	Heterotermes	Arthropoda	F	H	2.698
NC_030023.1	Heterotermes cf. paradoxus AUS103	Insecta	Blattodea	Rhinotermitidae	Heterotermes	Arthropoda	F	H	2.692
NC_030022.1	Heterotermes cf. paradoxus AUS88	Insecta	Blattodea	Rhinotermitidae	Heterotermes	Arthropoda	F	H	2.692
NC_030034.1	Heterotermes validus	Insecta	Blattodea	Rhinotermitidae	Heterotermes	Arthropoda	F	H	2.692
NC_018127.1	Heterotermes sp. SLC-2012	Insecta	Blattodea	Rhinotermitidae	Heterotermes	Arthropoda	F	H	2.697
NC_030031.1	Heterotermes tenuior	Insecta	Blattodea	Rhinotermitidae	Heterotermes	Arthropoda	F	H	2.657
NC_030036.1	Reticulitermes nelsonae	Insecta	Blattodea	Rhinotermitidae	Reticulitermes	Arthropoda	F	H	2.666
NC_042419.1	Reticulitermes leptomandibularis	Insecta	Blattodea	Rhinotermitidae	Reticulitermes	Arthropoda	F	H	2.673
NC_045231.1	Reticulitermes tibialis	Insecta	Blattodea	Rhinotermitidae	Reticulitermes	Arthropoda	F	H	2.688
NC_025567.1	Reticulitermes chinensis	Insecta	Blattodea	Rhinotermitidae	Reticulitermes	Arthropoda	F	H	2.668
NC_009499.1	Reticulitermes santonensis	Insecta	Blattodea	Rhinotermitidae	Reticulitermes	Arthropoda	F	H	2.662
NC_030262.1	Reticulitermes labralis	Insecta	Blattodea	Rhinotermitidae	Reticulitermes	Arthropoda	F	H	2.664
NC_009498.1	Reticulitermes flavipes	Insecta	Blattodea	Rhinotermitidae	Reticulitermes	Arthropoda	F	H	2.662
NC_026695.1	Reticulitermes aculabialis	Insecta	Blattodea	Rhinotermitidae	Reticulitermes	Arthropoda	F	H	2.675
NC_009501.1	Reticulitermes hageni	Insecta	Blattodea	Rhinotermitidae	Reticulitermes	Arthropoda	F	H	2.672
NC_030035.1	Reticulitermes grassei	Insecta	Blattodea	Rhinotermitidae	Reticulitermes	Arthropoda	F	H	2.683
NC_009500.1	Reticulitermes virginicus	Insecta	Blattodea	Rhinotermitidae	Reticulitermes	Arthropoda	F	H	2.665
NC_053728.1	Reticulitermes ovatilabrum	Insecta	Blattodea	Rhinotermitidae	Reticulitermes	Arthropoda	F	H	2.727
NC_045240.1	Reticulitermes lucifugus	Insecta	Blattodea	Rhinotermitidae	Reticulitermes	Arthropoda	F	H	2.681
NC_031162.1	Reticulitermes flaviceps	Insecta	Blattodea	Rhinotermitidae	Reticulitermes	Arthropoda	F	H	2.661
NC_030037.1	Rhinotermes hispidus	Insecta	Blattodea	Rhinotermitidae	Rhinotermes	Arthropoda	F	H	2.711
NC_018126.1	Schedorhinotermes breinli	Insecta	Blattodea	Rhinotermitidae	Schedorhinotermes	Arthropoda	F	H	2.713
NC_034089.1	Aciculitermes aciculatus	Insecta	Blattodea	Termitidae	Aciculitermes	Arthropoda	F	H	2.759
NC_034107.1	Aciculitermes maymyoensis	Insecta	Blattodea	Termitidae	Aciculitermes	Arthropoda	F	H	2.762
NC_034025.1	Agnathotermes crassinasus	Insecta	Blattodea	Termitidae	Agnathotermes	Arthropoda	F	H	2.765
NC_034079.1	Allodontermes schultzei	Insecta	Blattodea	Termitidae	Allodontermes	Arthropoda	F	H	2.754
NC_034022.1	Alyscotermes kilimandjaricus	Insecta	Blattodea	Termitidae	Alyscotermes	Arthropoda	F	H	2.803
NC_034099.1	Amalotermes phaeocephalus	Insecta	Blattodea	Termitidae	Amalotermes	Arthropoda	F	H	2.796
NC_034075.1	Amitermes dentatus	Insecta	Blattodea	Termitidae	Amitermes	Arthropoda	F	H	2.741
NC_034062.1	Amitermes meridionalis	Insecta	Blattodea	Termitidae	Amitermes	Arthropoda	F	H	2.75
NC_034124.1	Amitermes obeuntis	Insecta	Blattodea	Termitidae	Amitermes	Arthropoda	F	H	2.75
NC_034038.1	Amitermes capito	Insecta	Blattodea	Termitidae	Amitermes	Arthropoda	F	H	2.748
NC_034092.1	Anhangatermes macarthuri	Insecta	Blattodea	Termitidae	Anhangatermes	Arthropoda	F	H	2.763
NC_034120.1	Anoplotermes janus	Insecta	Blattodea	Termitidae	Anoplotermes	Arthropoda	F	H	2.801
NC_034123.1	Anoplotermes parvus	Insecta	Blattodea	Termitidae	Anoplotermes	Arthropoda	F	H	2.811
NC_034031.1	Apilitermes longiceps	Insecta	Blattodea	Termitidae	Apilitermes	Arthropoda	F	H	2.803
NC_034057.1	Araujotermes parvellus	Insecta	Blattodea	Termitidae	Araujotermes	Arthropoda	F	H	2.754
NC_034132.1	Astalotermes murcus	Insecta	Blattodea	Termitidae	Astalotermes	Arthropoda	F	H	2.803
NC_034069.1	Ateuchotermes retifaciens	Insecta	Blattodea	Termitidae	Ateuchotermes	Arthropoda	F	H	2.803
NC_034102.1	Atlantitermes snyderi	Insecta	Blattodea	Termitidae	Atlantitermes	Arthropoda	F	H	2.751
NC_034148.1	Atlantitermes oculatissimus	Insecta	Blattodea	Termitidae	Atlantitermes	Arthropoda	F	H	2.75
NC_034147.1	Bulbitermes singaporiensis	Insecta	Blattodea	Termitidae	Bulbitermes	Arthropoda	F	H	2.764
NC_034029.1	Bulbitermes makhamensis	Insecta	Blattodea	Termitidae	Bulbitermes	Arthropoda	F	H	2.77
NC_034059.1	Bulbitermes laticephalus	Insecta	Blattodea	Termitidae	Bulbitermes	Arthropoda	F	H	2.756
NC_034097.1	Cavitermes tuberosus	Insecta	Blattodea	Termitidae	Cavitermes	Arthropoda	F	H	2.759
NC_034136.1	Cephalotermes rectangularis	Insecta	Blattodea	Termitidae	Cephalotermes	Arthropoda	F	H	2.758
NC_034141.1	Coatitermes kartaboensis	Insecta	Blattodea	Termitidae	Coatitermes	Arthropoda	F	H	2.745
NC_034144.1	Compositermes vindai	Insecta	Blattodea	Termitidae	Compositermes	Arthropoda	F	H	2.792
NC_034044.1	Constrictotermes cyphergaster	Insecta	Blattodea	Termitidae	Constrictotermes	Arthropoda	F	H	2.767
NC_034086.1	Cornitermes cumulans	Insecta	Blattodea	Termitidae	Cornitermes	Arthropoda	F	H	2.742
NC_034055.1	Cornitermes pugnax	Insecta	Blattodea	Termitidae	Cornitermes	Arthropoda	F	H	2.753
NC_034113.1	Crenetermes albotarsalis	Insecta	Blattodea	Termitidae	Crenetermes	Arthropoda	F	H	2.782
NC_034041.1	Crepititermes verruculosus	Insecta	Blattodea	Termitidae	Crepititermes	Arthropoda	F	H	2.767
NC_034056.1	Cubitermes oblectatus	Insecta	Blattodea	Termitidae	Cubitermes	Arthropoda	F	H	2.778
NC_034033.1	Cubitermes fulvus	Insecta	Blattodea	Termitidae	Cubitermes	Arthropoda	F	H	2.771
NC_034096.1	Cylindrotermes parvignathus	Insecta	Blattodea	Termitidae	Cylindrotermes	Arthropoda	F	H	2.776
NC_018129.1	Drepanotermes sp. SLC-2012	Insecta	Blattodea	Termitidae	Drepanotermes	Arthropoda	F	H	2.747
NC_034101.1	Embiratermes brevinasus	Insecta	Blattodea	Termitidae	Embiratermes	Arthropoda	F	H	2.75
NC_034930.1	Embiratermes neotenicus	Insecta	Blattodea	Termitidae	Embiratermes	Arthropoda	F	H	2.741
NC_034019.1	Ephelotermes melachoma	Insecta	Blattodea	Termitidae	Ephelotermes	Arthropoda	F	H	2.796
NC_034149.1	Ephelotermes taylori	Insecta	Blattodea	Termitidae	Ephelotermes	Arthropoda	F	H	2.809
NC_034064.1	Euhamitermes hamatus	Insecta	Blattodea	Termitidae	Euhamitermes	Arthropoda	F	H	2.788
NC_034116.1	Foraminitermes rhinoceros	Insecta	Blattodea	Termitidae	Foraminitermes	Arthropoda	F	H	2.758
NC_034128.1	Furculitermes longilabius	Insecta	Blattodea	Termitidae	Furculitermes	Arthropoda	F	H	2.756
NC_034131.1	Furculitermes cubitalis	Insecta	Blattodea	Termitidae	Furculitermes	Arthropoda	F	H	2.761
NC_034082.1	Furculitermes soyeri	Insecta	Blattodea	Termitidae	Furculitermes	Arthropoda	F	H	2.755
NC_034063.1	Furculitermes winifredae	Insecta	Blattodea	Termitidae	Furculitermes	Arthropoda	F	H	2.763
NC_034139.1	Globitermes sulphureus	Insecta	Blattodea	Termitidae	Globitermes	Arthropoda	F	H	2.778
NC_034095.1	Globitermes globosus	Insecta	Blattodea	Termitidae	Globitermes	Arthropoda	F	H	2.761
NC_034070.1	Havilanditermes proatripennis	Insecta	Blattodea	Termitidae	Havilanditermes	Arthropoda	F	H	2.775
NC_034134.1	Hirtitermes hirtiventris	Insecta	Blattodea	Termitidae	Hirtitermes	Arthropoda	F	H	2.763
NC_034074.1	Hospitalitermes hospitalis	Insecta	Blattodea	Termitidae	Hospitalitermes	Arthropoda	F	H	2.779
NC_036047.1	Hospitalitermes medioflavus	Insecta	Blattodea	Termitidae	Hospitalitermes	Arthropoda	F	H	2.775
NC_034129.1	Humutermes krishnai	Insecta	Blattodea	Termitidae	Humutermes	Arthropoda	F	H	2.799
NC_034037.1	Hypotermes makhamensis	Insecta	Blattodea	Termitidae	Hypotermes	Arthropoda	F	H	2.801
NC_034118.1	Inquilinitermes inquilinus	Insecta	Blattodea	Termitidae	Inquilinitermes	Arthropoda	F	H	2.818
NC_026113.1	Isognathotermes ugandensis	Insecta	Blattodea	Termitidae	Isognathotermes	Arthropoda	F	H	2.755
NC_034083.1	Jugositermes tuberculatus	Insecta	Blattodea	Termitidae	Jugositermes	Arthropoda	F	H	2.796
NC_034929.1	Labiotermes labralis	Insecta	Blattodea	Termitidae	Labiotermes	Arthropoda	F	H	2.74
NC_034058.1	Labritermes buttelreepeni	Insecta	Blattodea	Termitidae	Labritermes	Arthropoda	F	H	2.733
NC_034047.1	Leucopitermes leucops	Insecta	Blattodea	Termitidae	Leucopitermes	Arthropoda	F	H	2.773
NC_034094.1	Longustitermes manni	Insecta	Blattodea	Termitidae	Longustitermes	Arthropoda	F	H	2.799
NC_034105.1	Lophotermes septentrionalis	Insecta	Blattodea	Termitidae	Lophotermes	Arthropoda	F	H	2.779
NC_018130.1	Macrognathotermes errator	Insecta	Blattodea	Termitidae	Macrognathotermes	Arthropoda	F	H	2.808
NC_034127.1	Macrotermes muelleri	Insecta	Blattodea	Termitidae	Macrotermes	Arthropoda	F	H	2.776
NC_034110.1	Macrotermes gilvus	Insecta	Blattodea	Termitidae	Macrotermes	Arthropoda	F	H	2.765
NC_034046.1	Macrotermes carbonarius	Insecta	Blattodea	Termitidae	Macrotermes	Arthropoda	F	H	2.753
NC_034078.1	Macrotermes annandalei	Insecta	Blattodea	Termitidae	Macrotermes	Arthropoda	F	H	2.768
NC_034054.1	Macrotermes vitrialatus	Insecta	Blattodea	Termitidae	Macrotermes	Arthropoda	F	H	2.78
NC_025522.1	Macrotermes natalensis	Insecta	Blattodea	Termitidae	Macrotermes	Arthropoda	F	H	2.756
NC_034050.1	Macrotermes falciger	Insecta	Blattodea	Termitidae	Macrotermes	Arthropoda	F	H	2.763
NC_018599.1	Macrotermes barneyi	Insecta	Blattodea	Termitidae	Macrotermes	Arthropoda	F	H	2.784
NC_034288.1	Macrotermes yunnanensis	Insecta	Blattodea	Termitidae	Macrotermes	Arthropoda	F	H	2.764
NC_018128.1	Macrotermes subhyalinus	Insecta	Blattodea	Termitidae	Macrotermes	Arthropoda	F	H	2.758
NC_034030.1	Macrotermes malaccensis	Insecta	Blattodea	Termitidae	Macrotermes	Arthropoda	F	H	2.759
NC_034067.1	Microcerotermes fuscotibialis	Insecta	Blattodea	Termitidae	Microcerotermes	Arthropoda	F	H	2.762
NC_034133.1	Microcerotermes progrediens	Insecta	Blattodea	Termitidae	Microcerotermes	Arthropoda	F	H	2.768
NC_034065.1	Microcerotermes baluchistanicus	Insecta	Blattodea	Termitidae	Microcerotermes	Arthropoda	F	H	2.765
NC_034104.1	Microcerotermes nervosus	Insecta	Blattodea	Termitidae	Microcerotermes	Arthropoda	F	H	2.781
NC_034036.1	Microcerotermes crassus	Insecta	Blattodea	Termitidae	Microcerotermes	Arthropoda	F	H	2.787
NC_026114.1	Microcerotermes parvus	Insecta	Blattodea	Termitidae	Microcerotermes	Arthropoda	F	H	2.762
NC_034084.1	Microcerotermes havilandi	Insecta	Blattodea	Termitidae	Microcerotermes	Arthropoda	F	H	2.779
NC_034142.1	Microcerotermes serrula	Insecta	Blattodea	Termitidae	Microcerotermes	Arthropoda	F	H	2.789
NC_034021.1	Microcerotermes newmani	Insecta	Blattodea	Termitidae	Microcerotermes	Arthropoda	F	H	2.795
NC_034072.1	Microtermes obesi	Insecta	Blattodea	Termitidae	Microtermes	Arthropoda	F	H	2.752
NC_034085.1	Mirocapritermes connectens	Insecta	Blattodea	Termitidae	Mirocapritermes	Arthropoda	F	H	2.759
NC_034060.1	Nasutitermes longipennis	Insecta	Blattodea	Termitidae	Nasutitermes	Arthropoda	F	H	2.747
NC_034108.1	Nasutitermes arborum	Insecta	Blattodea	Termitidae	Nasutitermes	Arthropoda	F	H	2.786
NC_034040.1	Nasutitermes graveolus	Insecta	Blattodea	Termitidae	Nasutitermes	Arthropoda	F	H	2.751
NC_034146.1	Nasutitermes macrocephalus	Insecta	Blattodea	Termitidae	Nasutitermes	Arthropoda	F	H	2.749
NC_034034.1	Nasutitermes matangensis	Insecta	Blattodea	Termitidae	Nasutitermes	Arthropoda	F	H	2.77
NC_034117.1	Nasutitermes latifrons	Insecta	Blattodea	Termitidae	Nasutitermes	Arthropoda	F	H	2.786
NC_034115.1	Nasutitermes exitiosus	Insecta	Blattodea	Termitidae	Nasutitermes	Arthropoda	F	H	2.748
NC_034020.1	Nasutitermes diabolus	Insecta	Blattodea	Termitidae	Nasutitermes	Arthropoda	F	H	2.79
NC_034045.1	Nasutitermes octopilis	Insecta	Blattodea	Termitidae	Nasutitermes	Arthropoda	F	H	2.772
NC_034093.1	Nasutitermes similis	Insecta	Blattodea	Termitidae	Nasutitermes	Arthropoda	F	H	2.768
NC_018131.1	Nasutitermes triodiae	Insecta	Blattodea	Termitidae	Nasutitermes	Arthropoda	F	H	2.75
NC_034026.1	Nasutitermes banksi	Insecta	Blattodea	Termitidae	Nasutitermes	Arthropoda	F	H	2.761
NC_034042.1	Nasutitermes lujae	Insecta	Blattodea	Termitidae	Nasutitermes	Arthropoda	F	H	2.771
NC_034080.1	Nasutitermes neoparvus	Insecta	Blattodea	Termitidae	Nasutitermes	Arthropoda	F	H	2.757
NC_026115.1	Nasutitermes corniger	Insecta	Blattodea	Termitidae	Nasutitermes	Arthropoda	F	H	2.758
NC_034023.1	Nasutitermes longirostris	Insecta	Blattodea	Termitidae	Nasutitermes	Arthropoda	F	H	2.754
NC_026116.1	Neocapritermes taracua	Insecta	Blattodea	Termitidae	Neocapritermes	Arthropoda	F	H	2.729
NC_034053.1	Neocapritermes angusticeps	Insecta	Blattodea	Termitidae	Neocapritermes	Arthropoda	F	H	2.732
NC_034145.1	Noditermes cristifrons	Insecta	Blattodea	Termitidae	Noditermes	Arthropoda	F	H	2.754
NC_034088.1	Occasitermes occasus	Insecta	Blattodea	Termitidae	Occasitermes	Arthropoda	F	H	2.761
NC_034130.1	Odontotermes longignathus	Insecta	Blattodea	Termitidae	Odontotermes	Arthropoda	F	H	2.799
NC_034035.1	Odontotermes mathuri	Insecta	Blattodea	Termitidae	Odontotermes	Arthropoda	F	H	2.787
NC_034106.1	Odontotermes javanicus	Insecta	Blattodea	Termitidae	Odontotermes	Arthropoda	F	H	2.803
NC_034028.1	Odontotermes hainanensis	Insecta	Blattodea	Termitidae	Odontotermes	Arthropoda	F	H	2.792
NC_034061.1	Odontotermes minutus	Insecta	Blattodea	Termitidae	Odontotermes	Arthropoda	F	H	2.79
NC_034027.1	Odontotermes obesus	Insecta	Blattodea	Termitidae	Odontotermes	Arthropoda	F	H	2.788
NC_034076.1	Ophiotermes grandilabius	Insecta	Blattodea	Termitidae	Ophiotermes	Arthropoda	F	H	2.768
NC_034068.1	Ophiotermes mirandus	Insecta	Blattodea	Termitidae	Ophiotermes	Arthropoda	F	H	2.771
NC_034087.1	Oriensubulitermes inanis	Insecta	Blattodea	Termitidae	Oriensubulitermes	Arthropoda	F	H	2.732
NC_034048.1	Orientotermes emersoni	Insecta	Blattodea	Termitidae	Orientotermes	Arthropoda	F	H	2.782
NC_034125.1	Orthotermes depressifrons	Insecta	Blattodea	Termitidae	Orthotermes	Arthropoda	F	H	2.758
NC_034100.1	Orthotermes mansuetus	Insecta	Blattodea	Termitidae	Orthotermes	Arthropoda	F	H	2.758
NC_034137.1	Patawatermes turricola	Insecta	Blattodea	Termitidae	Patawatermes	Arthropoda	F	H	2.815
NC_034032.1	Patawatermes nigripunctatus	Insecta	Blattodea	Termitidae	Patawatermes	Arthropoda	F	H	2.82
NC_039398.1	Pericapritermes nitobei	Insecta	Blattodea	Termitidae	Pericapritermes	Arthropoda	F	H	2.775
NC_034112.1	Pericapritermes dolichocephalus	Insecta	Blattodea	Termitidae	Pericapritermes	Arthropoda	F	H	2.762
NC_034090.1	Planicapritermes planiceps	Insecta	Blattodea	Termitidae	Planicapritermes	Arthropoda	F	H	2.728
NC_034109.1	Polyspathotermes sulcifrons	Insecta	Blattodea	Termitidae	Polyspathotermes	Arthropoda	F	H	2.781
NC_034114.1	Postsubulitermes parviconstrictus	Insecta	Blattodea	Termitidae	Postsubulitermes	Arthropoda	F	H	2.761
NC_034071.1	Proboscitermes tubuliferus	Insecta	Blattodea	Termitidae	Proboscitermes	Arthropoda	F	H	2.751
NC_034119.1	Procapritermes martyni	Insecta	Blattodea	Termitidae	Procapritermes	Arthropoda	F	H	2.774
NC_034138.1	Procubitermes undulans	Insecta	Blattodea	Termitidae	Procubitermes	Arthropoda	F	H	2.759
NC_034039.1	Prohamitermes mirabilis	Insecta	Blattodea	Termitidae	Prohamitermes	Arthropoda	F	H	2.764
NC_034081.1	Promirotermes pygmaeus	Insecta	Blattodea	Termitidae	Promirotermes	Arthropoda	F	H	2.74
NC_034126.1	Protermes prorepens	Insecta	Blattodea	Termitidae	Protermes	Arthropoda	F	H	2.791
NC_034077.1	Pseudacanthotermes militaris	Insecta	Blattodea	Termitidae	Pseudacanthotermes	Arthropoda	F	H	2.763
NC_034024.1	Pseudacanthotermes spiniger	Insecta	Blattodea	Termitidae	Pseudacanthotermes	Arthropoda	F	H	2.778
NC_034111.1	Rubeotermes jheringi	Insecta	Blattodea	Termitidae	Rubeotermes	Arthropoda	F	H	2.794
NC_034140.1	Ruptitermes arboreus	Insecta	Blattodea	Termitidae	Ruptitermes	Arthropoda	F	H	2.802
NC_034066.1	Silvestritermes heyeri	Insecta	Blattodea	Termitidae	Silvestritermes	Arthropoda	F	H	2.742
NC_034103.1	Sphaerotermes sphaerothorax	Insecta	Blattodea	Termitidae	Sphaerotermes	Arthropoda	F	H	2.734
NC_034091.1	Spinitermes trispinosus	Insecta	Blattodea	Termitidae	Spinitermes	Arthropoda	F	H	2.761
NC_034043.1	Termes rostratus	Insecta	Blattodea	Termitidae	Termes	Arthropoda	F	H	2.763
NC_034121.1	Termes comis	Insecta	Blattodea	Termitidae	Termes	Arthropoda	F	H	2.749
NC_034049.1	Termes fatalis	Insecta	Blattodea	Termitidae	Termes	Arthropoda	F	H	2.784
NC_026117.1	Termes hospes	Insecta	Blattodea	Termitidae	Termes	Arthropoda	F	H	2.796
NC_034143.1	Thoracotermes macrothorax	Insecta	Blattodea	Termitidae	Thoracotermes	Arthropoda	F	H	2.803
NC_034073.1	Trichotermes ducis	Insecta	Blattodea	Termitidae	Trichotermes	Arthropoda	F	H	2.792
NC_034052.1	Tuberculitermes bycanistes	Insecta	Blattodea	Termitidae	Tuberculitermes	Arthropoda	F	H	2.744
NC_034098.1	Tumulitermes pastinator	Insecta	Blattodea	Termitidae	Tumulitermes	Arthropoda	F	H	2.749
NC_034051.1	Tumulitermes recalvus	Insecta	Blattodea	Termitidae	Tumulitermes	Arthropoda	F	H	2.772
NC_034135.1	Acholotermes chirotus	Insecta	Blattodea	Termitidae	Acholotermes	Arthropoda	F	H	2.806
NC_034122.1	Acidnotermes praus	Insecta	Blattodea	Termitidae	Acidnotermes	Arthropoda	F	H	2.818
NC_018121.1	Porotermes adamsoni	Insecta	Blattodea	Termopsidae	Porotermes	Arthropoda	F	H	2.589
NC_018123.1	Zootermopsis angusticollis	Insecta	Blattodea	Termopsidae	Zootermopsis	Arthropoda	F	L	2.693
NC_024658.1	Zootermopsis nevadensis	Insecta	Blattodea	Termopsidae	Zootermopsis	Arthropoda	F	L	2.708
NC_036271.1	Amphizoa insolens	Insecta	Coleoptera	Amphizoidae	Amphizoa	Arthropoda	F	H	2.409
NC_038197.1	Lasioderma serricorne	Insecta	Coleoptera	Anobiidae	Lasioderma	Arthropoda	F	H	2.571
NC_036678.1	Stegobium paniceum	Insecta	Coleoptera	Anobiidae	Stegobium	Arthropoda	F	H	2.591
NC_012139.1	Aspidytes niobe	Insecta	Coleoptera	Aspidytidae	Aspidytes	Arthropoda	F	H	2.338
NC_051943.1	Deporaus marginatus	Insecta	Coleoptera	Attelabidae	Deporaus	Arthropoda	F	H	2.614
NC_013582.1	Apatides fortis	Insecta	Coleoptera	Bostrichidae	Apatides	Arthropoda	F	H	2.639
NC_042820.1	Rhyzopertha dominica	Insecta	Coleoptera	Bostrichidae	Rhyzopertha	Arthropoda	F	H	2.707
NC_024271.1	Dastarcus helophoroides	Insecta	Coleoptera	Bothrideridae	Dastarcus	Arthropoda	F	H	2.465
NC_060428.1	Lissorhoptrus oryzophilus	Insecta	Coleoptera	Brachyceridae	Lissorhoptrus	Arthropoda	F	H	2.804
NC_046580.1	Cylas formicarius	Insecta	Coleoptera	Brentidae	Cylas	Arthropoda	F	H	3.366
NC_012765.1	Chrysochroa fulgidissima	Insecta	Coleoptera	Buprestidae	Chrysochroa	Arthropoda	F	H	2.508
NC_060321.1	Coraebus cavifrons	Insecta	Coleoptera	Buprestidae	Coraebus	Arthropoda	F	H	2.751
NC_057197.1	Melanophila acuminata	Insecta	Coleoptera	Buprestidae	Melanophila	Arthropoda	F	H	2.427
NC_060322.1	Trachys variolaris	Insecta	Coleoptera	Buprestidae	Trachys	Arthropoda	F	H	2.586
NC_046045.1	Trachys auricollis	Insecta	Coleoptera	Buprestidae	Trachys	Arthropoda	F	H	2.577
NC_013580.1	Acmaeodera sp. NCS-2009	Insecta	Coleoptera	Buprestidae	Acmaeodera	Arthropoda	F	H	2.604
NC_030758.1	Agrilus planipennis	Insecta	Coleoptera	Buprestidae	Agrilus	Arthropoda	F	H	2.566
NC_036267.1	Byturus ochraceus	Insecta	Coleoptera	Byturidae	Byturus	Arthropoda	F	H	2.54
NC_036279.1	Horatocera niponica	Insecta	Coleoptera	Callirhipidae	Horatocera	Arthropoda	F	H	2.469
NC_013576.1	Chauliognathus opacus	Insecta	Coleoptera	Cantharidae	Chauliognathus	Arthropoda	F	H	2.804
NC_056144.1	Lycocerus asperipennis	Insecta	Coleoptera	Cantharidae	Lycocerus	Arthropoda	F	H	2.942
NC_030592.1	Abax parallelepipedus	Insecta	Coleoptera	Carabidae	Abax	Arthropoda	F	H	2.39
NC_036268.1	Amara communis	Insecta	Coleoptera	Carabidae	Amara	Arthropoda	F	H	2.381
NC_018339.1	Calosoma sp. BYU-CO241	Insecta	Coleoptera	Carabidae	Calosoma	Arthropoda	F	H	2.334
NC_044759.1	Carabus granulatus	Insecta	Coleoptera	Carabidae	Carabus	Arthropoda	F	H	2.339
NC_016469.1	Damaster mirabilissimus mirabilissimus	Insecta	Coleoptera	Carabidae	Carabus	Arthropoda	F	H	2.356
NC_046469.1	Carabus changeonleei	Insecta	Coleoptera	Carabidae	Carabus	Arthropoda	F	H	2.358
NC_036507.1	Carabus lafossei	Insecta	Coleoptera	Carabidae	Carabus	Arthropoda	F	H	2.361
NC_038191.1	Cicindela anchoralis	Insecta	Coleoptera	Carabidae	Cicindela	Arthropoda	F	H	2.417
NC_046953.1	Harpalus pensylvanicus	Insecta	Coleoptera	Carabidae	Harpalus	Arthropoda	F	H	2.372
NC_045094.1	Harpalus sinicus	Insecta	Coleoptera	Carabidae	Harpalus	Arthropoda	F	H	2.36
NC_035714.1	Manticora tibialis	Insecta	Coleoptera	Carabidae	Manticora	Arthropoda	F	H	2.451
NC_044760.1	Pterostichus niger	Insecta	Coleoptera	Carabidae	Pterostichus	Arthropoda	F	H	2.414
NC_060736.1	Scarites subterraneus	Insecta	Coleoptera	Carabidae	Scarites	Arthropoda	F	H	2.375
NC_036261.1	Tachyta nana	Insecta	Coleoptera	Carabidae	Tachyta	Arthropoda	F	H	2.42
NC_053905.1	Agelasta perplexa	Insecta	Coleoptera	Cerambycidae	Agelasta	Arthropoda	F	H	2.625
NC_038090.1	Anastrangalia sequensi	Insecta	Coleoptera	Cerambycidae	Anastrangalia	Arthropoda	F	H	2.559
NC_046851.1	Annamanum lunulatum	Insecta	Coleoptera	Cerambycidae	Annamanum	Arthropoda	F	H	2.669
NC_053350.1	Anoplistes halodendri	Insecta	Coleoptera	Cerambycidae	Anoplistes	Arthropoda	F	H	2.711
NC_029230.1	Anoplophora chinensis	Insecta	Coleoptera	Cerambycidae	Anoplophora	Arthropoda	F	H	2.724
NC_008221.1	Anoplophora glabripennis	Insecta	Coleoptera	Cerambycidae	Anoplophora	Arthropoda	F	H	2.743
NC_059864.1	Anoplophora horsfieldi	Insecta	Coleoptera	Cerambycidae	Anoplophora	Arthropoda	F	H	2.708
NC_056277.1	Apomecyna saltator	Insecta	Coleoptera	Cerambycidae	Apomecyna	Arthropoda	F	H	2.609
NC_033872.1	Apriona swainsoni	Insecta	Coleoptera	Cerambycidae	Apriona	Arthropoda	F	H	2.656
NC_056838.1	Apriona germari	Insecta	Coleoptera	Cerambycidae	Apriona	Arthropoda	F	H	2.665
NC_053904.1	Arhopalus unicolor	Insecta	Coleoptera	Cerambycidae	Arhopalus	Arthropoda	F	H	2.586
NC_042151.1	Aristobia reticulator	Insecta	Coleoptera	Cerambycidae	Aristobia	Arthropoda	F	H	2.668
NC_053714.1	Aromia bungii	Insecta	Coleoptera	Cerambycidae	Aromia	Arthropoda	F	H	2.602
NC_022671.1	Batocera lineolata	Insecta	Coleoptera	Cerambycidae	Batocera	Arthropoda	F	H	2.667
NC_044697.1	Blepephaeus succinctor	Insecta	Coleoptera	Cerambycidae	Blepephaeus	Arthropoda	F	H	2.698
NC_037698.1	Callipogon relictus	Insecta	Coleoptera	Cerambycidae	Callipogon	Arthropoda	F	H	2.687
NC_061058.1	Chlorophorus annularis	Insecta	Coleoptera	Cerambycidae	Chlorophorus	Arthropoda	F	H	2.715
NC_037927.1	Dorysthenes paradoxus	Insecta	Coleoptera	Cerambycidae	Dorysthenes	Arthropoda	F	H	2.666
NC_051944.1	Epipedocera atra	Insecta	Coleoptera	Cerambycidae	Epipedocera	Arthropoda	F	H	2.794
NC_043883.1	Glenea cantor	Insecta	Coleoptera	Cerambycidae	Glenea	Arthropoda	F	H	2.64
NC_023937.1	Massicus raddei	Insecta	Coleoptera	Cerambycidae	Massicus	Arthropoda	F	H	2.723
NC_045407.1	Megopis sinica	Insecta	Coleoptera	Cerambycidae	Megopis	Arthropoda	F	H	2.654
NC_053906.1	Monochamus sparsutus	Insecta	Coleoptera	Cerambycidae	Monochamus	Arthropoda	F	H	2.656
NC_024652.1	Monochamus alternatus	Insecta	Coleoptera	Cerambycidae	Monochamus	Arthropoda	F	H	2.635
NC_050066.1	Monochamus alternatus alternatus	Insecta	Coleoptera	Cerambycidae	Monochamus	Arthropoda	F	H	2.63
NC_048951.1	Neoplocaederus obesus	Insecta	Coleoptera	Cerambycidae	Neoplocaederus	Arthropoda	F	H	2.647
NC_044698.1	Nortia carinicollis	Insecta	Coleoptera	Cerambycidae	Nortia	Arthropoda	F	H	2.726
NC_053945.1	Oberea diversipes	Insecta	Coleoptera	Cerambycidae	Oberea	Arthropoda	F	H	2.626
NC_051945.1	Olenecamptus bilobus	Insecta	Coleoptera	Cerambycidae	Olenecamptus	Arthropoda	F	H	2.664
NC_056837.1	Paraglenea fortunei	Insecta	Coleoptera	Cerambycidae	Paraglenea	Arthropoda	F	H	2.658
NC_048496.1	Paulhutchinsonia pilosicollis	Insecta	Coleoptera	Cerambycidae	Paulhutchinsonia	Arthropoda	F	H	2.746
NC_013070.1	Psacothea hilaris	Insecta	Coleoptera	Cerambycidae	Psacothea	Arthropoda	F	H	2.629
NC_044699.1	Pterolophia sp. ZJY-2019	Insecta	Coleoptera	Cerambycidae	Pterolophia	Arthropoda	F	H	2.649
NC_052914.1	Spondylis buprestoides	Insecta	Coleoptera	Cerambycidae	Spondylis	Arthropoda	F	H	2.655
NC_044700.1	Thermistis croceocincta	Insecta	Coleoptera	Cerambycidae	Thermistis	Arthropoda	F	H	2.687
NC_034752.1	Thyestilla gebleri	Insecta	Coleoptera	Cerambycidae	Thyestilla	Arthropoda	F	H	2.662
NC_060874.1	Turanoclytus namaganensis	Insecta	Coleoptera	Cerambycidae	Turanoclytus	Arthropoda	F	H	2.675
NC_030782.1	Xylotrechus grayii	Insecta	Coleoptera	Cerambycidae	Xylotrechus	Arthropoda	F	H	2.66
NC_045097.1	Xystrocera globosa	Insecta	Coleoptera	Cerambycidae	Xystrocera	Arthropoda	F	H	2.632
NC_038089.1	Aegosoma sinicum	Insecta	Coleoptera	Cerambycidae	Aegosoma	Arthropoda	F	H	2.657
NC_025243.1	Aeolesthes oenochrous	Insecta	Coleoptera	Cerambycidae	Aeolesthes	Arthropoda	F	H	2.727
NC_011324.1	Chaetosoma scaritides	Insecta	Coleoptera	Chaetosomatidae	Chaetosoma	Arthropoda	F	H	2.566
NC_053358.1	Callosobruchus maculatus	Insecta	Coleoptera	Chrysomelidae	Callosobruchus	Arthropoda	F	I	2.577
NC_035677.1	Acanthoscelides obtectus	Insecta	Coleoptera	Chrysomelidae	Acanthoscelides	Arthropoda	F	H	2.625
NC_048472.1	Altica viridicyanea	Insecta	Coleoptera	Chrysomelidae	Altica	Arthropoda	F	H	2.848
NC_042875.1	Altica fragariae	Insecta	Coleoptera	Chrysomelidae	Altica	Arthropoda	F	H	2.853
NC_042876.1	Altica cirsicola	Insecta	Coleoptera	Chrysomelidae	Altica	Arthropoda	F	H	2.847
NC_045929.1	Argopistes tsekooni	Insecta	Coleoptera	Chrysomelidae	Argopistes	Arthropoda	F	H	2.749
NC_047467.1	Aulacophora indica	Insecta	Coleoptera	Chrysomelidae	Aulacophora	Arthropoda	F	H	2.678
NC_039712.1	Aulacophora lewisii	Insecta	Coleoptera	Chrysomelidae	Aulacophora	Arthropoda	F	H	2.678
NC_054189.1	Basilepta fulvipes	Insecta	Coleoptera	Chrysomelidae	Basilepta	Arthropoda	F	H	2.766
NC_053935.1	Brontispa longissima	Insecta	Coleoptera	Chrysomelidae	Brontispa	Arthropoda	F	H	2.995
NC_047198.1	Bruchidius uberatus	Insecta	Coleoptera	Chrysomelidae	Bruchidius	Arthropoda	F	H	2.6
NC_042198.1	Callispa bowringii	Insecta	Coleoptera	Chrysomelidae	Callispa	Arthropoda	F	H	2.912
NC_050294.1	Caryopemon giganteus	Insecta	Coleoptera	Chrysomelidae	Caryopemon	Arthropoda	F	H	2.73
NC_041170.1	Chaetocnema pelagica	Insecta	Coleoptera	Chrysomelidae	Chaetocnema	Arthropoda	F	H	2.72
NC_052915.1	Chrysolina aeruginosa	Insecta	Coleoptera	Chrysomelidae	Chrysolina	Arthropoda	F	H	2.827
NC_050933.1	Chrysomela vigintipunctata	Insecta	Coleoptera	Chrysomelidae	Chrysomela	Arthropoda	F	H	2.669
NC_057218.1	Colasposoma dauricum	Insecta	Coleoptera	Chrysomelidae	Colasposoma	Arthropoda	F	H	2.775
NC_003372.1	Crioceris duodecimpunctata	Insecta	Coleoptera	Chrysomelidae	Crioceris	Arthropoda	F	H	2.792
NC_022935.1	Diabrotica barberi	Insecta	Coleoptera	Chrysomelidae	Diabrotica	Arthropoda	F	H	2.703
NC_042945.1	Diorhabda carinata	Insecta	Coleoptera	Chrysomelidae	Diorhabda	Arthropoda	F	H	2.651
NC_042946.1	Diorhabda carinulata	Insecta	Coleoptera	Chrysomelidae	Diorhabda	Arthropoda	F	H	2.645
NC_056105.1	Downesia tarsata	Insecta	Coleoptera	Chrysomelidae	Downesia	Arthropoda	F	H	3.051
NC_027114.1	Galeruca daurica	Insecta	Coleoptera	Chrysomelidae	Galeruca	Arthropoda	F	H	2.675
NC_036108.1	Gastrolina thoracica	Insecta	Coleoptera	Chrysomelidae	Gastrolina	Arthropoda	F	H	2.757
NC_045247.1	Gastrophysa polygoni	Insecta	Coleoptera	Chrysomelidae	Gastrophysa	Arthropoda	F	H	2.743
NC_042500.1	Gonioctena intermedia	Insecta	Coleoptera	Chrysomelidae	Gonioctena	Arthropoda	F	H	2.61
NC_041168.1	Hoplasoma unicolor	Insecta	Coleoptera	Chrysomelidae	Hoplasoma	Arthropoda	F	H	2.791
NC_041169.1	Macrohaltica subplicata	Insecta	Coleoptera	Chrysomelidae	Macrohaltica	Arthropoda	F	H	2.853
NC_045838.1	Monolepta occifluvis	Insecta	Coleoptera	Chrysomelidae	Monolepta	Arthropoda	F	H	2.655
NC_057489.1	Monolepta hieroglyphica	Insecta	Coleoptera	Chrysomelidae	Monolepta	Arthropoda	F	H	2.686
NC_039711.1	Monolepta quadriguttata	Insecta	Coleoptera	Chrysomelidae	Monolepta	Arthropoda	F	H	2.687
NC_042828.1	Oomorphoides metallicus	Insecta	Coleoptera	Chrysomelidae	Oomorphoides	Arthropoda	F	H	2.968
NC_039710.1	Ophraella communa	Insecta	Coleoptera	Chrysomelidae	Ophraella	Arthropoda	F	H	2.714
NC_033532.1	Paleosepharia posticata	Insecta	Coleoptera	Chrysomelidae	Paleosepharia	Arthropoda	F	H	2.678
NC_045901.1	Phyllotreta striolata	Insecta	Coleoptera	Chrysomelidae	Phyllotreta	Arthropoda	F	H	3.015
NC_057259.1	Physosmaragdina nigrifrons	Insecta	Coleoptera	Chrysomelidae	Physosmaragdina	Arthropoda	F	H	2.719
NC_052916.1	Plagiodera versicolora	Insecta	Coleoptera	Chrysomelidae	Plagiodera	Arthropoda	F	H	2.715
NC_041423.1	Podagricomela nigricollis	Insecta	Coleoptera	Chrysomelidae	Podagricomela	Arthropoda	F	H	2.718
NC_053362.1	Psylliodes chlorophana	Insecta	Coleoptera	Chrysomelidae	Psylliodes	Arthropoda	F	H	2.767
NC_037218.1	Rhadinosa nigrocyanea	Insecta	Coleoptera	Chrysomelidae	Rhadinosa	Arthropoda	F	H	3.008
NC_028332.1	Agasicles hygrophila	Insecta	Coleoptera	Chrysomelidae	Agasicles	Arthropoda	F	H	2.823
NC_033340.1	Trichodes sinae	Insecta	Coleoptera	Cleridae	Trichodes	Arthropoda	Parasitoid	H	2.574
NC_036272.1	Anatis ocellata	Insecta	Coleoptera	Coccinellidae	Anatis	Arthropoda	F	H	2.92
NC_023469.1	Henosepilachna pusillanima	Insecta	Coleoptera	Coccinellidae	Henosepilachna	Arthropoda	F	H	2.989
NC_041172.1	Henosepilachna vigintioctopunctata	Insecta	Coleoptera	Coccinellidae	Henosepilachna	Arthropoda	F	H	2.968
NC_046481.1	Hippodamia variegata	Insecta	Coleoptera	Coccinellidae	Hippodamia	Arthropoda	F	H	3.014
NC_050855.1	Nephus oblongosignatus	Insecta	Coleoptera	Coccinellidae	Nephus	Arthropoda	F	H	2.776
NC_058236.1	Oenopia sauzeti	Insecta	Coleoptera	Coccinellidae	Oenopia	Arthropoda	F	H	2.999
NC_042417.1	Aiolocaria hexaspilota	Insecta	Coleoptera	Coccinellidae	Aiolocaria	Arthropoda	F	H	2.952
NC_051939.1	Cucujus kempi	Insecta	Coleoptera	Cucujidae	Cucujus	Arthropoda	F	H	2.612
NC_051938.1	Cucujus mniszechi	Insecta	Coleoptera	Cucujidae	Cucujus	Arthropoda	F	H	2.607
NC_018350.1	Cucujus clavipes	Insecta	Coleoptera	Cucujidae	Cucujus	Arthropoda	F	H	2.602
NC_051934.1	Palaestes abruptus	Insecta	Coleoptera	Cucujidae	Palaestes	Arthropoda	F	H	2.809
NC_051936.1	Platisus angusticollis	Insecta	Coleoptera	Cucujidae	Platisus	Arthropoda	F	H	2.669
NC_051937.1	Platisus moerosus	Insecta	Coleoptera	Cucujidae	Platisus	Arthropoda	F	H	2.663
NC_051935.1	Thesaurus albertalleni	Insecta	Coleoptera	Cucujidae	Thesaurus	Arthropoda	F	H	2.663
NC_050891.1	Trigonopterus carinirostris	Insecta	Coleoptera	Curculionidae	Trigonopterus	Arthropoda	F	I	3.167
NC_050890.1	Trigonopterus singkawangensis	Insecta	Coleoptera	Curculionidae	Trigonopterus	Arthropoda	F	I	3.257
NC_050887.1	Trigonopterus tanimbarensis	Insecta	Coleoptera	Curculionidae	Trigonopterus	Arthropoda	F	I	3.197
NC_050886.1	Trigonopterus selaruensis	Insecta	Coleoptera	Curculionidae	Trigonopterus	Arthropoda	F	I	3.268
NC_050889.1	Trigonopterus triradiatus	Insecta	Coleoptera	Curculionidae	Trigonopterus	Arthropoda	F	I	3.163
NC_050888.1	Trigonopterus jasminae	Insecta	Coleoptera	Curculionidae	Trigonopterus	Arthropoda	F	I	3.161
NC_050892.1	Trigonopterus kotamobagensis	Insecta	Coleoptera	Curculionidae	Trigonopterus	Arthropoda	F	I	3.171
NC_050893.1	Trigonopterus porg	Insecta	Coleoptera	Curculionidae	Trigonopterus	Arthropoda	F	I	3.176
NC_036280.1	Xylosandrus germanus	Insecta	Coleoptera	Curculionidae	Xylosandrus	Arthropoda	F	I	3.182
NC_036283.1	Xylosandrus morigerus	Insecta	Coleoptera	Curculionidae	Xylosandrus	Arthropoda	F	I	3.177
NC_036284.1	Xylosandrus crassiusculus	Insecta	Coleoptera	Curculionidae	Xylosandrus	Arthropoda	F	I	3.201
NC_027577.1	Aegorhinus superciliosus	Insecta	Coleoptera	Curculionidae	Aegorhinus	Arthropoda	F	H	2.918
NC_036293.1	Anisandrus dispar	Insecta	Coleoptera	Curculionidae	Anisandrus	Arthropoda	F	H	3.186
NC_044711.1	Anthonomus eugenii	Insecta	Coleoptera	Curculionidae	Anthonomus	Arthropoda	F	H	2.971
NC_044714.1	Anthonomus rubi	Insecta	Coleoptera	Curculionidae	Anthonomus	Arthropoda	F	H	2.962
NC_044713.1	Anthonomus rectirostris	Insecta	Coleoptera	Curculionidae	Anthonomus	Arthropoda	F	H	3.04
NC_044712.1	Anthonomus pomorum	Insecta	Coleoptera	Curculionidae	Anthonomus	Arthropoda	F	H	2.945
NC_045101.1	Ceutorhynchus obstrictus	Insecta	Coleoptera	Curculionidae	Ceutorhynchus	Arthropoda	F	H	3.03
NC_034293.1	Curculio davidi	Insecta	Coleoptera	Curculionidae	Curculio	Arthropoda	F	H	2.946
NC_036295.1	Cyclorhipidion bodoanus	Insecta	Coleoptera	Curculionidae	Cyclorhipidion	Arthropoda	F	H	3.162
NC_039705.1	Cyrtotrachelus buqueti	Insecta	Coleoptera	Curculionidae	Cyrtotrachelus	Arthropoda	F	H	2.873
NC_036282.1	Dryocoetes villosus	Insecta	Coleoptera	Curculionidae	Dryocoetes	Arthropoda	F	H	3.077
NC_036287.1	Dryocoetes autographus	Insecta	Coleoptera	Curculionidae	Dryocoetes	Arthropoda	F	H	3.04
NC_049880.1	Elaeidobius kamerunicus	Insecta	Coleoptera	Curculionidae	Elaeidobius	Arthropoda	F	H	2.871
NC_026719.1	Eucryptorrhynchus scrobiculatus	Insecta	Coleoptera	Curculionidae	Eucryptorrhynchus	Arthropoda	F	H	2.931
NC_025945.1	Eucryptorrhynchus brandti	Insecta	Coleoptera	Curculionidae	Eucryptorrhynchus	Arthropoda	F	H	2.909
NC_059702.1	Euwallacea fornicatus	Insecta	Coleoptera	Curculionidae	Euwallacea	Arthropoda	F	H	3.167
NC_036294.1	Gnathotrichus materiarius	Insecta	Coleoptera	Curculionidae	Gnathotrichus	Arthropoda	F	H	3.078
NC_036290.1	Hylastes attenuatus	Insecta	Coleoptera	Curculionidae	Hylastes	Arthropoda	F	H	3.177
NC_036262.1	Hylastes brunneus	Insecta	Coleoptera	Curculionidae	Hylastes	Arthropoda	F	H	3.155
NC_022680.1	Hylobitelus xiaoi	Insecta	Coleoptera	Curculionidae	Hylobitelus	Arthropoda	F	H	2.954
NC_060365.1	Ips calligraphus	Insecta	Coleoptera	Curculionidae	Ips	Arthropoda	F	H	3.105
NC_036281.1	Ips sexdentatus	Insecta	Coleoptera	Curculionidae	Ips	Arthropoda	F	H	3.097
NC_040931.1	Myllocerinus aurolineatus	Insecta	Coleoptera	Curculionidae	Myllocerinus	Arthropoda	F	H	2.891
NC_018354.1	Naupactus xanthographus	Insecta	Coleoptera	Curculionidae	Naupactus	Arthropoda	F	H	2.849
NC_060712.1	Orthotomicus erosus	Insecta	Coleoptera	Curculionidae	Orthotomicus	Arthropoda	F	H	3.067
NC_036291.1	Orthotomicus laricis	Insecta	Coleoptera	Curculionidae	Orthotomicus	Arthropoda	F	H	3.103
NC_057470.1	Phloeosinus perlatus	Insecta	Coleoptera	Curculionidae	Phloeosinus	Arthropoda	F	H	3.085
NC_053826.1	Pimelocerus perforatus	Insecta	Coleoptera	Curculionidae	Pimelocerus	Arthropoda	F	H	2.913
NC_036289.1	Pityogenes bidentatus	Insecta	Coleoptera	Curculionidae	Pityogenes	Arthropoda	F	H	3.047
NC_036288.1	Pityophthorus pubescens	Insecta	Coleoptera	Curculionidae	Pityophthorus	Arthropoda	F	H	3.055
NC_045889.1	Platypus contaminatus	Insecta	Coleoptera	Curculionidae	Platypus	Arthropoda	F	H	3.208
NC_060713.1	Polygraphus poligraphus	Insecta	Coleoptera	Curculionidae	Polygraphus	Arthropoda	F	H	3.053
NC_046588.1	Scolytus seulensis	Insecta	Coleoptera	Curculionidae	Scolytus	Arthropoda	F	H	3.273
NC_046589.1	Scolytus schevyrewi	Insecta	Coleoptera	Curculionidae	Scolytus	Arthropoda	F	H	3.213
NC_053351.1	Sipalinus gigas	Insecta	Coleoptera	Curculionidae	Sipalinus	Arthropoda	F	H	2.824
NC_041237.1	Sitona obsoletus	Insecta	Coleoptera	Curculionidae	Sitona	Arthropoda	F	H	2.836
NC_030764.1	Sitophilus zeamais	Insecta	Coleoptera	Curculionidae	Sitophilus	Arthropoda	F	H	2.952
NC_030765.1	Sitophilus oryzae	Insecta	Coleoptera	Curculionidae	Sitophilus	Arthropoda	F	H	2.971
NC_018351.1	Sphenophorus sp. BYU-CO246	Insecta	Coleoptera	Curculionidae	Sphenophorus	Arthropoda	F	H	2.857
NC_036292.1	Trypodendron signatum	Insecta	Coleoptera	Curculionidae	Trypodendron	Arthropoda	F	H	3.098
NC_036286.1	Trypodendron domesticum	Insecta	Coleoptera	Curculionidae	Trypodendron	Arthropoda	F	H	3.112
NC_036285.1	Trypophloeus asperatus	Insecta	Coleoptera	Curculionidae	Trypophloeus	Arthropoda	F	H	3.127
NC_041669.1	Alcidodes juglans	Insecta	Coleoptera	Curculionidae	Alcidodes	Arthropoda	F	H	3.145
NC_051548.1	Aclees cribratus	Insecta	Coleoptera	Curculionidae	Aclees	Arthropoda	F	I	2.864
NC_053877.1	Dermestes ater	Insecta	Coleoptera	Dermestidae	Dermestes	Arthropoda	F	H	2.731
NC_053876.1	Dermestes lardarius	Insecta	Coleoptera	Dermestidae	Dermestes	Arthropoda	F	H	2.714
NC_044851.1	Dermestes coarctatus	Insecta	Coleoptera	Dermestidae	Dermestes	Arthropoda	F	H	2.722
NC_044849.1	Dermestes tessellatocollis	Insecta	Coleoptera	Dermestidae	Dermestes	Arthropoda	F	H	2.731
NC_037200.1	Dermestes maculatus	Insecta	Coleoptera	Dermestidae	Dermestes	Arthropoda	F	H	2.737
NC_044850.1	Dermestes frischii	Insecta	Coleoptera	Dermestidae	Dermestes	Arthropoda	F	H	2.732
NC_053875.1	Trogoderma granarium	Insecta	Coleoptera	Dermestidae	Trogoderma	Arthropoda	F	H	2.774
NC_036275.1	Dryops ernesti	Insecta	Coleoptera	Dryopidae	Dryops	Arthropoda	F	H	2.44
NC_044757.1	Dytiscus sharpi	Insecta	Coleoptera	Dytiscidae	Dytiscus	Arthropoda	F	H	2.363
NC_054235.1	Eretes sticticus	Insecta	Coleoptera	Dytiscidae	Eretes	Arthropoda	F	H	2.375
NC_057538.1	Hydrocolus stagnalis	Insecta	Coleoptera	Dytiscidae	Hydrocolus	Arthropoda	F	H	2.395
NC_057541.1	Hydroporus signatus	Insecta	Coleoptera	Dytiscidae	Hydroporus	Arthropoda	F	H	2.385
NC_057539.1	Hydroporus analis	Insecta	Coleoptera	Dytiscidae	Hydroporus	Arthropoda	F	H	2.407
NC_057540.1	Hydroporus planus	Insecta	Coleoptera	Dytiscidae	Hydroporus	Arthropoda	F	H	2.395
NC_057542.1	Iberoporus pluto	Insecta	Coleoptera	Dytiscidae	Iberoporus	Arthropoda	F	H	2.461
NC_057543.1	Leconectes striatellus	Insecta	Coleoptera	Dytiscidae	Leconectes	Arthropoda	F	H	2.423
NC_037749.1	Limbodessus palmulaoides	Insecta	Coleoptera	Dytiscidae	Limbodessus	Arthropoda	F	H	2.538
NC_057544.1	Lioporeus pilatei	Insecta	Coleoptera	Dytiscidae	Lioporeus	Arthropoda	F	H	2.435
NC_057545.1	Mystonectes coelamboides	Insecta	Coleoptera	Dytiscidae	Mystonectes	Arthropoda	F	H	2.414
NC_057546.1	Nebrioporus vagrans	Insecta	Coleoptera	Dytiscidae	Nebrioporus	Arthropoda	F	H	2.4
NC_057547.1	Nectoporus subrotundus	Insecta	Coleoptera	Dytiscidae	Nectoporus	Arthropoda	F	H	2.421
NC_057549.1	Oreodytes scitulus	Insecta	Coleoptera	Dytiscidae	Oreodytes	Arthropoda	F	H	2.398
NC_057548.1	Oreodytes davisii	Insecta	Coleoptera	Dytiscidae	Oreodytes	Arthropoda	F	H	2.388
NC_037750.1	Paroster macrosturtensis	Insecta	Coleoptera	Dytiscidae	Paroster	Arthropoda	F	H	2.45
NC_037751.1	Paroster mesosturtensis	Insecta	Coleoptera	Dytiscidae	Paroster	Arthropoda	F	H	2.443
NC_037752.1	Paroster microsturtensis	Insecta	Coleoptera	Dytiscidae	Paroster	Arthropoda	F	H	2.454
NC_057550.1	Porhydrus obliquesignatus	Insecta	Coleoptera	Dytiscidae	Porhydrus	Arthropoda	F	H	2.476
NC_057551.1	Rhithrodytes bimaculatus	Insecta	Coleoptera	Dytiscidae	Rhithrodytes	Arthropoda	F	H	2.442
NC_057553.1	Scarodytes savinensis	Insecta	Coleoptera	Dytiscidae	Scarodytes	Arthropoda	F	H	2.421
NC_057552.1	Scarodytes malickyi	Insecta	Coleoptera	Dytiscidae	Scarodytes	Arthropoda	F	H	2.419
NC_046689.1	Cryptalaus yamato	Insecta	Coleoptera	Elateridae	Cryptalaus	Arthropoda	F	H	2.573
NC_047286.1	Cryptalaus larvatus	Insecta	Coleoptera	Elateridae	Cryptalaus	Arthropoda	F	H	2.583
NC_030058.1	Hapsodrilus ignifer	Insecta	Coleoptera	Elateridae	Hapsodrilus	Arthropoda	F	H	2.628
NC_028541.1	Limonius californicus	Insecta	Coleoptera	Elateridae	Limonius	Arthropoda	F	H	2.536
NC_053929.1	Ludioschema sulcicolle	Insecta	Coleoptera	Elateridae	Ludioschema	Arthropoda	F	H	2.532
NC_053930.1	Melanotus cribricollis	Insecta	Coleoptera	Elateridae	Melanotus	Arthropoda	F	H	2.523
NC_030059.1	Pyrearinus termitilluminans	Insecta	Coleoptera	Elateridae	Pyrearinus	Arthropoda	F	H	2.689
NC_009964.1	Pyrophorus divergens	Insecta	Coleoptera	Elateridae	Pyrophorus	Arthropoda	F	H	2.604
NC_056919.1	Aulacochilus grouvellei	Insecta	Coleoptera	Erotylidae	Aulacochilus	Arthropoda	F	H	2.77
NC_036278.1	Eucinetus haemorrhoidalis	Insecta	Coleoptera	Eucinetidae	Eucinetus	Arthropoda	F	H	2.745
NC_054236.1	Dineutus mellyi	Insecta	Coleoptera	Gyrinidae	Dineutus	Arthropoda	F	H	2.364
NC_013249.1	Macrogyrus oblongus	Insecta	Coleoptera	Gyrinidae	Macrogyrus	Arthropoda	F	H	2.381
NC_018353.1	Euspilotus scissus	Insecta	Coleoptera	Histeridae	Euspilotus	Arthropoda	F	H	2.639
NC_028603.1	Margarinotus merdarius	Insecta	Coleoptera	Histeridae	Margarinotus	Arthropoda	F	H	2.638
NC_052889.1	Gymnochthebius lividus	Insecta	Coleoptera	Hydraenidae	Gymnochthebius	Arthropoda	F	I	2.45
NC_052901.1	Ochthebius nobilis	Insecta	Coleoptera	Hydraenidae	Ochthebius	Arthropoda	F	I	2.456
NC_052888.1	Ochthebius quadricollis	Insecta	Coleoptera	Hydraenidae	Ochthebius	Arthropoda	F	I	2.446
NC_052890.1	Ochthebius minoicus	Insecta	Coleoptera	Hydraenidae	Ochthebius	Arthropoda	F	I	2.523
NC_052886.1	Ochthebius puncticollis	Insecta	Coleoptera	Hydraenidae	Ochthebius	Arthropoda	F	I	2.47
NC_052885.1	Ochthebius plesiotypus	Insecta	Coleoptera	Hydraenidae	Ochthebius	Arthropoda	F	I	2.452
NC_052894.1	Ochthebius glaber	Insecta	Coleoptera	Hydraenidae	Ochthebius	Arthropoda	F	I	2.452
NC_052891.1	Ochthebius atriceps	Insecta	Coleoptera	Hydraenidae	Ochthebius	Arthropoda	F	I	2.45
NC_052903.1	Ochthebius scopuli	Insecta	Coleoptera	Hydraenidae	Ochthebius	Arthropoda	F	I	2.481
NC_052900.1	Ochthebius mediterraneus	Insecta	Coleoptera	Hydraenidae	Ochthebius	Arthropoda	F	I	2.458
NC_052899.1	Ochthebius magnannulatus	Insecta	Coleoptera	Hydraenidae	Ochthebius	Arthropoda	F	I	2.458
NC_052895.1	Ochthebius griotes	Insecta	Coleoptera	Hydraenidae	Ochthebius	Arthropoda	F	I	2.471
NC_052906.1	Ochthebius viridis	Insecta	Coleoptera	Hydraenidae	Ochthebius	Arthropoda	F	I	2.523
NC_052896.1	Ochthebius hasegawai	Insecta	Coleoptera	Hydraenidae	Ochthebius	Arthropoda	F	I	2.486
NC_052902.1	Ochthebius salinarius	Insecta	Coleoptera	Hydraenidae	Ochthebius	Arthropoda	F	I	2.498
NC_052897.1	Ochthebius himalayae	Insecta	Coleoptera	Hydraenidae	Ochthebius	Arthropoda	F	I	2.456
NC_052905.1	Ochthebius uniformis	Insecta	Coleoptera	Hydraenidae	Ochthebius	Arthropoda	F	I	2.538
NC_052904.1	Ochthebius sculptoides	Insecta	Coleoptera	Hydraenidae	Ochthebius	Arthropoda	F	I	2.5
NC_052893.1	Ochthebius deletus	Insecta	Coleoptera	Hydraenidae	Ochthebius	Arthropoda	F	I	2.479
NC_052892.1	Ochthebius capicola	Insecta	Coleoptera	Hydraenidae	Ochthebius	Arthropoda	F	I	2.467
NC_052887.1	Ochthebius remotus	Insecta	Coleoptera	Hydraenidae	Ochthebius	Arthropoda	F	I	2.492
NC_052898.1	Ochthebius lividipennis	Insecta	Coleoptera	Hydraenidae	Ochthebius	Arthropoda	F	I	2.49
NC_036270.1	Hydrochus carinatus	Insecta	Coleoptera	Hydrochidae	Hydrochus	Arthropoda	F	H	2.437
NC_028612.1	Sphaeridium bipustulatum	Insecta	Coleoptera	Hydrophilidae	Sphaeridium	Arthropoda	F	H	2.485
NC_018349.1	Tropisternus sp. BYU-CO166	Insecta	Coleoptera	Hydrophilidae	Tropisternus	Arthropoda	F	H	2.478
NC_012144.1	Hydroscapha granulum	Insecta	Coleoptera	Hydroscaphidae	Hydroscapha	Arthropoda	F	H	2.342
NC_030593.1	Hygrobia hermanni	Insecta	Coleoptera	Hygrobiidae	Hygrobia	Arthropoda	F	H	2.478
NC_028204.1	Cryptolestes pusillus	Insecta	Coleoptera	Laemophloeidae	Cryptolestes	Arthropoda	F	H	2.617
NC_028203.1	Cryptolestes ferrugineus	Insecta	Coleoptera	Laemophloeidae	Cryptolestes	Arthropoda	F	H	2.724
NC_044776.1	Abscondita terminalis	Insecta	Coleoptera	Lampyridae	Abscondita	Arthropoda	F	H	2.733
NC_039706.1	Abscondita anceyi	Insecta	Coleoptera	Lampyridae	Abscondita	Arthropoda	F	H	2.753
NC_035755.1	Aquatica lateralis	Insecta	Coleoptera	Lampyridae	Aquatica	Arthropoda	F	H	2.748
NC_035060.1	Aquatica ficta	Insecta	Coleoptera	Lampyridae	Aquatica	Arthropoda	F	H	2.741
NC_025276.1	Aquatica leii	Insecta	Coleoptera	Lampyridae	Aquatica	Arthropoda	F	H	2.74
NC_035061.1	Aquatica wuhana	Insecta	Coleoptera	Lampyridae	Aquatica	Arthropoda	F	H	2.763
NC_032062.1	Asymmetricata circumdata	Insecta	Coleoptera	Lampyridae	Asymmetricata	Arthropoda	F	H	2.718
NC_030060.1	Bicellonychia lividipennis	Insecta	Coleoptera	Lampyridae	Bicellonychia	Arthropoda	F	H	2.776
NC_044789.1	Curtos bilineatus	Insecta	Coleoptera	Lampyridae	Curtos	Arthropoda	F	H	2.839
NC_058281.1	Curtos fulvocapitalis	Insecta	Coleoptera	Lampyridae	Curtos	Arthropoda	F	H	2.826
NC_044791.1	Diaphanes mendax	Insecta	Coleoptera	Lampyridae	Diaphanes	Arthropoda	F	H	2.89
NC_044793.1	Diaphanes pectinealis	Insecta	Coleoptera	Lampyridae	Diaphanes	Arthropoda	F	H	2.98
NC_044787.1	Diaphanes nubilus	Insecta	Coleoptera	Lampyridae	Diaphanes	Arthropoda	F	H	2.986
NC_051869.1	Diaphanes citrinus	Insecta	Coleoptera	Lampyridae	Diaphanes	Arthropoda	F	H	2.976
NC_044778.1	Emeia pseudosauteri	Insecta	Coleoptera	Lampyridae	Emeia	Arthropoda	F	H	2.816
NC_050947.1	Hotaria unmunsana	Insecta	Coleoptera	Lampyridae	Hotaria	Arthropoda	F	H	2.776
NC_039700.1	Inflata indica	Insecta	Coleoptera	Lampyridae	Inflata	Arthropoda	F	H	2.757
NC_044786.1	Lamprigera yunnana	Insecta	Coleoptera	Lampyridae	Lamprigera	Arthropoda	F	H	3.098
NC_038225.1	Luciola curtithorax	Insecta	Coleoptera	Lampyridae	Luciola	Arthropoda	F	H	2.799
NC_022472.1	Luciola cruciata	Insecta	Coleoptera	Lampyridae	Luciola	Arthropoda	F	H	2.748
NC_036353.1	Pteroptyx maipo	Insecta	Coleoptera	Lampyridae	Pteroptyx	Arthropoda	F	H	2.766
NC_057261.1	Pygoluciola qingyu	Insecta	Coleoptera	Lampyridae	Pygoluciola	Arthropoda	F	H	2.717
NC_003970.1	Pyrocoelia rufa	Insecta	Coleoptera	Lampyridae	Pyrocoelia	Arthropoda	F	H	2.917
NC_044790.1	Pyrocoelia praetexta	Insecta	Coleoptera	Lampyridae	Pyrocoelia	Arthropoda	F	H	2.893
NC_044792.1	Pyrocoelia thibetana	Insecta	Coleoptera	Lampyridae	Pyrocoelia	Arthropoda	F	H	2.884
NC_027176.1	Sclerotia substriata	Insecta	Coleoptera	Lampyridae	Sclerotia	Arthropoda	F	H	2.698
NC_044788.1	Vesta saturnalis	Insecta	Coleoptera	Lampyridae	Vesta	Arthropoda	F	H	2.796
NC_028607.1	Phacomorphus fratyi	Insecta	Coleoptera	Leiodidae	Phacomorphus	Arthropoda	F	H	2.616
NC_028610.1	Sciodrepoides watsoni	Insecta	Coleoptera	Leiodidae	Sciodrepoides	Arthropoda	F	H	2.492
NC_045068.1	Cyclommatus strigiceps vitalisi	Insecta	Coleoptera	Lucanidae	Cyclommatus	Arthropoda	F	H	2.649
NC_054278.1	Dorcus koreanus	Insecta	Coleoptera	Lucanidae	Dorcus	Arthropoda	F	H	2.544
NC_043928.1	Dorcus hansi	Insecta	Coleoptera	Lucanidae	Dorcus	Arthropoda	F	H	2.568
NC_045123.1	Dorcus ursulus	Insecta	Coleoptera	Lucanidae	Dorcus	Arthropoda	F	H	2.544
NC_045124.1	Dorcus tenuihirsutus	Insecta	Coleoptera	Lucanidae	Dorcus	Arthropoda	F	H	2.544
NC_045102.1	Figulus binodulus	Insecta	Coleoptera	Lucanidae	Figulus	Arthropoda	F	H	2.558
NC_048957.1	Kirchnerius guangxii	Insecta	Coleoptera	Lucanidae	Kirchnerius	Arthropoda	F	H	2.631
NC_044961.1	Lucanus fortunei	Insecta	Coleoptera	Lucanidae	Lucanus	Arthropoda	F	H	2.661
NC_060601.1	Lucanus cervus	Insecta	Coleoptera	Lucanidae	Lucanus	Arthropoda	F	H	2.637
NC_013578.1	Lucanus mazama	Insecta	Coleoptera	Lucanidae	Lucanus	Arthropoda	F	H	2.664
NC_060603.1	Lucanus prometheus	Insecta	Coleoptera	Lucanidae	Lucanus	Arthropoda	F	H	2.646
NC_038212.1	Macrodorcas seguyi	Insecta	Coleoptera	Lucanidae	Macrodorcas	Arthropoda	F	H	2.57
NC_039652.1	Neolucanus maximus	Insecta	Coleoptera	Lucanidae	Neolucanus	Arthropoda	F	H	2.618
NC_044962.1	Prismognathus prossi	Insecta	Coleoptera	Lucanidae	Prismognathus	Arthropoda	F	H	2.597
NC_027580.1	Prosopocoilus gracilis	Insecta	Coleoptera	Lucanidae	Prosopocoilus	Arthropoda	F	H	2.631
NC_036038.1	Prosopocoilus confucius	Insecta	Coleoptera	Lucanidae	Prosopocoilus	Arthropoda	F	H	2.539
NC_050851.1	Prosopocoilus astacoides	Insecta	Coleoptera	Lucanidae	Prosopocoilus	Arthropoda	F	H	2.522
NC_044096.1	Serrognathus platymelus	Insecta	Coleoptera	Lucanidae	Serrognathus	Arthropoda	F	H	2.582
NC_036157.1	Sinodendron yunnanense	Insecta	Coleoptera	Lucanidae	Sinodendron	Arthropoda	F	H	2.495
NC_045122.1	Velutinodorcus velutinus	Insecta	Coleoptera	Lucanidae	Velutinodorcus	Arthropoda	F	H	2.542
NC_036043.1	Epicauta tibialis	Insecta	Coleoptera	Meloidae	Epicauta	Arthropoda	F	H	2.655
NC_031820.1	Epicauta aptera	Insecta	Coleoptera	Meloidae	Epicauta	Arthropoda	F	H	2.671
NC_029192.1	Epicauta chinensis	Insecta	Coleoptera	Meloidae	Epicauta	Arthropoda	F	H	2.642
NC_036042.1	Epicauta gorhami	Insecta	Coleoptera	Meloidae	Epicauta	Arthropoda	F	H	2.66
NC_045246.1	Epicauta impressicornis	Insecta	Coleoptera	Meloidae	Epicauta	Arthropoda	F	H	2.642
NC_036045.1	Hycleus phaleratus	Insecta	Coleoptera	Meloidae	Hycleus	Arthropoda	F	H	2.685
NC_036044.1	Hycleus marcipoli	Insecta	Coleoptera	Meloidae	Hycleus	Arthropoda	F	H	2.711
NC_039657.1	Hycleus cichorii	Insecta	Coleoptera	Meloidae	Hycleus	Arthropoda	F	H	2.703
NC_033339.1	Lytta caraganae	Insecta	Coleoptera	Meloidae	Lytta	Arthropoda	F	H	2.651
NC_060769.1	Meloe mediterraneus	Insecta	Coleoptera	Meloidae	Meloe	Arthropoda	F	H	2.737
NC_050854.1	Mylabris calida	Insecta	Coleoptera	Meloidae	Mylabris	Arthropoda	F	H	2.644
NC_036046.1	Mylabris aulica	Insecta	Coleoptera	Meloidae	Mylabris	Arthropoda	F	H	2.671
NC_060768.1	Spastonyx nemognathoides	Insecta	Coleoptera	Meloidae	Spastonyx	Arthropoda	F	H	2.654
NC_036266.1	Monotoma quadricollis	Insecta	Coleoptera	Monotomidae	Monotoma	Arthropoda	F	H	2.644
NC_013254.1	Mordella atrata	Insecta	Coleoptera	Mordellidae	Mordella	Arthropoda	F	H	2.612
NC_036104.1	Aethina tumida	Insecta	Coleoptera	Nitidulidae	Aethina	Arthropoda	F	H	2.603
NC_046036.1	Carpophilus dimidiatus	Insecta	Coleoptera	Nitidulidae	Carpophilus	Arthropoda	F	H	2.615
NC_046035.1	Carpophilus pilosellus	Insecta	Coleoptera	Nitidulidae	Carpophilus	Arthropoda	F	H	2.592
NC_050852.1	Omosita colon	Insecta	Coleoptera	Nitidulidae	Omosita	Arthropoda	F	H	2.619
NC_011328.1	Tetraphalerus bruchi	Insecta	Coleoptera	Ommatidae	Tetraphalerus	Arthropoda	F	H	2.642
NC_044848.1	Leptaulax koreanus	Insecta	Coleoptera	Passalidae	Leptaulax	Arthropoda	F	H	3.155
NC_060602.1	Ophrygonius sp.	Insecta	Coleoptera	Passalidae	Ophrygonius	Arthropoda	F	H	3.233
NC_051933.1	Hymaea magna	Insecta	Coleoptera	Phloeostichidae	Hymaea	Arthropoda	F	H	2.627
NC_011326.1	Priasilpha obscura	Insecta	Coleoptera	Phloeostichidae	Priasilpha	Arthropoda	F	H	2.615
NC_044896.1	Idgia oculata	Insecta	Coleoptera	Prionoceridae	Idgia	Arthropoda	F	H	2.651
NC_060290.1	Gibbium aequinoctiale	Insecta	Coleoptera	Ptinidae	Gibbium	Arthropoda	F	I	2.692
NC_010964.1	Rhagophthalmus ohbai	Insecta	Coleoptera	Rhagophthalmidae	Rhagophthalmus	Arthropoda	F	I	2.74
NC_010969.1	Rhagophthalmus lufengensis	Insecta	Coleoptera	Rhagophthalmidae	Rhagophthalmus	Arthropoda	F	I	2.707
NC_036277.1	Pelecotoma fennica	Insecta	Coleoptera	Ripiphoridae	Pelecotoma	Arthropoda	F	H	2.839
NC_036274.1	Vincenzellus ruficollis	Insecta	Coleoptera	Salpingidae	Vincenzellus	Arthropoda	F	H	2.61
NC_046890.1	Cheirotonus gestroi	Insecta	Coleoptera	Scarabaeidae	Cheirotonus	Arthropoda	F	H	2.547
NC_023246.1	Cheirotonus jansoni	Insecta	Coleoptera	Scarabaeidae	Cheirotonus	Arthropoda	F	H	2.585
NC_045923.1	Copris tripartitus	Insecta	Coleoptera	Scarabaeidae	Copris	Arthropoda	F	H	2.517
NC_039689.1	Dichotomius schiffleri	Insecta	Coleoptera	Scarabaeidae	Dichotomius	Arthropoda	F	H	2.524
NC_059757.1	Eophileurus chinensis	Insecta	Coleoptera	Scarabaeidae	Eophileurus	Arthropoda	F	H	2.596
NC_059756.1	Oryctes rhinoceros	Insecta	Coleoptera	Scarabaeidae	Oryctes	Arthropoda	F	H	2.594
NC_030778.1	Osmoderma opicum	Insecta	Coleoptera	Scarabaeidae	Osmoderma	Arthropoda	F	H	2.563
NC_054285.1	Polyphylla gracilicornis	Insecta	Coleoptera	Scarabaeidae	Polyphylla	Arthropoda	F	H	2.627
NC_038115.1	Popillia japonica	Insecta	Coleoptera	Scarabaeidae	Popillia	Arthropoda	F	H	2.522
NC_056126.1	Popillia mutans	Insecta	Coleoptera	Scarabaeidae	Popillia	Arthropoda	F	H	2.516
NC_023453.1	Protaetia brevitarsis	Insecta	Coleoptera	Scarabaeidae	Protaetia	Arthropoda	F	H	2.507
NC_013252.1	Rhopaea magnicornis	Insecta	Coleoptera	Scarabaeidae	Rhopaea	Arthropoda	F	H	2.54
NC_011320.1	Contacyphon sp. BT0012	Insecta	Coleoptera	Scirtidae	Contacyphon	Arthropoda	F	H	2.398
NC_050313.1	Elodes minuta	Insecta	Coleoptera	Scirtidae	Elodes	Arthropoda	F	H	2.413
NC_045874.1	Diamesus osculans	Insecta	Coleoptera	Silphidae	Diamesus	Arthropoda	F	H	2.478
NC_056196.1	Necrodes littoralis	Insecta	Coleoptera	Silphidae	Necrodes	Arthropoda	F	H	2.43
NC_018352.1	Necrophila americana	Insecta	Coleoptera	Silphidae	Necrophila	Arthropoda	F	H	2.511
NC_059900.1	Nicrophorus nepalensis	Insecta	Coleoptera	Silphidae	Nicrophorus	Arthropoda	F	H	2.569
NC_036273.1	Silvanus bidentatus	Insecta	Coleoptera	Silvanidae	Silvanus	Arthropoda	F	H	2.602
NC_011322.1	Sphaerius sp. BT0074	Insecta	Coleoptera	Sphaeriusidae	Sphaerius	Arthropoda	F	H	2.316
NC_028597.1	Atrecus affinis	Insecta	Coleoptera	Staphylinidae	Atrecus	Arthropoda	F	H	2.462
NC_028598.1	Callicerus obscurus	Insecta	Coleoptera	Staphylinidae	Callicerus	Arthropoda	F	H	2.528
NC_028599.1	Dacrila fallax	Insecta	Coleoptera	Staphylinidae	Dacrila	Arthropoda	F	H	2.492
NC_028600.1	Euryusa optabilis	Insecta	Coleoptera	Staphylinidae	Euryusa	Arthropoda	F	H	2.503
NC_028601.1	Gabronthus thermarum	Insecta	Coleoptera	Staphylinidae	Gabronthus	Arthropoda	F	H	2.497
NC_028602.1	Liogluta microptera	Insecta	Coleoptera	Staphylinidae	Liogluta	Arthropoda	F	H	2.488
NC_059866.1	Megalinus hunanensis	Insecta	Coleoptera	Staphylinidae	Megalinus	Arthropoda	F	H	2.433
NC_028604.1	Myrmecocephalus concinnus	Insecta	Coleoptera	Staphylinidae	Myrmecocephalus	Arthropoda	F	H	2.583
NC_028605.1	Olophrum piceum	Insecta	Coleoptera	Staphylinidae	Olophrum	Arthropoda	F	H	2.392
NC_028606.1	Oxypoda acuminata	Insecta	Coleoptera	Staphylinidae	Oxypoda	Arthropoda	F	H	2.445
NC_028608.1	Rugilus geniculatus	Insecta	Coleoptera	Staphylinidae	Rugilus	Arthropoda	F	H	2.529
NC_028609.1	Scaphidium quadrimaculatum	Insecta	Coleoptera	Staphylinidae	Scaphidium	Arthropoda	F	H	2.635
NC_060412.1	Scaphidium formosanum	Insecta	Coleoptera	Staphylinidae	Scaphidium	Arthropoda	F	H	2.626
NC_028611.1	Sepedophilus bipunctatus	Insecta	Coleoptera	Staphylinidae	Sepedophilus	Arthropoda	F	H	2.573
NC_028613.1	Tetartopeus terminatus	Insecta	Coleoptera	Staphylinidae	Tetartopeus	Arthropoda	F	H	2.591
NC_059899.1	Aleochara postica	Insecta	Coleoptera	Staphylinidae	Aleochara	Arthropoda	Parasitoid	H	2.543
NC_049092.1	Alphitobius diaperinus	Insecta	Coleoptera	Tenebrionidae	Alphitobius	Arthropoda	F	H	2.578
NC_027256.1	Asbolus verrucosus	Insecta	Coleoptera	Tenebrionidae	Asbolus	Arthropoda	F	H	2.593
NC_047449.1	Blaps rhynchoptera	Insecta	Coleoptera	Tenebrionidae	Blaps	Arthropoda	F	H	2.6
NC_053250.1	Gonocephalum sp. MT-2015-Zz052324	Insecta	Coleoptera	Tenebrionidae	Gonocephalum	Arthropoda	F	H	2.557
NC_057274.1	Opatrum sabulosum	Insecta	Coleoptera	Tenebrionidae	Opatrum	Arthropoda	F	H	2.548
NC_054362.1	Promethis valgipes	Insecta	Coleoptera	Tenebrionidae	Promethis	Arthropoda	F	H	2.617
NC_024633.1	Tenebrio molitor	Insecta	Coleoptera	Tenebrionidae	Tenebrio	Arthropoda	F	H	2.638
NC_037196.1	Tenebrio obscurus	Insecta	Coleoptera	Tenebrionidae	Tenebrio	Arthropoda	F	H	2.628
NC_026702.1	Tribolium confusum	Insecta	Coleoptera	Tenebrionidae	Tribolium	Arthropoda	F	H	2.617
NC_024600.1	Tribolium audax	Insecta	Coleoptera	Tenebrionidae	Tribolium	Arthropoda	F	H	2.618
NC_003081.2	Tribolium castaneum	Insecta	Coleoptera	Tenebrionidae	Tribolium	Arthropoda	F	H	2.621
NC_025332.1	Ulomoides dermestoides	Insecta	Coleoptera	Tenebrionidae	Ulomoides	Arthropoda	F	H	2.605
NC_013554.1	Adelium sp. NCS-2009	Insecta	Coleoptera	Tenebrionidae	Adelium	Arthropoda	F	H	2.619
NC_041101.1	Zophobas atratus	Insecta	Coleoptera	Tenebrionidae	Zophobas	Arthropoda	F	L	2.601
NC_036276.1	Tetratoma fungorum	Insecta	Coleoptera	Tetratomidae	Tetratoma	Arthropoda	F	H	2.547
NC_036265.1	Incoltorrida madagassica	Insecta	Coleoptera	Torridincolidae	Incoltorrida	Arthropoda	F	H	2.402
NC_011329.1	Trachypachus holmbergi	Insecta	Coleoptera	Trachypachidae	Trachypachus	Arthropoda	F	H	2.346
NC_059770.1	Trictenotoma davidi	Insecta	Coleoptera	Trictenotomidae	Trictenotoma	Arthropoda	F	H	2.54
NC_029515.1	Spiniphilus spinicornis	Insecta	Coleoptera	Vesperidae	Spiniphilus	Arthropoda	F	H	2.732
NC_036269.1	Usechus lacerta	Insecta	Coleoptera	Zopheridae	Usechus	Arthropoda	F	H	2.618
NC_032075.1	Euborellia arcanum	Insecta	Dermaptera	Anisolabididae	Euborellia	Arthropoda	F	H	2.628
NC_060981.1	Apachyus feae	Insecta	Dermaptera	Apachyidae	Apachyus	Arthropoda	F	H	2.594
NC_018538.1	Challia fletcheri	Insecta	Dermaptera	Pygidicranidae	Challia	Arthropoda	F	H	2.781
NC_041083.1	Liriomyza chinensis	Insecta	Diptera	Agromyzidae	Liriomyza	Arthropoda	F	H	2.542
NC_014283.1	Liriomyza trifolii	Insecta	Diptera	Agromyzidae	Liriomyza	Arthropoda	F	H	2.539
NC_015926.1	Liriomyza sativae	Insecta	Diptera	Agromyzidae	Liriomyza	Arthropoda	F	H	2.517
NC_016713.1	Liriomyza bryoniae	Insecta	Diptera	Agromyzidae	Liriomyza	Arthropoda	F	H	2.543
NC_016716.1	Liriomyza huidobrensis	Insecta	Diptera	Agromyzidae	Liriomyza	Arthropoda	F	H	2.527
NC_030246.1	Melanagromyza sojae	Insecta	Diptera	Agromyzidae	Melanagromyza	Arthropoda	F	H	2.467
NC_016176.1	Sylvicola fenestralis	Insecta	Diptera	Anisopodidae	Sylvicola	Arthropoda	F	H	2.319
NC_028226.1	Delia antiqua	Insecta	Diptera	Anthomyiidae	Delia	Arthropoda	F	H	2.425
NC_042770.1	Fucellia costalis	Insecta	Diptera	Anthomyiidae	Fucellia	Arthropoda	F	H	2.419
NC_050317.1	Hylemya vagans	Insecta	Diptera	Anthomyiidae	Hylemya	Arthropoda	F	H	2.508
NC_050312.1	Pegoplata infirma	Insecta	Diptera	Anthomyiidae	Pegoplata	Arthropoda	F	H	2.415
NC_045239.1	Dasypogon diadema	Insecta	Diptera	Asilidae	Dasypogon	Arthropoda	F	H	2.368
NC_058310.1	Hemipenthes hebeiensis	Insecta	Diptera	Bombyliidae	Hemipenthes	Arthropoda	F	H	2.5
NC_053887.1	Hemipenthes neimengguensis	Insecta	Diptera	Bombyliidae	Hemipenthes	Arthropoda	F	H	2.368
NC_026996.1	Aldrichina grahami	Insecta	Diptera	Calliphoridae	Aldrichina	Arthropoda	F	H	2.439
NC_029215.1	Calliphora chinghaiensis	Insecta	Diptera	Calliphoridae	Calliphora	Arthropoda	F	H	2.474
NC_053679.1	Calliphora nigribarbis	Insecta	Diptera	Calliphoridae	Calliphora	Arthropoda	F	H	2.434
NC_019639.1	Calliphora vicina	Insecta	Diptera	Calliphoridae	Calliphora	Arthropoda	F	H	2.434
NC_028411.1	Calliphora vomitoria	Insecta	Diptera	Calliphoridae	Calliphora	Arthropoda	F	H	2.435
NC_053662.1	Calliphora sinensis	Insecta	Diptera	Calliphoridae	Calliphora	Arthropoda	F	H	2.436
NC_053677.1	Calliphora uralensis	Insecta	Diptera	Calliphoridae	Calliphora	Arthropoda	F	H	2.434
NC_019632.1	Chrysomya bezziana	Insecta	Diptera	Calliphoridae	Chrysomya	Arthropoda	F	H	2.426
NC_019631.1	Chrysomya albiceps	Insecta	Diptera	Calliphoridae	Chrysomya	Arthropoda	F	H	2.417
NC_019634.1	Chrysomya rufifacies	Insecta	Diptera	Calliphoridae	Chrysomya	Arthropoda	F	H	2.417
NC_002697.1	Chrysomya putoria	Insecta	Diptera	Calliphoridae	Chrysomya	Arthropoda	F	H	2.424
NC_031381.1	Chrysomya phaonis	Insecta	Diptera	Calliphoridae	Chrysomya	Arthropoda	F	H	2.431
NC_019635.1	Chrysomya saffranea	Insecta	Diptera	Calliphoridae	Chrysomya	Arthropoda	F	H	2.42
NC_025338.1	Chrysomya pinguis	Insecta	Diptera	Calliphoridae	Chrysomya	Arthropoda	F	H	2.426
NC_019633.1	Chrysomya megacephala	Insecta	Diptera	Calliphoridae	Chrysomya	Arthropoda	F	H	2.422
NC_028412.1	Chrysomya nigripes	Insecta	Diptera	Calliphoridae	Chrysomya	Arthropoda	F	H	2.431
NC_019638.1	Hemipyrellia ligurriens	Insecta	Diptera	Calliphoridae	Hemipyrellia	Arthropoda	F	H	2.426
NC_053672.1	Lucilia papuensis	Insecta	Diptera	Calliphoridae	Lucilia	Arthropoda	F	H	2.44
NC_059913.1	Lucilia shenyangensis	Insecta	Diptera	Calliphoridae	Lucilia	Arthropoda	F	H	2.451
NC_019637.1	Lucilia porphyrina	Insecta	Diptera	Calliphoridae	Lucilia	Arthropoda	F	H	2.434
NC_019573.1	Lucilia cuprina	Insecta	Diptera	Calliphoridae	Lucilia	Arthropoda	F	H	2.43
NC_028057.1	Lucilia caesar	Insecta	Diptera	Calliphoridae	Lucilia	Arthropoda	F	H	2.429
NC_028056.1	Lucilia illustris	Insecta	Diptera	Calliphoridae	Lucilia	Arthropoda	F	H	2.434
NC_029486.1	Lucilia coeruleiviridis	Insecta	Diptera	Calliphoridae	Lucilia	Arthropoda	F	H	2.426
NC_009733.1	Lucilia sericata	Insecta	Diptera	Calliphoridae	Lucilia	Arthropoda	F	H	2.425
NC_026668.1	Phormia regina	Insecta	Diptera	Calliphoridae	Phormia	Arthropoda	F	H	2.422
NC_053676.1	Polleniopsis mongolica	Insecta	Diptera	Calliphoridae	Polleniopsis	Arthropoda	F	H	2.517
NC_050875.1	Triceratopyga calliphoroides	Insecta	Diptera	Calliphoridae	Triceratopyga	Arthropoda	F	H	2.434
NC_002660.1	Cochliomyia hominivorax	Insecta	Diptera	Calliphoridae	Cochliomyia	Arthropoda	Parasitoid	H	2.425
NC_019636.1	Protophormia terraenovae	Insecta	Diptera	Calliphoridae	Protophormia	Arthropoda	Parasitoid	H	2.423
NC_013066.1	Mayetiola destructor	Insecta	Diptera	Cecidomyiidae	Mayetiola	Arthropoda	F	H	3.703
NC_013063.1	Rhopalomyia pomum	Insecta	Diptera	Cecidomyiidae	Rhopalomyia	Arthropoda	F	H	3.856
NC_034924.1	Spaniocelyphus pilosus	Insecta	Diptera	Celyphidae	Spaniocelyphus	Arthropoda	F	H	2.369
NC_009809.1	Culicoides arakawae	Insecta	Diptera	Ceratopogonidae	Culicoides	Arthropoda	MP	H	2.5
NC_016167.1	Chironomus tepperi	Insecta	Diptera	Chironomidae	Chironomus	Arthropoda	F	H	2.493
NC_060343.1	Clinotanypus yani	Insecta	Diptera	Chironomidae	Clinotanypus	Arthropoda	F	H	2.377
NC_059034.1	Paratrichocladius tamaater	Insecta	Diptera	Chironomidae	Paratrichocladius	Arthropoda	F	H	2.405
NC_027591.1	Parochlus steinenii	Insecta	Diptera	Chironomidae	Parochlus	Arthropoda	F	H	2.323
NC_028015.1	Polypedilum vanderplanki	Insecta	Diptera	Chironomidae	Polypedilum	Arthropoda	F	H	2.491
NC_060344.1	Prodiamesa olivacea	Insecta	Diptera	Chironomidae	Prodiamesa	Arthropoda	F	H	2.35
NC_059036.1	Propsilocerus paradoxus	Insecta	Diptera	Chironomidae	Propsilocerus	Arthropoda	F	H	2.409
NC_059037.1	Propsilocerus sinicus	Insecta	Diptera	Chironomidae	Propsilocerus	Arthropoda	F	H	2.412
NC_059035.1	Propsilocerus akamusi	Insecta	Diptera	Chironomidae	Propsilocerus	Arthropoda	F	H	2.504
NC_059070.1	Propsilocerus taihuensis	Insecta	Diptera	Chironomidae	Propsilocerus	Arthropoda	F	H	2.519
NC_060345.1	Rheocricotopus villiculus	Insecta	Diptera	Chironomidae	Rheocricotopus	Arthropoda	F	H	2.428
NC_058587.1	Tanypus punctipennis	Insecta	Diptera	Chironomidae	Tanypus	Arthropoda	F	H	2.38
NC_059894.1	Chlorops oryzae	Insecta	Diptera	Chloropidae	Chlorops	Arthropoda	F	H	2.503
NC_057210.1	Dicraeus orientalis	Insecta	Diptera	Chloropidae	Dicraeus	Arthropoda	F	H	2.449
NC_054319.1	Aedes alboannulatus	Insecta	Diptera	Culicidae	Aedes	Arthropoda	MP	H	2.468
NC_046946.1	Aedes koreicus	Insecta	Diptera	Culicidae	Aedes	Arthropoda	MP	H	2.467
NC_054325.1	Aedes alternans	Insecta	Diptera	Culicidae	Aedes	Arthropoda	MP	H	2.549
NC_054320.1	Aedes rubrithorax	Insecta	Diptera	Culicidae	Aedes	Arthropoda	MP	H	2.466
NC_035159.1	Aedes aegypti	Insecta	Diptera	Culicidae	Aedes	Arthropoda	MP	H	2.483
NC_050044.1	Aedes flavopictus	Insecta	Diptera	Culicidae	Aedes	Arthropoda	MP	H	2.486
NC_006817.1	Aedes albopictus	Insecta	Diptera	Culicidae	Aedes	Arthropoda	MP	H	2.534
NC_025473.1	Aedes notoscriptus	Insecta	Diptera	Culicidae	Aedes	Arthropoda	MP	H	2.477
NC_044647.1	Anopheles cruzii	Insecta	Diptera	Culicidae	Anopheles	Arthropoda	MP	H	2.52
NC_028214.1	Anopheles christyi	Insecta	Diptera	Culicidae	Anopheles	Arthropoda	MP	H	2.446
NC_037805.1	Anopheles parvus	Insecta	Diptera	Culicidae	Anopheles	Arthropoda	MP	H	2.488
NC_000875.1	Anopheles quadrimaculatus A	Insecta	Diptera	Culicidae	Anopheles	Arthropoda	MP	H	2.439
NC_057959.1	Anopheles maverlius	Insecta	Diptera	Culicidae	Anopheles	Arthropoda	MP	H	2.432
NC_028218.1	Anopheles maculatus	Insecta	Diptera	Culicidae	Anopheles	Arthropoda	MP	H	2.446
NC_057251.1	Anopheles sacharovi	Insecta	Diptera	Culicidae	Anopheles	Arthropoda	MP	H	2.439
NC_037792.1	Anopheles atacamensis	Insecta	Diptera	Culicidae	Anopheles	Arthropoda	MP	H	2.474
NC_020769.1	Anopheles hinesorum	Insecta	Diptera	Culicidae	Anopheles	Arthropoda	MP	H	2.425
NC_037810.1	Anopheles goeldii	Insecta	Diptera	Culicidae	Anopheles	Arthropoda	MP	H	2.43
NC_028222.1	Anopheles punctulatus	Insecta	Diptera	Culicidae	Anopheles	Arthropoda	MP	H	2.433
NC_037786.1	Anopheles rangeli	Insecta	Diptera	Culicidae	Anopheles	Arthropoda	MP	H	2.429
NC_028220.1	Anopheles merus	Insecta	Diptera	Culicidae	Anopheles	Arthropoda	MP	H	2.437
NC_037787.1	Anopheles benarrochi	Insecta	Diptera	Culicidae	Anopheles	Arthropoda	MP	H	2.427
NC_028223.1	Anopheles stephensi	Insecta	Diptera	Culicidae	Anopheles	Arthropoda	MP	H	2.446
NC_028216.1	Anopheles culicifacies	Insecta	Diptera	Culicidae	Anopheles	Arthropoda	MP	H	2.441
NC_028212.1	Anopheles arabiensis	Insecta	Diptera	Culicidae	Anopheles	Arthropoda	MP	H	2.437
NC_028219.1	Anopheles melas	Insecta	Diptera	Culicidae	Anopheles	Arthropoda	MP	H	2.438
NC_037801.1	Anopheles striatus	Insecta	Diptera	Culicidae	Anopheles	Arthropoda	MP	H	2.441
NC_028213.1	Anopheles atroparvus	Insecta	Diptera	Culicidae	Anopheles	Arthropoda	MP	H	2.446
NC_037791.1	Anopheles braziliensis	Insecta	Diptera	Culicidae	Anopheles	Arthropoda	MP	H	2.435
NC_028217.1	Anopheles epiroticus	Insecta	Diptera	Culicidae	Anopheles	Arthropoda	MP	H	2.442
NC_028215.1	Anopheles coluzzii	Insecta	Diptera	Culicidae	Anopheles	Arthropoda	MP	H	2.439
NC_002084.1	Anopheles gambiae	Insecta	Diptera	Culicidae	Anopheles	Arthropoda	MP	H	2.438
NC_056265.1	Anopheles rivulorum	Insecta	Diptera	Culicidae	Anopheles	Arthropoda	MP	H	2.448
NC_037802.1	Anopheles minor	Insecta	Diptera	Culicidae	Anopheles	Arthropoda	MP	H	2.431
NC_039397.1	Anopheles splendidus	Insecta	Diptera	Culicidae	Anopheles	Arthropoda	MP	H	2.442
NC_057651.1	Anopheles crucians B	Insecta	Diptera	Culicidae	Anopheles	Arthropoda	MP	H	2.43
NC_037807.1	Anopheles argyritarsis	Insecta	Diptera	Culicidae	Anopheles	Arthropoda	MP	H	2.443
NC_028016.1	Anopheles sinensis	Insecta	Diptera	Culicidae	Anopheles	Arthropoda	MP	H	2.429
NC_020770.1	Anopheles farauti No. 4	Insecta	Diptera	Culicidae	Anopheles	Arthropoda	MP	H	2.434
NC_037806.1	Anopheles arthuri	Insecta	Diptera	Culicidae	Anopheles	Arthropoda	MP	H	2.437
NC_037814.1	Anopheles galvaoi	Insecta	Diptera	Culicidae	Anopheles	Arthropoda	MP	H	2.427
NC_037798.1	Anopheles sawyeri	Insecta	Diptera	Culicidae	Anopheles	Arthropoda	MP	H	2.444
NC_027502.1	Anopheles culicifacies B	Insecta	Diptera	Culicidae	Anopheles	Arthropoda	MP	H	2.449
NC_038158.1	Anopheles funestus	Insecta	Diptera	Culicidae	Anopheles	Arthropoda	MP	H	2.455
NC_014275.1	Anopheles darlingi	Insecta	Diptera	Culicidae	Anopheles	Arthropoda	MP	H	2.442
NC_037793.1	Anopheles oswaldoi	Insecta	Diptera	Culicidae	Anopheles	Arthropoda	MP	H	2.43
NC_037800.1	Anopheles triannulatus	Insecta	Diptera	Culicidae	Anopheles	Arthropoda	MP	H	2.433
NC_037799.1	Anopheles lanei	Insecta	Diptera	Culicidae	Anopheles	Arthropoda	MP	H	2.438
NC_030718.1	Anopheles albitarsis F Brochero et al., 2007	Insecta	Diptera	Culicidae	Anopheles	Arthropoda	MP	H	2.431
NC_057652.1	Anopheles ininii	Insecta	Diptera	Culicidae	Anopheles	Arthropoda	MP	H	2.437
NC_037808.1	Anopheles strodei	Insecta	Diptera	Culicidae	Anopheles	Arthropoda	MP	H	2.438
NC_037815.1	Anopheles rondoni	Insecta	Diptera	Culicidae	Anopheles	Arthropoda	MP	H	2.439
NC_037824.1	Anopheles pristinus	Insecta	Diptera	Culicidae	Anopheles	Arthropoda	MP	H	2.455
NC_056264.1	Anopheles funestus-like sensu Spillings et al. (2009)	Insecta	Diptera	Culicidae	Anopheles	Arthropoda	MP	H	2.456
NC_056261.1	Anopheles vaneedeni	Insecta	Diptera	Culicidae	Anopheles	Arthropoda	MP	H	2.453
NC_056263.1	Anopheles longipalpis	Insecta	Diptera	Culicidae	Anopheles	Arthropoda	MP	H	2.455
NC_057101.1	Anopheles anthropophagus	Insecta	Diptera	Culicidae	Anopheles	Arthropoda	MP	H	2.434
NC_056262.1	Anopheles parensis	Insecta	Diptera	Culicidae	Anopheles	Arthropoda	MP	H	2.454
NC_030716.1	Anopheles albitarsis G Krzywinski et al., 2011	Insecta	Diptera	Culicidae	Anopheles	Arthropoda	MP	H	2.432
NC_037788.1	Anopheles marajoara	Insecta	Diptera	Culicidae	Anopheles	Arthropoda	MP	H	2.431
NC_020662.1	Anopheles albitarsis	Insecta	Diptera	Culicidae	Anopheles	Arthropoda	MP	H	2.432
NC_037804.1	Anopheles albertoi	Insecta	Diptera	Culicidae	Anopheles	Arthropoda	MP	H	2.439
NC_030717.1	Anopheles janconnae	Insecta	Diptera	Culicidae	Anopheles	Arthropoda	MP	H	2.43
NC_037790.1	Anopheles peryassui	Insecta	Diptera	Culicidae	Anopheles	Arthropoda	MP	H	2.42
NC_037821.1	Anopheles nr. costai SP02_17_3	Insecta	Diptera	Culicidae	Anopheles	Arthropoda	MP	H	2.428
NC_037816.1	Anopheles guarani	Insecta	Diptera	Culicidae	Anopheles	Arthropoda	MP	H	2.464
NC_028221.1	Anopheles minimus	Insecta	Diptera	Culicidae	Anopheles	Arthropoda	MP	H	2.445
NC_037795.1	Anopheles evansae	Insecta	Diptera	Culicidae	Anopheles	Arthropoda	MP	H	2.431
NC_020663.1	Anopheles deaneorum	Insecta	Diptera	Culicidae	Anopheles	Arthropoda	MP	H	2.434
NC_030715.1	Anopheles oryzalimnetes	Insecta	Diptera	Culicidae	Anopheles	Arthropoda	MP	H	2.431
NC_037794.1	Anopheles costai	Insecta	Diptera	Culicidae	Anopheles	Arthropoda	MP	H	2.427
NC_036263.1	Anopheles dirus	Insecta	Diptera	Culicidae	Anopheles	Arthropoda	MP	H	2.434
NC_020768.1	Anopheles cracens	Insecta	Diptera	Culicidae	Anopheles	Arthropoda	MP	H	2.436
NC_050693.1	Anopheles coustani	Insecta	Diptera	Culicidae	Anopheles	Arthropoda	MP	H	2.424
NC_037820.1	Anopheles lutzii	Insecta	Diptera	Culicidae	Anopheles	Arthropoda	MP	H	2.47
NC_037817.1	Anopheles antunesi	Insecta	Diptera	Culicidae	Anopheles	Arthropoda	MP	H	2.463
NC_054312.1	Anopheles annulipes	Insecta	Diptera	Culicidae	Anopheles	Arthropoda	MP	H	2.428
NC_037829.1	Anopheles pseudotibiamaculatus	Insecta	Diptera	Culicidae	Anopheles	Arthropoda	MP	H	2.433
NC_039540.1	Anopheles aconitus	Insecta	Diptera	Culicidae	Anopheles	Arthropoda	MP	H	2.448
NC_030249.1	Anopheles bellator	Insecta	Diptera	Culicidae	Anopheles	Arthropoda	MP	H	2.514
NC_037827.1	Anopheles kompi	Insecta	Diptera	Culicidae	Anopheles	Arthropoda	MP	H	2.513
NC_037813.1	Anopheles forattinii	Insecta	Diptera	Culicidae	Anopheles	Arthropoda	MP	H	2.423
NC_030250.1	Anopheles laneanus	Insecta	Diptera	Culicidae	Anopheles	Arthropoda	MP	H	2.515
NC_024740.1	Anopheles cruzii	Insecta	Diptera	Culicidae	Anopheles	Arthropoda	MP	H	2.514
NC_037789.1	Anopheles medialis	Insecta	Diptera	Culicidae	Anopheles	Arthropoda	MP	H	2.426
NC_030248.1	Anopheles homunculus	Insecta	Diptera	Culicidae	Anopheles	Arthropoda	MP	H	2.507
NC_037818.1	Anopheles fluminensis	Insecta	Diptera	Culicidae	Anopheles	Arthropoda	MP	H	2.426
NC_037811.1	Anopheles nimbus	Insecta	Diptera	Culicidae	Anopheles	Arthropoda	MP	H	2.518
NC_037803.1	Anopheles gilesi	Insecta	Diptera	Culicidae	Anopheles	Arthropoda	MP	H	2.463
NC_057653.1	Bironella derooki	Insecta	Diptera	Culicidae	Bironella	Arthropoda	MP	H	2.468
NC_037796.1	Bironella hollandi	Insecta	Diptera	Culicidae	Bironella	Arthropoda	MP	H	2.451
NC_044655.1	Coquillettidia chrysonotum	Insecta	Diptera	Culicidae	Coquillettidia	Arthropoda	MP	H	2.657
NC_054313.1	Coquillettidia linealis	Insecta	Diptera	Culicidae	Coquillettidia	Arthropoda	MP	H	2.513
NC_060640.1	Coquillettidia nigricans	Insecta	Diptera	Culicidae	Coquillettidia	Arthropoda	MP	H	2.663
NC_015079.1	Culex pipiens pipiens	Insecta	Diptera	Culicidae	Culex	Arthropoda	MP	H	2.474
NC_028616.1	Culex tritaeniorhynchus	Insecta	Diptera	Culicidae	Culex	Arthropoda	MP	H	2.477
NC_037826.1	Culex chidesteri	Insecta	Diptera	Culicidae	Culex	Arthropoda	MP	H	2.485
NC_054314.1	Culex australicus	Insecta	Diptera	Culicidae	Culex	Arthropoda	MP	H	2.466
NC_037819.1	Culex bilineatus	Insecta	Diptera	Culicidae	Culex	Arthropoda	MP	H	2.482
NC_054315.1	Culex cylindricus	Insecta	Diptera	Culicidae	Culex	Arthropoda	MP	H	2.493
NC_038160.1	Culex gelidus	Insecta	Diptera	Culicidae	Culex	Arthropoda	MP	H	2.485
NC_014574.1	Culex quinquefasciatus	Insecta	Diptera	Culicidae	Culex	Arthropoda	MP	H	2.506
NC_037822.1	Culex declarator	Insecta	Diptera	Culicidae	Culex	Arthropoda	MP	H	2.481
NC_054323.1	Culex annulirostris	Insecta	Diptera	Culicidae	Culex	Arthropoda	MP	H	2.473
NC_037812.1	Culex mollis	Insecta	Diptera	Culicidae	Culex	Arthropoda	MP	H	2.483
NC_036008.1	Culex camposi	Insecta	Diptera	Culicidae	Culex	Arthropoda	MP	H	2.469
NC_037797.1	Culex surinamensis	Insecta	Diptera	Culicidae	Culex	Arthropoda	MP	H	2.47
NC_036005.1	Culex usquatus	Insecta	Diptera	Culicidae	Culex	Arthropoda	MP	H	2.469
NC_054316.1	Culex fergusoni	Insecta	Diptera	Culicidae	Culex	Arthropoda	MP	H	2.466
NC_037809.1	Culex bidens	Insecta	Diptera	Culicidae	Culex	Arthropoda	MP	H	2.484
NC_037823.1	Culex nigripalpus	Insecta	Diptera	Culicidae	Culex	Arthropoda	MP	H	2.478
NC_036006.1	Culex coronator	Insecta	Diptera	Culicidae	Culex	Arthropoda	MP	H	2.471
NC_037828.1	Culex brami	Insecta	Diptera	Culicidae	Culex	Arthropoda	MP	H	2.481
NC_054317.1	Culex orbostiensis	Insecta	Diptera	Culicidae	Culex	Arthropoda	MP	H	2.487
NC_036007.1	Culex usquatissimus	Insecta	Diptera	Culicidae	Culex	Arthropoda	MP	H	2.472
NC_054318.1	Culex sitiens	Insecta	Diptera	Culicidae	Culex	Arthropoda	MP	H	2.473
NC_037825.1	Culex lygrus	Insecta	Diptera	Culicidae	Culex	Arthropoda	MP	H	2.499
NC_054327.1	Culiseta inconspicua	Insecta	Diptera	Culicidae	Culiseta	Arthropoda	MP	H	2.463
NC_057214.1	Haemagogus tropicalis	Insecta	Diptera	Culicidae	Haemagogus	Arthropoda	MP	H	2.521
NC_057212.1	Haemagogus leucocelaenus	Insecta	Diptera	Culicidae	Haemagogus	Arthropoda	MP	H	2.511
NC_028025.1	Haemagogus janthinomys	Insecta	Diptera	Culicidae	Haemagogus	Arthropoda	MP	H	2.493
NC_057213.1	Haemagogus spegazzinii	Insecta	Diptera	Culicidae	Haemagogus	Arthropoda	MP	H	2.497
NC_057211.1	Haemagogus albomaculatus	Insecta	Diptera	Culicidae	Haemagogus	Arthropoda	MP	H	2.5
NC_044656.1	Limatus flavisetosus	Insecta	Diptera	Culicidae	Limatus	Arthropoda	MP	H	2.593
NC_044657.1	Mansonia amazonensis	Insecta	Diptera	Culicidae	Mansonia	Arthropoda	MP	H	2.566
NC_047479.1	Mansonia uniformis	Insecta	Diptera	Culicidae	Mansonia	Arthropoda	MP	H	2.562
NC_060639.1	Ochlerotatus fluviatilis	Insecta	Diptera	Culicidae	Ochlerotatus	Arthropoda	MP	H	2.497
NC_054321.1	Ochlerotatus nigrithorax	Insecta	Diptera	Culicidae	Ochlerotatus	Arthropoda	MP	H	2.473
NC_054326.1	Ochlerotatus vittiger	Insecta	Diptera	Culicidae	Ochlerotatus	Arthropoda	MP	H	2.474
NC_027494.1	Ochlerotatus vigilax	Insecta	Diptera	Culicidae	Ochlerotatus	Arthropoda	MP	H	2.468
NC_044658.1	Psorophora saeva	Insecta	Diptera	Culicidae	Psorophora	Arthropoda	MP	H	2.457
NC_060641.1	Psorophora albipes	Insecta	Diptera	Culicidae	Psorophora	Arthropoda	MP	H	2.457
NC_060642.1	Psorophora ferox	Insecta	Diptera	Culicidae	Psorophora	Arthropoda	MP	H	2.457
NC_044659.1	Runchomyia reversa	Insecta	Diptera	Culicidae	Runchomyia	Arthropoda	MP	H	2.557
NC_044660.1	Sabethes undosus	Insecta	Diptera	Culicidae	Sabethes	Arthropoda	MP	H	2.632
NC_037498.1	Sabethes belisarioi	Insecta	Diptera	Culicidae	Sabethes	Arthropoda	MP	H	2.57
NC_037499.1	Sabethes chloropterus	Insecta	Diptera	Culicidae	Sabethes	Arthropoda	MP	H	2.626
NC_037500.1	Sabethes glaucodaemon	Insecta	Diptera	Culicidae	Sabethes	Arthropoda	MP	H	2.623
NC_054324.1	Toxorhynchites speciosus	Insecta	Diptera	Culicidae	Toxorhynchites	Arthropoda	MP	H	2.592
NC_044661.1	Trichoprosopon pallidiventer	Insecta	Diptera	Culicidae	Trichoprosopon	Arthropoda	MP	H	2.566
NC_054322.1	Tripteroides tasmaniensis	Insecta	Diptera	Culicidae	Tripteroides	Arthropoda	MP	H	2.52
NC_044662.1	Uranotaenia geometrica	Insecta	Diptera	Culicidae	Uranotaenia	Arthropoda	MP	H	2.507
NC_044663.1	Wyeomyia confusa	Insecta	Diptera	Culicidae	Wyeomyia	Arthropoda	MP	H	2.553
NC_029354.1	Dixella aestivalis	Insecta	Diptera	Dixidae	Dixella	Arthropoda	MP	H	2.359
NC_051891.1	Argyra pingwuensis	Insecta	Diptera	Dolichopodidae	Argyra	Arthropoda	F	H	2.449
NC_053651.1	Asyndetus clavipes	Insecta	Diptera	Dolichopodidae	Asyndetus	Arthropoda	F	H	2.35
NC_046942.1	Hercostomus brevipilosus	Insecta	Diptera	Dolichopodidae	Hercostomus	Arthropoda	F	H	2.388
NC_060353.1	Lichtwardtia dentalis	Insecta	Diptera	Dolichopodidae	Lichtwardtia	Arthropoda	F	H	2.373
NC_053650.1	Neurigona zhejiangensis	Insecta	Diptera	Dolichopodidae	Neurigona	Arthropoda	F	H	2.41
NC_053652.1	Xanthochlorus tibetensis	Insecta	Diptera	Dolichopodidae	Xanthochlorus	Arthropoda	F	H	2.36
NC_045530.1	Drosophila subobscura	Insecta	Diptera	Drosophilidae	Drosophila	Arthropoda	F	H	2.376
NC_060565.1	Drosophila chocolata	Insecta	Diptera	Drosophilidae	Drosophila	Arthropoda	F	H	2.368
NC_060502.1	Drosophila bocqueti	Insecta	Diptera	Drosophilidae	Drosophila	Arthropoda	F	H	2.367
NC_024511.2	Drosophila melanogaster	Insecta	Diptera	Drosophilidae	Drosophila	Arthropoda	F	H	2.396
NC_044669.1	Drosophila mercatorum	Insecta	Diptera	Drosophilidae	Drosophila	Arthropoda	F	H	2.385
NC_060566.1	Drosophila curta	Insecta	Diptera	Drosophilidae	Drosophila	Arthropoda	F	H	2.365
NC_060503.1	Drosophila burlai	Insecta	Diptera	Drosophilidae	Drosophila	Arthropoda	F	H	2.367
NC_060567.1	Drosophila mylenae	Insecta	Diptera	Drosophilidae	Drosophila	Arthropoda	F	H	2.365
NC_060506.1	Drosophila seguyi	Insecta	Diptera	Drosophilidae	Drosophila	Arthropoda	F	H	2.366
NC_060504.1	Drosophila leontia	Insecta	Diptera	Drosophilidae	Drosophila	Arthropoda	F	H	2.364
NC_060505.1	Drosophila malagassya	Insecta	Diptera	Drosophilidae	Drosophila	Arthropoda	F	H	2.365
NC_028518.1	Drosophila formosana	Insecta	Diptera	Drosophilidae	Drosophila	Arthropoda	F	H	2.393
NC_011596.1	Drosophila littoralis	Insecta	Diptera	Drosophilidae	Drosophila	Arthropoda	F	H	2.381
NC_057505.1	Drosophila busckii	Insecta	Diptera	Drosophilidae	Drosophila	Arthropoda	F	H	2.398
NC_060762.1	Drosophila suzukii	Insecta	Diptera	Drosophilidae	Drosophila	Arthropoda	F	H	2.372
NC_060568.1	Drosophila aff. tsacasi AY-2019	Insecta	Diptera	Drosophilidae	Drosophila	Arthropoda	F	H	2.37
NC_005779.1	Drosophila mauritiana	Insecta	Diptera	Drosophilidae	Drosophila	Arthropoda	F	H	2.395
NC_005780.1	Drosophila sechellia	Insecta	Diptera	Drosophilidae	Drosophila	Arthropoda	F	H	2.4
NC_005781.1	Drosophila simulans	Insecta	Diptera	Drosophilidae	Drosophila	Arthropoda	F	H	2.394
NC_025936.1	Drosophila incompta	Insecta	Diptera	Drosophilidae	Drosophila	Arthropoda	F	H	2.381
NC_027937.1	Drosophila albomicans	Insecta	Diptera	Drosophilidae	Drosophila	Arthropoda	F	H	2.377
NC_023825.1	Drosophila santomea	Insecta	Diptera	Drosophilidae	Drosophila	Arthropoda	F	H	2.377
NC_001322.1	Drosophila yakuba	Insecta	Diptera	Drosophilidae	Drosophila	Arthropoda	F	H	2.379
NC_059903.1	Calohilara tibetensis	Insecta	Diptera	Empididae	Calohilara	Arthropoda	F	H	2.339
NC_053939.1	Empis separata	Insecta	Diptera	Empididae	Empis	Arthropoda	F	H	2.372
NC_059721.1	Paralimna concors	Insecta	Diptera	Ephydridae	Paralimna	Arthropoda	F	H	2.401
NC_053661.1	Fannia scalaris	Insecta	Diptera	Fanniidae	Fannia	Arthropoda	F	H	2.472
NC_016865.1	Fergusonina taylori	Insecta	Diptera	Fergusoninidae	Fergusonina	Arthropoda	F	H	2.669
NC_037368.1	Melophagus ovinus	Insecta	Diptera	Hippoboscidae	Melophagus	Arthropoda	EctoP	L	2.465
NC_051551.1	Anthalia sp. YD3030	Insecta	Diptera	Hybotidae	Anthalia	Arthropoda	F	H	2.373
NC_051492.1	Leptopeza flavipes	Insecta	Diptera	Hybotidae	Leptopeza	Arthropoda	F	H	2.354
NC_016204.1	Arachnocampa flava	Insecta	Diptera	Keroplatidae	Arachnocampa	Arthropoda	F	I	2.491
NC_034922.1	Cestrotus liui	Insecta	Diptera	Lauxaniidae	Cestrotus	Arthropoda	F	H	2.398
NC_060541.1	Homoneura interstincta	Insecta	Diptera	Lauxaniidae	Homoneura	Arthropoda	F	H	2.384
NC_034923.1	Pachycerina decemlineata	Insecta	Diptera	Lauxaniidae	Pachycerina	Arthropoda	F	H	2.381
NC_057072.1	Conosia irrorata	Insecta	Diptera	Limoniidae	Conosia	Arthropoda	F	H	2.391
NC_057085.1	Epiphragma mediale	Insecta	Diptera	Limoniidae	Epiphragma	Arthropoda	F	H	2.335
NC_044484.1	Limonia phragmitidis	Insecta	Diptera	Limoniidae	Limonia	Arthropoda	F	H	2.329
NC_030519.1	Symplecta hybrida	Insecta	Diptera	Limoniidae	Symplecta	Arthropoda	F	H	2.301
NC_038210.1	Graphomya rufitibia	Insecta	Diptera	Muscidae	Graphomya	Arthropoda	F	H	2.477
NC_047403.1	Hydrotaea dentipes	Insecta	Diptera	Muscidae	Hydrotaea	Arthropoda	F	H	2.421
NC_037195.1	Hydrotaea ignava	Insecta	Diptera	Muscidae	Hydrotaea	Arthropoda	F	H	2.423
NC_041089.1	Hydrotaea chalcogaster	Insecta	Diptera	Muscidae	Hydrotaea	Arthropoda	F	H	2.413
NC_042951.1	Hydrotaea spinigera	Insecta	Diptera	Muscidae	Hydrotaea	Arthropoda	F	H	2.428
NC_042952.1	Hydrotaea aenescens	Insecta	Diptera	Muscidae	Hydrotaea	Arthropoda	F	H	2.429
NC_058292.1	Lispe assimilis	Insecta	Diptera	Muscidae	Lispe	Arthropoda	F	H	2.725
NC_024855.1	Musca domestica	Insecta	Diptera	Muscidae	Musca	Arthropoda	F	H	2.427
NC_037910.1	Musca sorbens	Insecta	Diptera	Muscidae	Musca	Arthropoda	F	H	2.428
NC_029487.1	Muscina levida	Insecta	Diptera	Muscidae	Muscina	Arthropoda	F	H	2.503
NC_034805.1	Muscina angustifrons	Insecta	Diptera	Muscidae	Muscina	Arthropoda	F	H	2.496
NC_053670.1	Muscina pascuorum	Insecta	Diptera	Muscidae	Muscina	Arthropoda	F	H	2.53
NC_026292.1	Muscina stabulans	Insecta	Diptera	Muscidae	Muscina	Arthropoda	F	H	2.497
NC_042953.1	Synthesiomyia nudiseta	Insecta	Diptera	Muscidae	Synthesiomyia	Arthropoda	F	H	2.442
NC_007102.1	Haematobia irritans irritans	Insecta	Diptera	Muscidae	Haematobia	Arthropoda	MP	H	2.429
NC_060624.1	Allodia protenta	Insecta	Diptera	Mycetophilidae	Allodia	Arthropoda	F	H	2.419
NC_060623.1	Allodia pyxidiiformis	Insecta	Diptera	Mycetophilidae	Allodia	Arthropoda	F	H	2.418
NC_060622.1	Allodia zaitzevi	Insecta	Diptera	Mycetophilidae	Allodia	Arthropoda	F	H	2.412
NC_050318.1	Acnemia nitidicollis	Insecta	Diptera	Mycetophilidae	Acnemia	Arthropoda	F	H	2.471
NC_008755.1	Trichophthalma punctata	Insecta	Diptera	Nemestrinidae	Trichophthalma	Arthropoda	MP	H	2.421
NC_059897.1	Nothybus sumatranus	Insecta	Diptera	Nothybidae	Nothybus	Arthropoda	F	H	2.508
NC_046479.1	Cephalopina titillator	Insecta	Diptera	Oestridae	Cephalopina	Arthropoda	Parasitoid	H	2.696
NC_045881.1	Cephenemyia trompe	Insecta	Diptera	Oestridae	Cephenemyia	Arthropoda	Parasitoid	H	2.599
NC_059850.1	Cephenemyia stimulator	Insecta	Diptera	Oestridae	Cephenemyia	Arthropoda	Parasitoid	H	2.602
NC_006378.1	Dermatobia hominis	Insecta	Diptera	Oestridae	Dermatobia	Arthropoda	Parasitoid	H	2.466
NC_042780.1	Gasterophilus inermis	Insecta	Diptera	Oestridae	Gasterophilus	Arthropoda	Parasitoid	H	2.518
NC_042779.1	Gasterophilus haemorrhoidalis	Insecta	Diptera	Oestridae	Gasterophilus	Arthropoda	Parasitoid	H	2.517
NC_029834.1	Gasterophilus intestinalis	Insecta	Diptera	Oestridae	Gasterophilus	Arthropoda	Parasitoid	H	2.531
NC_042781.1	Gasterophilus nasalis	Insecta	Diptera	Oestridae	Gasterophilus	Arthropoda	Parasitoid	H	2.549
NC_029812.1	Gasterophilus pecorum	Insecta	Diptera	Oestridae	Gasterophilus	Arthropoda	Parasitoid	H	2.543
NC_042379.1	Gyrostigma rhinocerontis	Insecta	Diptera	Oestridae	Gyrostigma	Arthropoda	Parasitoid	H	2.519
NC_013932.1	Hypoderma lineatum	Insecta	Diptera	Oestridae	Hypoderma	Arthropoda	Parasitoid	H	2.609
NC_059851.1	Oestrus ovis	Insecta	Diptera	Oestridae	Oestrus	Arthropoda	Parasitoid	H	2.657
NC_045882.1	Rhinoestrus usbekistanicus	Insecta	Diptera	Oestridae	Rhinoestrus	Arthropoda	Parasitoid	H	2.654
NC_016203.1	Cramptonomyia spenceri	Insecta	Diptera	Pachyneuridae	Cramptonomyia	Arthropoda	F	H	2.383
NC_056115.1	Diplonevra funebris	Insecta	Diptera	Phoridae	Diplonevra	Arthropoda	F	H	2.582
NC_056116.1	Diplonevra peregrina	Insecta	Diptera	Phoridae	Diplonevra	Arthropoda	F	H	2.581
NC_023794.1	Megaselia scalaris	Insecta	Diptera	Phoridae	Megaselia	Arthropoda	F	H	2.531
NC_058580.1	Puliciphora borinquenensis	Insecta	Diptera	Phoridae	Puliciphora	Arthropoda	F	H	2.77
NC_053684.1	Pollenia pediculata	Insecta	Diptera	Polleniidae	Pollenia	Arthropoda	F	H	2.487
NC_060839.1	Clogmia albipunctata	Insecta	Diptera	Psychodidae	Clogmia	Arthropoda	F	H	2.556
NC_026898.1	Nyssomyia umbratilis	Insecta	Diptera	Psychodidae	Nyssomyia	Arthropoda	MP	H	2.421
NC_028042.1	Phlebotomus papatasi	Insecta	Diptera	Psychodidae	Phlebotomus	Arthropoda	MP	H	2.45
NC_028041.1	Phlebotomus chinensis	Insecta	Diptera	Psychodidae	Phlebotomus	Arthropoda	MP	H	2.474
NC_016201.1	Ptychoptera sp. ATB-2011	Insecta	Diptera	Ptychopteridae	Ptychoptera	Arthropoda	F	H	2.309
NC_054180.1	Ptychoptera qinggouensis	Insecta	Diptera	Ptychopteridae	Ptychoptera	Arthropoda	F	H	2.321
NC_050315.1	Ptychoptera minuta	Insecta	Diptera	Ptychopteridae	Ptychoptera	Arthropoda	F	H	2.329
NC_059816.1	Desmomyia sinensis	Insecta	Diptera	Rhagionidae	Desmomyia	Arthropoda	F	H	2.292
NC_041071.1	Oxysarcodexia terminalis	Insecta	Diptera	Sarcophagidae	Oxysarcodexia	Arthropoda	F	H	2.45
NC_041072.1	Oxysarcodexia thornax	Insecta	Diptera	Sarcophagidae	Oxysarcodexia	Arthropoda	F	H	2.456
NC_041073.1	Oxysarcodexia varia	Insecta	Diptera	Sarcophagidae	Oxysarcodexia	Arthropoda	F	H	2.448
NC_041070.1	Oxysarcodexia avuncula	Insecta	Diptera	Sarcophagidae	Oxysarcodexia	Arthropoda	F	H	2.45
NC_041079.1	Peckia collusor	Insecta	Diptera	Sarcophagidae	Peckia	Arthropoda	F	H	2.45
NC_041077.1	Peckia resona	Insecta	Diptera	Sarcophagidae	Peckia	Arthropoda	F	H	2.453
NC_041078.1	Peckia australis	Insecta	Diptera	Sarcophagidae	Peckia	Arthropoda	F	H	2.452
NC_059868.1	Phrosinella nasuta	Insecta	Diptera	Sarcophagidae	Phrosinella	Arthropoda	F	H	2.529
NC_026196.1	Ravinia pernix	Insecta	Diptera	Sarcophagidae	Ravinia	Arthropoda	F	H	2.446
NC_017605.1	Sarcophaga impatiens	Insecta	Diptera	Sarcophagidae	Sarcophaga	Arthropoda	F	H	2.442
NC_053664.1	Sarcophaga depressifrons	Insecta	Diptera	Sarcophagidae	Sarcophaga	Arthropoda	F	H	2.482
NC_053729.1	Sarcophaga pauciseta	Insecta	Diptera	Sarcophagidae	Sarcophaga	Arthropoda	F	H	2.458
NC_026667.1	Sarcophaga crassipalpis	Insecta	Diptera	Sarcophagidae	Sarcophaga	Arthropoda	F	H	2.448
NC_042759.1	Sarcophaga princeps	Insecta	Diptera	Sarcophagidae	Sarcophaga	Arthropoda	F	H	2.445
NC_041069.1	Sarcophaga ruficornis	Insecta	Diptera	Sarcophagidae	Sarcophaga	Arthropoda	F	H	2.452
NC_053666.1	Sarcophaga josephi	Insecta	Diptera	Sarcophagidae	Sarcophaga	Arthropoda	F	H	2.488
NC_053675.1	Sarcophaga plotnikovi	Insecta	Diptera	Sarcophagidae	Sarcophaga	Arthropoda	F	H	2.494
NC_026112.1	Sarcophaga melanura	Insecta	Diptera	Sarcophagidae	Sarcophaga	Arthropoda	F	H	2.45
NC_025944.1	Sarcophaga africa	Insecta	Diptera	Sarcophagidae	Sarcophaga	Arthropoda	F	H	2.44
NC_053667.1	Sarcophaga graciliforceps	Insecta	Diptera	Sarcophagidae	Sarcophaga	Arthropoda	F	H	2.453
NC_053674.1	Sarcophaga diminuta	Insecta	Diptera	Sarcophagidae	Sarcophaga	Arthropoda	F	H	2.451
NC_053681.1	Sarcophaga schuetzei	Insecta	Diptera	Sarcophagidae	Sarcophaga	Arthropoda	F	H	2.451
NC_039827.1	Sarcophaga antilope	Insecta	Diptera	Sarcophagidae	Sarcophaga	Arthropoda	F	H	2.445
NC_057591.1	Sarcophaga tsinanensis	Insecta	Diptera	Sarcophagidae	Sarcophaga	Arthropoda	F	H	2.489
NC_053680.1	Sarcophaga cetu	Insecta	Diptera	Sarcophagidae	Sarcophaga	Arthropoda	F	H	2.452
NC_053669.1	Sarcophaga kentejana	Insecta	Diptera	Sarcophagidae	Sarcophaga	Arthropoda	F	H	2.452
NC_053685.1	Sarcophaga shnitnikovi	Insecta	Diptera	Sarcophagidae	Sarcophaga	Arthropoda	F	H	2.463
NC_051537.1	Sarcophaga kanoi	Insecta	Diptera	Sarcophagidae	Sarcophaga	Arthropoda	F	H	2.454
NC_023532.1	Sarcophaga peregrina	Insecta	Diptera	Sarcophagidae	Sarcophaga	Arthropoda	F	H	2.449
NC_036428.1	Sarcophaga formosensis	Insecta	Diptera	Sarcophagidae	Sarcophaga	Arthropoda	F	H	2.448
NC_025573.1	Sarcophaga similis	Insecta	Diptera	Sarcophagidae	Sarcophaga	Arthropoda	F	H	2.447
NC_053665.1	Sarcophaga carnaria	Insecta	Diptera	Sarcophagidae	Sarcophaga	Arthropoda	F	H	2.452
NC_028413.1	Sarcophaga albiceps	Insecta	Diptera	Sarcophagidae	Sarcophaga	Arthropoda	F	H	2.446
NC_036107.1	Sarcophaga misera	Insecta	Diptera	Sarcophagidae	Sarcophaga	Arthropoda	F	H	2.444
NC_060327.1	Sarcophaga gracilior	Insecta	Diptera	Sarcophagidae	Sarcophaga	Arthropoda	F	H	2.445
NC_051536.1	Sarcophaga scopariiformis	Insecta	Diptera	Sarcophagidae	Sarcophaga	Arthropoda	F	H	2.449
NC_053671.1	Sarcophaga anchoriformis	Insecta	Diptera	Sarcophagidae	Sarcophaga	Arthropoda	F	H	2.447
NC_053678.1	Sarcophaga jacobsoni	Insecta	Diptera	Sarcophagidae	Sarcophaga	Arthropoda	F	H	2.444
NC_053682.1	Sarcophaga minor	Insecta	Diptera	Sarcophagidae	Sarcophaga	Arthropoda	F	H	2.446
NC_047405.1	Sarcophaga tuberosa	Insecta	Diptera	Sarcophagidae	Sarcophaga	Arthropoda	F	H	2.451
NC_053686.1	Sarcophaga aegyptica	Insecta	Diptera	Sarcophagidae	Sarcophaga	Arthropoda	F	H	2.443
NC_053683.1	Sarcophaga pingi	Insecta	Diptera	Sarcophagidae	Sarcophaga	Arthropoda	F	H	2.446
NC_053668.1	Sarcophaga kawayuensis	Insecta	Diptera	Sarcophagidae	Sarcophaga	Arthropoda	F	H	2.446
NC_053673.1	Sarcophaga macroauriculata	Insecta	Diptera	Sarcophagidae	Sarcophaga	Arthropoda	F	H	2.445
NC_025574.1	Sarcophaga portschinskyi	Insecta	Diptera	Sarcophagidae	Sarcophaga	Arthropoda	F	H	2.445
NC_047404.1	Sarcophaga brevicornis	Insecta	Diptera	Sarcophagidae	Sarcophaga	Arthropoda	F	H	2.442
NC_053730.1	Sarcophila latifrons	Insecta	Diptera	Sarcophagidae	Sarcophila	Arthropoda	F	H	2.422
NC_039826.1	Sarcophaga dux	Insecta	Diptera	Sarcophagidae	Sarcophaga	Arthropoda	Parasitoid	H	2.443
NC_059869.1	Sarcotachina subcylindrica	Insecta	Diptera	Sarcophagidae	Sarcotachina	Arthropoda	Parasitoid	H	2.431
NC_050316.1	Norellisoma spinimanum	Insecta	Diptera	Scathophagidae	Norellia	Arthropoda	F	H	2.483
NC_024856.1	Scathophaga stercoraria	Insecta	Diptera	Scathophagidae	Scathophaga	Arthropoda	F	H	2.422
NC_046768.1	Dolichosciara megumiae	Insecta	Diptera	Sciaridae	Dolichosciara	Arthropoda	F	H	2.552
NC_053636.1	Pnyxia scabiei	Insecta	Diptera	Sciaridae	Pnyxia	Arthropoda	F	H	2.765
NC_046767.1	Sciara ruficauda	Insecta	Diptera	Sciaridae	Sciara	Arthropoda	F	H	2.477
NC_046769.1	Trichosia lengersdorfi	Insecta	Diptera	Sciaridae	Trichosia	Arthropoda	F	H	2.57
NC_026866.1	Nemopoda mamaevi	Insecta	Diptera	Sepsidae	Nemopoda	Arthropoda	F	H	2.352
NC_029753.1	Simulium aureohirtum	Insecta	Diptera	Simuliidae	Simulium	Arthropoda	MP	H	2.321
NC_050320.1	Simulium noelleri	Insecta	Diptera	Simuliidae	Simulium	Arthropoda	MP	H	2.31
NC_033348.1	Simulium variegatum	Insecta	Diptera	Simuliidae	Simulium	Arthropoda	MP	H	2.311
NC_040120.1	Simulium maculatum	Insecta	Diptera	Simuliidae	Simulium	Arthropoda	MP	H	2.303
NC_035232.1	Hermetia illucens	Insecta	Diptera	Stratiomyidae	Hermetia	Arthropoda	F	H	2.341
NC_054304.1	Nasimyia megacephala	Insecta	Diptera	Stratiomyidae	Nasimyia	Arthropoda	F	H	2.399
NC_053880.1	Parastratiosphecomyia szechuanensis	Insecta	Diptera	Stratiomyidae	Parastratiosphecomyia	Arthropoda	F	H	2.446
NC_060842.1	Ptecticus tenebrifer	Insecta	Diptera	Stratiomyidae	Ptecticus	Arthropoda	F	H	2.368
NC_054251.1	Tinda javana	Insecta	Diptera	Stratiomyidae	Tinda	Arthropoda	F	H	2.334
NC_044702.1	Paradyschiria parvula	Insecta	Diptera	Streblidae	Paradyschiria	Arthropoda	EctoP	I	2.591
NC_044652.1	Paratrichobius longicrus	Insecta	Diptera	Streblidae	Paratrichobius	Arthropoda	EctoP	H	2.496
NC_036481.1	Episyrphus balteatus	Insecta	Diptera	Syrphidae	Episyrphus	Arthropoda	F	H	2.468
NC_042910.1	Eristalinus tabanoides	Insecta	Diptera	Syrphidae	Eristalinus	Arthropoda	F	H	2.441
NC_042911.1	Eristalinus aeneus	Insecta	Diptera	Syrphidae	Eristalinus	Arthropoda	F	H	2.443
NC_042909.1	Eristalinus vicarians	Insecta	Diptera	Syrphidae	Eristalinus	Arthropoda	F	H	2.442
NC_042907.1	Eristalinus fuscicornis	Insecta	Diptera	Syrphidae	Eristalinus	Arthropoda	F	H	2.446
NC_042908.1	Eristalinus barclayi	Insecta	Diptera	Syrphidae	Eristalinus	Arthropoda	F	H	2.446
NC_052908.1	Eristalinus quinquestriatus	Insecta	Diptera	Syrphidae	Eristalinus	Arthropoda	F	H	2.452
NC_050932.1	Eristalis cerealis	Insecta	Diptera	Syrphidae	Eristalis	Arthropoda	F	H	2.42
NC_041143.1	Eristalis tenax	Insecta	Diptera	Syrphidae	Eristalis	Arthropoda	F	H	2.416
NC_036482.1	Eupeodes corollae	Insecta	Diptera	Syrphidae	Eupeodes	Arthropoda	F	H	2.466
NC_052907.1	Ferdinandea cuprea	Insecta	Diptera	Syrphidae	Ferdinandea	Arthropoda	F	H	2.421
NC_061032.1	Melanostoma mellinum	Insecta	Diptera	Syrphidae	Melanostoma	Arthropoda	F	H	2.474
NC_050968.1	Melanostoma scalare	Insecta	Diptera	Syrphidae	Melanostoma	Arthropoda	F	H	2.472
NC_051975.1	Melanostoma orientale	Insecta	Diptera	Syrphidae	Melanostoma	Arthropoda	F	H	2.468
NC_050314.1	Orthonevra geniculata	Insecta	Diptera	Syrphidae	Orthonevra	Arthropoda	F	H	2.426
NC_049124.1	Phytomia zonata	Insecta	Diptera	Syrphidae	Phytomia	Arthropoda	F	H	2.443
NC_056282.1	Platycheirus albimanus	Insecta	Diptera	Syrphidae	Platycheirus	Arthropoda	F	H	2.432
NC_008754.1	Simosyrphus grandicornis	Insecta	Diptera	Syrphidae	Simosyrphus	Arthropoda	F	H	2.469
NC_054190.1	Syrphus ribesii	Insecta	Diptera	Syrphidae	Syrphus	Arthropoda	F	H	2.456
NC_050969.1	Syrphus vitripennis	Insecta	Diptera	Syrphidae	Syrphus	Arthropoda	F	H	2.462
NC_056283.1	Syrphus torvus	Insecta	Diptera	Syrphidae	Syrphus	Arthropoda	F	H	2.459
NC_030000.1	Atylotus miser	Insecta	Diptera	Tabanidae	Atylotus	Arthropoda	MP	H	2.326
NC_008756.1	Cydistomyia duplonotata	Insecta	Diptera	Tabanidae	Cydistomyia	Arthropoda	MP	H	2.32
NC_059934.1	Haematopota vexativa	Insecta	Diptera	Tabanidae	Haematopota	Arthropoda	MP	H	2.319
NC_039963.1	Clemelis pullata	Insecta	Diptera	Tachinidae	Clemelis	Arthropoda	Parasitoid	H	2.541
NC_056896.1	Compsilura concinnata	Insecta	Diptera	Tachinidae	Compsilura	Arthropoda	Parasitoid	H	2.591
NC_060867.1	Cylindromyia intermedia	Insecta	Diptera	Tachinidae	Cylindromyia	Arthropoda	Parasitoid	H	2.582
NC_050938.1	Ectophasia rotundiventris	Insecta	Diptera	Tachinidae	Ectophasia	Arthropoda	Parasitoid	H	2.482
NC_018118.1	Elodia flavipalpis	Insecta	Diptera	Tachinidae	Elodia	Arthropoda	Parasitoid	H	2.559
NC_044409.1	Exorista japonica	Insecta	Diptera	Tachinidae	Exorista	Arthropoda	Parasitoid	H	2.524
NC_014704.1	Exorista sorbillans	Insecta	Diptera	Tachinidae	Exorista	Arthropoda	Parasitoid	H	2.545
NC_039824.1	Exorista civilis	Insecta	Diptera	Tachinidae	Exorista	Arthropoda	Parasitoid	H	2.538
NC_056374.1	Hamaxiella brunnescens	Insecta	Diptera	Tachinidae	Hamaxiella	Arthropoda	Parasitoid	H	2.587
NC_039823.1	Nemorilla maculosa	Insecta	Diptera	Tachinidae	Nemorilla	Arthropoda	Parasitoid	H	2.581
NC_041657.1	Palesisa nudioculata	Insecta	Diptera	Tachinidae	Palesisa	Arthropoda	Parasitoid	H	2.555
NC_056373.1	Periscepsia handlirschi	Insecta	Diptera	Tachinidae	Periscepsia	Arthropoda	Parasitoid	H	2.682
NC_019640.1	Rutilia goerlingiana	Insecta	Diptera	Tachinidae	Rutilia	Arthropoda	Parasitoid	H	2.579
NC_059870.1	Senotainia albifrons	Insecta	Diptera	Tachinidae	Senotainia	Arthropoda	Parasitoid	H	2.476
NC_050880.1	Subclytia rotundiventris	Insecta	Diptera	Tachinidae	Subclytia	Arthropoda	Parasitoid	H	2.564
NC_016202.1	Protoplasa fitchii	Insecta	Diptera	Tanyderidae	Protoplasa	Arthropoda	F	H	2.285
NC_034912.1	Anastrepha fraterculus	Insecta	Diptera	Tephritidae	Anastrepha	Arthropoda	F	H	2.393
NC_038164.1	Bactrocera tsuneonis	Insecta	Diptera	Tephritidae	Bactrocera	Arthropoda	F	H	2.461
NC_014402.1	Bactrocera minax	Insecta	Diptera	Tephritidae	Bactrocera	Arthropoda	F	H	2.464
NC_037723.1	Bactrocera ritsemai	Insecta	Diptera	Tephritidae	Bactrocera	Arthropoda	F	H	2.427
NC_005333.1	Bactrocera oleae	Insecta	Diptera	Tephritidae	Bactrocera	Arthropoda	F	H	2.418
NC_029466.1	Bactrocera latifrons	Insecta	Diptera	Tephritidae	Bactrocera	Arthropoda	F	H	2.436
NC_029468.1	Bactrocera umbrosa	Insecta	Diptera	Tephritidae	Bactrocera	Arthropoda	F	H	2.436
NC_028327.1	Bactrocera arecae	Insecta	Diptera	Tephritidae	Bactrocera	Arthropoda	F	H	2.413
NC_042712.1	Bactrocera biguttula	Insecta	Diptera	Tephritidae	Bactrocera	Arthropoda	F	H	2.415
NC_037722.1	Bactrocera limbifera	Insecta	Diptera	Tephritidae	Bactrocera	Arthropoda	F	H	2.414
NC_046521.1	Bactrocera rubigina	Insecta	Diptera	Tephritidae	Bactrocera	Arthropoda	F	H	2.43
NC_029467.1	Bactrocera melastomatos	Insecta	Diptera	Tephritidae	Bactrocera	Arthropoda	F	H	2.429
NC_014611.1	Bactrocera tryoni	Insecta	Diptera	Tephritidae	Bactrocera	Arthropoda	F	H	2.41
NC_008748.1	Bactrocera dorsalis	Insecta	Diptera	Tephritidae	Bactrocera	Arthropoda	F	H	2.414
NC_009772.1	Bactrocera carambolae	Insecta	Diptera	Tephritidae	Bactrocera	Arthropoda	F	H	2.413
NC_053983.1	Bactrocera thailandica	Insecta	Diptera	Tephritidae	Bactrocera	Arthropoda	F	H	2.411
NC_046952.1	Bactrocera ruiliensis	Insecta	Diptera	Tephritidae	Bactrocera	Arthropoda	F	H	2.413
NC_027725.1	Bactrocera zonata	Insecta	Diptera	Tephritidae	Bactrocera	Arthropoda	F	H	2.411
NC_018787.1	Bactrocera correcta	Insecta	Diptera	Tephritidae	Bactrocera	Arthropoda	F	H	2.411
NC_035497.1	Ceratitis fasciventris	Insecta	Diptera	Tephritidae	Ceratitis	Arthropoda	F	H	2.396
NC_000857.1	Ceratitis capitata	Insecta	Diptera	Tephritidae	Ceratitis	Arthropoda	F	H	2.397
NC_053847.1	Ceratitis rosa	Insecta	Diptera	Tephritidae	Ceratitis	Arthropoda	F	H	2.39
NC_053846.1	Ceratitis quilicii	Insecta	Diptera	Tephritidae	Ceratitis	Arthropoda	F	H	2.395
NC_043843.1	Dacus conopsoides	Insecta	Diptera	Tephritidae	Dacus	Arthropoda	F	H	2.442
NC_032690.1	Dacus longicornis	Insecta	Diptera	Tephritidae	Dacus	Arthropoda	F	H	2.441
NC_046468.1	Dacus bivittatus	Insecta	Diptera	Tephritidae	Dacus	Arthropoda	F	H	2.404
NC_053984.1	Dacus trimacula	Insecta	Diptera	Tephritidae	Dacus	Arthropoda	F	H	2.423
NC_052851.1	Felderimyia fuscipennis	Insecta	Diptera	Tephritidae	Felderimyia	Arthropoda	F	H	2.414
NC_020463.1	Procecidochares utilis	Insecta	Diptera	Tephritidae	Procecidochares	Arthropoda	F	H	2.673
NC_047184.1	Tephritis femoralis	Insecta	Diptera	Tephritidae	Tephritis	Arthropoda	F	H	2.537
NC_027254.1	Zeugodacus scutellatus	Insecta	Diptera	Tephritidae	Zeugodacus	Arthropoda	F	H	2.396
NC_052852.1	Zeugodacus cilifer	Insecta	Diptera	Tephritidae	Zeugodacus	Arthropoda	F	H	2.408
NC_049063.1	Zeugodacus proprediaphora	Insecta	Diptera	Tephritidae	Zeugodacus	Arthropoda	F	H	2.401
NC_028347.1	Zeugodacus diaphorus	Insecta	Diptera	Tephritidae	Zeugodacus	Arthropoda	F	H	2.4
NC_027290.1	Zeugodacus tau	Insecta	Diptera	Tephritidae	Zeugodacus	Arthropoda	F	H	2.401
NC_016056.1	Zeugodacus cucurbitae	Insecta	Diptera	Tephritidae	Zeugodacus	Arthropoda	F	H	2.419
NC_053982.1	Acidiella diversa	Insecta	Diptera	Tephritidae	Acidiella	Arthropoda	F	H	2.415
NC_053795.1	Tanyptera hebeiensis	Insecta	Diptera	Tipulidae	Tanyptera	Arthropoda	F	H	2.356
NC_030520.1	Tipula cockerelliana	Insecta	Diptera	Tipulidae	Tipula	Arthropoda	F	H	2.368
NC_050319.1	Tipula fascipennis	Insecta	Diptera	Tipulidae	Tipula	Arthropoda	F	H	2.357
NC_057055.1	Tipula nova	Insecta	Diptera	Tipulidae	Tipula	Arthropoda	F	H	2.351
NC_016173.1	Paracladura trichoptera	Insecta	Diptera	Trichoceridae	Paracladura	Arthropoda	F	H	2.371
NC_016169.1	Trichocera bimacula	Insecta	Diptera	Trichoceridae	Trichocera	Arthropoda	F	H	2.275
NC_051549.1	Coenomyia ferruginea	Insecta	Diptera	Xylophagaidae	Coenomyia	Arthropoda	F	H	2.313
NC_057973.1	Cincticostella fusca	Insecta	Ephemeroptera	Ephemerellidae	Cincticostella	Arthropoda	F	H	2.677
NC_050279.1	Ephemerella sp. Yunnan-2018	Insecta	Ephemeroptera	Ephemerellidae	Ephemerella	Arthropoda	F	H	2.665
NC_050281.1	Serratella sp. Yunnan-2018	Insecta	Ephemeroptera	Ephemerellidae	Serratella	Arthropoda	F	H	2.65
NC_050280.1	Serratella sp. Liaoning-2019	Insecta	Ephemeroptera	Ephemerellidae	Serratella	Arthropoda	F	H	2.639
NC_050282.1	Serratella zapekinae	Insecta	Ephemeroptera	Ephemerellidae	Serratella	Arthropoda	F	H	2.626
NC_050283.1	Torleya grandiforceps	Insecta	Ephemeroptera	Ephemerellidae	Torleya	Arthropoda	F	H	2.71
NC_057972.1	Torleya mikhaili	Insecta	Ephemeroptera	Ephemerellidae	Torleya	Arthropoda	F	H	2.681
NC_050284.1	Torleya nepalica	Insecta	Ephemeroptera	Ephemerellidae	Torleya	Arthropoda	F	H	2.714
NC_012645.1	Ephemera orientalis	Insecta	Ephemeroptera	Ephemeridae	Ephemera	Arthropoda	F	H	2.494
NC_039612.1	Epeorus herklotsi	Insecta	Ephemeroptera	Heptageniidae	Epeorus	Arthropoda	F	H	2.479
NC_057491.1	Epeorus carinatus	Insecta	Ephemeroptera	Heptageniidae	Epeorus	Arthropoda	F	H	2.486
NC_057490.1	Epeorus dayongensis	Insecta	Ephemeroptera	Heptageniidae	Epeorus	Arthropoda	F	H	2.478
NC_011359.1	Parafronurus youi	Insecta	Ephemeroptera	Heptageniidae	Parafronurus	Arthropoda	F	H	2.472
NC_042163.1	Isonychia kiangsinensis	Insecta	Ephemeroptera	Isonychiidae	Isonychia	Arthropoda	F	H	2.498
NC_060539.1	Leptophlebia marginata	Insecta	Ephemeroptera	Leptophlebiidae	Leptophlebia	Arthropoda	F	H	2.478
NC_060540.1	Leptophlebia vespertina	Insecta	Ephemeroptera	Leptophlebiidae	Leptophlebia	Arthropoda	F	H	2.478
NC_013822.1	Siphlonurus immanis	Insecta	Ephemeroptera	Siphlonuridae	Siphlonurus	Arthropoda	F	H	2.483
NC_042801.1	Anaxandra taurina	Insecta	Hemiptera	Acanthosomatidae	Anaxandra	Arthropoda	F	H	3.02
NC_058975.1	Sastragala esakii	Insecta	Hemiptera	Acanthosomatidae	Sastragala	Arthropoda	F	H	2.98
NC_026699.1	Darthula hardwickii	Insecta	Hemiptera	Aetalionidae	Darthula	Arthropoda	F	H	3.546
NC_005939.1	Aleurodicus dugesii	Insecta	Hemiptera	Aleyrodidae	Aleurodicus	Arthropoda	F	H	3.866
NC_024056.1	Bemisia afer	Insecta	Hemiptera	Aleyrodidae	Bemisia	Arthropoda	F	H	4.516
NC_006279.1	Bemisia tabaci	Insecta	Hemiptera	Aleyrodidae	Bemisia	Arthropoda	F	H	4.738
NC_050930.1	Crenidorsum turpiniae	Insecta	Hemiptera	Aleyrodidae	Crenidorsum	Arthropoda	F	H	4.738
NC_060433.1	Pealius machili	Insecta	Hemiptera	Aleyrodidae	Pealius	Arthropoda	F	H	4.418
NC_006292.1	Tetraleurodes acaciae	Insecta	Hemiptera	Aleyrodidae	Tetraleurodes	Arthropoda	F	H	4.852
NC_006280.1	Trialeurodes vaporariorum	Insecta	Hemiptera	Aleyrodidae	Trialeurodes	Arthropoda	F	H	4.44
NC_056299.1	Aleyrodes shizuokensis	Insecta	Hemiptera	Aleyrodidae	Aleyrodes	Arthropoda	F	H	4.245
NC_029155.1	Aleurocanthus spiniferus	Insecta	Hemiptera	Aleyrodidae	Aleurocanthus	Arthropoda	F	H	4.876
NC_012462.1	Riptortus pedestris	Insecta	Hemiptera	Alydidae	Riptortus	Arthropoda	F	H	2.911
NC_012429.1	Orius niger	Insecta	Hemiptera	Anthocoridae	Orius	Arthropoda	F	H	2.858
NC_024583.1	Orius sauteri	Insecta	Hemiptera	Anthocoridae	Orius	Arthropoda	F	H	2.855
NC_042679.1	Tetraphleps aterrimus	Insecta	Hemiptera	Anthocoridae	Tetraphleps	Arthropoda	F	H	2.89
NC_038108.1	Anoeconeossa unicornuta	Insecta	Hemiptera	Aphalaridae	Anoeconeossa	Arthropoda	F	H	4.154
NC_038147.1	Blastopsylla occidentalis	Insecta	Hemiptera	Aphalaridae	Blastopsylla	Arthropoda	F	H	4.168
NC_038111.1	Lanthanaphalara mira	Insecta	Hemiptera	Aphalaridae	Lanthanaphalara	Arthropoda	F	H	4.132
NC_037370.1	Aphelocheirus jendeki	Insecta	Hemiptera	Aphelocheiridae	Aphelocheirus	Arthropoda	F	H	2.819
NC_045236.1	Aphis glycines	Insecta	Hemiptera	Aphididae	Aphis	Arthropoda	F	I	3.928
NC_024581.1	Aphis gossypii	Insecta	Hemiptera	Aphididae	Aphis	Arthropoda	F	I	3.924
NC_039988.1	Aphis fabae mordvilkoi	Insecta	Hemiptera	Aphididae	Aphis	Arthropoda	F	I	3.926
NC_053819.1	Aphis spiraecola	Insecta	Hemiptera	Aphididae	Aphis	Arthropoda	F	I	3.922
NC_043903.1	Aphis citricidus	Insecta	Hemiptera	Aphididae	Aphis	Arthropoda	F	I	3.962
NC_052865.1	Aphis aurantii	Insecta	Hemiptera	Aphididae	Aphis	Arthropoda	F	I	3.922
NC_031387.1	Aphis craccivora	Insecta	Hemiptera	Aphididae	Aphis	Arthropoda	F	I	3.924
NC_056270.1	Brevicoryne brassicae	Insecta	Hemiptera	Aphididae	Brevicoryne	Arthropoda	F	I	3.926
NC_022682.1	Cavariella salicicola	Insecta	Hemiptera	Aphididae	Cavariella	Arthropoda	F	I	3.945
NC_024926.1	Cervaphis quercus	Insecta	Hemiptera	Aphididae	Cervaphis	Arthropoda	F	I	4.003
NC_022727.1	Diuraphis noxia	Insecta	Hemiptera	Aphididae	Diuraphis	Arthropoda	F	I	3.937
NC_054157.1	Eutrichosiphum pasaniae	Insecta	Hemiptera	Aphididae	Eutrichosiphum	Arthropoda	F	I	3.988
NC_048525.1	Greenidea ficicola	Insecta	Hemiptera	Aphididae	Greenidea	Arthropoda	F	I	3.973
NC_041198.1	Greenidea psidii	Insecta	Hemiptera	Aphididae	Greenidea	Arthropoda	F	I	3.972
NC_050904.1	Hyalopterus pruni	Insecta	Hemiptera	Aphididae	Hyalopterus	Arthropoda	F	I	3.932
NC_045897.1	Indomegoura indica	Insecta	Hemiptera	Aphididae	Indomegoura	Arthropoda	F	I	3.915
NC_054348.1	Mollitrichosiphum tenuicorpus	Insecta	Hemiptera	Aphididae	Mollitrichosiphum	Arthropoda	F	I	3.992
NC_029727.1	Myzus persicae	Insecta	Hemiptera	Aphididae	Myzus	Arthropoda	F	I	3.929
NC_057970.1	Neotoxoptera formosana	Insecta	Hemiptera	Aphididae	Neotoxoptera	Arthropoda	F	I	3.918
NC_046740.1	Rhopalosiphum nymphaeae	Insecta	Hemiptera	Aphididae	Rhopalosiphum	Arthropoda	F	I	3.921
NC_006158.1	Schizaphis graminum	Insecta	Hemiptera	Aphididae	Schizaphis	Arthropoda	F	I	3.927
NC_024683.1	Sitobion avenae	Insecta	Hemiptera	Aphididae	Sitobion	Arthropoda	F	I	3.905
NC_053790.1	Stomaphis sinisalicis	Insecta	Hemiptera	Aphididae	Stomaphis	Arthropoda	F	I	3.959
NC_060838.1	Tuberolachnus salignus	Insecta	Hemiptera	Aphididae	Tuberolachnus	Arthropoda	F	I	3.933
NC_011594.1	Acyrthosiphon pisum	Insecta	Hemiptera	Aphididae	Acyrthosiphon	Arthropoda	F	H	3.904
NC_005944.1	Philaenus spumarius	Insecta	Hemiptera	Aphrophoridae	Philaenus	Arthropoda	F	H	2.809
NC_030360.1	Aneurus similis	Insecta	Hemiptera	Aradidae	Aneurus	Arthropoda	F	I	3.142
NC_030361.1	Aneurus sublobatus	Insecta	Hemiptera	Aradidae	Aneurus	Arthropoda	F	I	3.15
NC_030362.1	Aradus compar	Insecta	Hemiptera	Aradidae	Aradus	Arthropoda	F	H	3.189
NC_022670.1	Brachyrhynchus hsiaoi	Insecta	Hemiptera	Aradidae	Brachyrhynchus	Arthropoda	F	H	3.28
NC_030363.1	Libiocoris heissi	Insecta	Hemiptera	Aradidae	Libiocoris	Arthropoda	F	H	3.32
NC_012459.1	Neuroctenus parus	Insecta	Hemiptera	Aradidae	Neuroctenus	Arthropoda	F	H	3.147
NC_056774.1	Lethocerus indicus	Insecta	Hemiptera	Belostomatidae	Lethocerus	Arthropoda	F	H	2.884
NC_037373.1	Metatropis longirostris	Insecta	Hemiptera	Berytidae	Metatropis	Arthropoda	F	H	2.933
NC_012464.1	Yemmalysus parallelus	Insecta	Hemiptera	Berytidae	Yemmalysus	Arthropoda	F	H	2.959
NC_059809.1	Bambusicaliscelis fanjingensis	Insecta	Hemiptera	Caliscelidae	Bambusicaliscelis	Arthropoda	F	H	3.565
NC_059808.1	Bambusicaliscelis flavus	Insecta	Hemiptera	Caliscelidae	Bambusicaliscelis	Arthropoda	F	H	3.592
NC_059810.1	Youtuus strigatus	Insecta	Hemiptera	Caliscelidae	Youtuus	Arthropoda	F	H	3.582
NC_059811.1	Youtuus erythrus	Insecta	Hemiptera	Caliscelidae	Youtuus	Arthropoda	F	H	3.579
NC_036302.1	Calophya californica	Insecta	Hemiptera	Calophyidae	Calophya	Arthropoda	F	H	4.429
NC_038107.1	Allocarsidara bakeri	Insecta	Hemiptera	Carsidaridae	Allocarsidara	Arthropoda	F	H	4.033
NC_038112.1	Paracarsidara gigantea	Insecta	Hemiptera	Carsidaridae	Paracarsidara	Arthropoda	F	H	3.976
NC_015799.1	Abidama producta	Insecta	Hemiptera	Cercopidae	Abidama	Arthropoda	F	H	2.891
NC_025495.1	Aeneolamia contigua	Insecta	Hemiptera	Cercopidae	Aeneolamia	Arthropoda	F	H	2.887
NC_020031.1	Callitettix versicolor	Insecta	Hemiptera	Cercopidae	Callitettix	Arthropoda	F	H	2.909
NC_025496.1	Callitettix biformis	Insecta	Hemiptera	Cercopidae	Callitettix	Arthropoda	F	H	2.869
NC_025497.1	Callitettix braconoides	Insecta	Hemiptera	Cercopidae	Callitettix	Arthropoda	F	H	2.868
NC_040114.1	Cosmoscarta bispecularis	Insecta	Hemiptera	Cercopidae	Cosmoscarta	Arthropoda	F	H	2.889
NC_040115.1	Cosmoscarta dorsimacula	Insecta	Hemiptera	Cercopidae	Cosmoscarta	Arthropoda	F	H	2.899
NC_021100.1	Paphnutius ruficeps	Insecta	Hemiptera	Cercopidae	Paphnutius	Arthropoda	F	H	2.957
NC_039157.1	Phymatostetha huangshanensis (nomen nudum)	Insecta	Hemiptera	Cercopidae	Phymatostetha	Arthropoda	F	H	2.886
NC_045238.1	Abrus expansivus	Insecta	Hemiptera	Cicadellidae	Abrus	Arthropoda	F	H	3.365
NC_056921.1	Balala fujiana	Insecta	Hemiptera	Cicadellidae	Balala	Arthropoda	F	H	3.476
NC_045858.1	Batracomorphus lateprocessus	Insecta	Hemiptera	Cicadellidae	Batracomorphus	Arthropoda	F	H	3.545
NC_060293.1	Bothrogonia shuana	Insecta	Hemiptera	Cicadellidae	Bothrogonia	Arthropoda	F	H	3.2
NC_049896.1	Bothrogonia yunana	Insecta	Hemiptera	Cicadellidae	Bothrogonia	Arthropoda	F	H	3.199
NC_049894.1	Bothrogonia qiongana	Insecta	Hemiptera	Cicadellidae	Bothrogonia	Arthropoda	F	H	3.2
NC_049895.1	Bothrogonia tongmaiana	Insecta	Hemiptera	Cicadellidae	Bothrogonia	Arthropoda	F	H	3.189
NC_060980.1	Changbaninus pleiospicules	Insecta	Hemiptera	Cicadellidae	Changbaninus	Arthropoda	F	H	3.278
NC_049087.1	Cofana yasumatsui	Insecta	Hemiptera	Cicadellidae	Cofana	Arthropoda	F	H	3.326
NC_028154.1	Drabescoides nuchalis	Insecta	Hemiptera	Cicadellidae	Drabescoides	Arthropoda	F	H	3.376
NC_050258.1	Drabescus ineffectus	Insecta	Hemiptera	Cicadellidae	Drabescus	Arthropoda	F	H	3.361
NC_035684.1	Durgades nigropicta	Insecta	Hemiptera	Cicadellidae	Durgades	Arthropoda	F	H	3.21
NC_024838.1	Empoasca vitis	Insecta	Hemiptera	Cicadellidae	Empoasca	Arthropoda	F	H	3.467
NC_048516.1	Empoascanara sipra	Insecta	Hemiptera	Cicadellidae	Empoascanara	Arthropoda	F	H	3.407
NC_057252.1	Fieberiella septentrionalis	Insecta	Hemiptera	Cicadellidae	Fieberiella	Arthropoda	F	H	3.155
NC_056102.1	Gunungidia aurantiifasciata	Insecta	Hemiptera	Cicadellidae	Gunungidia	Arthropoda	F	H	3.362
NC_006899.1	Homalodisca vitripennis	Insecta	Hemiptera	Cicadellidae	Homalodisca	Arthropoda	F	H	3.184
NC_056920.1	Hylica paradoxa	Insecta	Hemiptera	Cicadellidae	Hylica	Arthropoda	F	H	3.45
NC_046066.1	Iassus dorsalis	Insecta	Hemiptera	Cicadellidae	Iassus	Arthropoda	F	H	3.445
NC_039741.1	Idiocerus laurifoliae	Insecta	Hemiptera	Cicadellidae	Idiocerus	Arthropoda	F	H	3.207
NC_046048.1	Idiocerus salicis	Insecta	Hemiptera	Cicadellidae	Idiocerus	Arthropoda	F	H	3.207
NC_029203.1	Idioscopus nitidulus	Insecta	Hemiptera	Cicadellidae	Idioscopus	Arthropoda	F	H	3.255
NC_039642.1	Idioscopus clypealis	Insecta	Hemiptera	Cicadellidae	Idioscopus	Arthropoda	F	H	3.236
NC_035685.1	Japanagallia spinosa	Insecta	Hemiptera	Cicadellidae	Japanagallia	Arthropoda	F	H	3.242
NC_036298.1	Japananus hyalinus	Insecta	Hemiptera	Cicadellidae	Japananus	Arthropoda	F	H	3.352
NC_056922.1	Kalasha nativa	Insecta	Hemiptera	Cicadellidae	Kalasha	Arthropoda	F	H	3.602
NC_046068.1	Krisna rufimarginata	Insecta	Hemiptera	Cicadellidae	Krisna	Arthropoda	F	H	3.472
NC_046067.1	Krisna concava	Insecta	Hemiptera	Cicadellidae	Krisna	Arthropoda	F	H	3.503
NC_046037.1	Limassolla lingchuanensis	Insecta	Hemiptera	Cicadellidae	Limassolla	Arthropoda	F	H	3.466
NC_042723.1	Macropsis notata	Insecta	Hemiptera	Cicadellidae	Macropsis	Arthropoda	F	H	3.276
NC_039560.1	Macrosteles quadrimaculatus	Insecta	Hemiptera	Cicadellidae	Macrosteles	Arthropoda	F	H	3.305
NC_034781.1	Macrosteles quadrilineatus	Insecta	Hemiptera	Cicadellidae	Macrosteles	Arthropoda	F	H	3.265
NC_036296.1	Maiestas dorsalis	Insecta	Hemiptera	Cicadellidae	Maiestas	Arthropoda	F	H	3.253
NC_037210.1	Matsumurasca onukii	Insecta	Hemiptera	Cicadellidae	Matsumurasca	Arthropoda	F	H	3.47
NC_051539.1	Metidiocerus sp. ZB-2019	Insecta	Hemiptera	Cicadellidae	Metidiocerus	Arthropoda	F	H	3.188
NC_060773.1	Mimotettix multispinosus	Insecta	Hemiptera	Cicadellidae	Mimotettix	Arthropoda	F	H	3.268
NC_053559.1	Mukaria splendida	Insecta	Hemiptera	Cicadellidae	Mukaria	Arthropoda	F	H	3.395
NC_056923.1	Nacolus tuberculatus	Insecta	Hemiptera	Cicadellidae	Nacolus	Arthropoda	F	H	3.471
NC_026977.1	Nephotettix cincticeps	Insecta	Hemiptera	Cicadellidae	Nephotettix	Arthropoda	F	H	3.544
NC_057966.1	Olidiana tongmaiensis	Insecta	Hemiptera	Cicadellidae	Olidiana	Arthropoda	F	H	3.5
NC_057964.1	Olidiana obliquea	Insecta	Hemiptera	Cicadellidae	Olidiana	Arthropoda	F	H	3.543
NC_057965.1	Olidiana ritcheri	Insecta	Hemiptera	Cicadellidae	Olidiana	Arthropoda	F	H	3.56
NC_057963.1	Olidiana longisticka	Insecta	Hemiptera	Cicadellidae	Olidiana	Arthropoda	F	H	3.542
NC_045207.1	Olidiana ritcheriina	Insecta	Hemiptera	Cicadellidae	Olidiana	Arthropoda	F	H	3.552
NC_047464.1	Paraahimia luodianensis	Insecta	Hemiptera	Cicadellidae	Paraahimia	Arthropoda	F	H	3.445
NC_045270.1	Paramacrosteles nigromaculatus	Insecta	Hemiptera	Cicadellidae	Paramacrosteles	Arthropoda	F	H	3.276
NC_060771.1	Parascaphoidella transversa	Insecta	Hemiptera	Cicadellidae	Parascaphoidella	Arthropoda	F	H	3.284
NC_053918.1	Parazyginella tiani	Insecta	Hemiptera	Cicadellidae	Parazyginella	Arthropoda	F	H	3.454
NC_051525.1	Penthimia melanocephala	Insecta	Hemiptera	Cicadellidae	Penthimia	Arthropoda	F	H	3.236
NC_051527.1	Petalocephala chlorophana	Insecta	Hemiptera	Cicadellidae	Petalocephala	Arthropoda	F	H	3.852
NC_060772.1	Phlogotettix cyclops	Insecta	Hemiptera	Cicadellidae	Phlogotettix	Arthropoda	F	H	3.323
NC_056240.1	Phlogotettix monozoneus	Insecta	Hemiptera	Cicadellidae	Phlogotettix	Arthropoda	F	H	3.309
NC_060774.1	Phlogothamnus polymaculatus	Insecta	Hemiptera	Cicadellidae	Phlogothamnus	Arthropoda	F	H	3.287
NC_039427.1	Populicerus populi	Insecta	Hemiptera	Cicadellidae	Populicerus	Arthropoda	F	H	3.244
NC_050982.1	Populicerus confusus	Insecta	Hemiptera	Cicadellidae	Populicerus	Arthropoda	F	H	3.21
NC_051985.1	Reticuluma hamata	Insecta	Hemiptera	Cicadellidae	Reticuluma	Arthropoda	F	H	3.294
NC_050257.1	Roxasellana stellata	Insecta	Hemiptera	Cicadellidae	Roxasellana	Arthropoda	F	H	3.397
NC_060770.1	Scaphoideus maculatus	Insecta	Hemiptera	Cicadellidae	Scaphoideus	Arthropoda	F	H	3.278
NC_051528.1	Tituria sagittata	Insecta	Hemiptera	Cicadellidae	Tituria	Arthropoda	F	H	3.851
NC_046701.1	Tituria pyramidata	Insecta	Hemiptera	Cicadellidae	Tituria	Arthropoda	F	H	3.881
NC_036480.1	Trocnadella arisana	Insecta	Hemiptera	Cicadellidae	Trocnadella	Arthropoda	F	H	3.608
NC_036131.1	Yanocephalus yanonis	Insecta	Hemiptera	Cicadellidae	Yanocephalus	Arthropoda	F	H	3.369
NC_052876.1	Zyginella minuta	Insecta	Hemiptera	Cicadellidae	Zyginella	Arthropoda	F	H	3.344
NC_053870.1	Cicadetta abscondita	Insecta	Hemiptera	Cicadidae	Cicadetta	Arthropoda	F	H	3.117
NC_058223.1	Cryptotympana atrata	Insecta	Hemiptera	Cicadidae	Cryptotympana	Arthropoda	F	H	3.032
NC_060717.1	Karenia caelatata	Insecta	Hemiptera	Cicadidae	Karenia	Arthropoda	F	H	2.985
NC_041654.1	Magicicada tredecassini	Insecta	Hemiptera	Cicadidae	Magicicada	Arthropoda	F	H	3.168
NC_041653.1	Magicicada cassinii	Insecta	Hemiptera	Cicadidae	Magicicada	Arthropoda	F	H	3.169
NC_041656.1	Magicicada tredecula	Insecta	Hemiptera	Cicadidae	Magicicada	Arthropoda	F	H	3.157
NC_041655.1	Magicicada septendecula	Insecta	Hemiptera	Cicadidae	Magicicada	Arthropoda	F	H	3.158
NC_041652.1	Magicicada tredecim	Insecta	Hemiptera	Cicadidae	Magicicada	Arthropoda	F	H	3.155
NC_041651.1	Magicicada neotredecim	Insecta	Hemiptera	Cicadidae	Magicicada	Arthropoda	F	H	3.154
NC_041650.1	Magicicada septendecim	Insecta	Hemiptera	Cicadidae	Magicicada	Arthropoda	F	H	3.154
NC_030043.1	Cimex lectularius	Insecta	Hemiptera	Cimicidae	Cimex	Arthropoda	MP	L	3.256
NC_057479.1	Didesmococcus koreanus	Insecta	Hemiptera	Coccidae	Didesmococcus	Arthropoda	F	H	10.521
NC_012460.1	Phaenacantha marcida	Insecta	Hemiptera	Colobathristidae	Phaenacantha	Arthropoda	F	H	3.116
NC_035509.1	Anoplocnemis curvipes	Insecta	Hemiptera	Coreidae	Anoplocnemis	Arthropoda	F	H	2.914
NC_050997.1	Cletus punctiger	Insecta	Hemiptera	Coreidae	Cletus	Arthropoda	F	H	2.919
NC_053874.1	Cletus rubidiventris	Insecta	Hemiptera	Coreidae	Cletus	Arthropoda	F	H	2.922
NC_042806.1	Cloresmus pulchellus	Insecta	Hemiptera	Coreidae	Cloresmus	Arthropoda	F	H	2.998
NC_046833.1	Enoplops potanini	Insecta	Hemiptera	Coreidae	Enoplops	Arthropoda	F	H	2.961
NC_012456.1	Hydaropsis longirostris	Insecta	Hemiptera	Coreidae	Hydaropsis	Arthropoda	F	H	2.93
NC_042809.1	Leptoglossus membranaceus	Insecta	Hemiptera	Coreidae	Leptoglossus	Arthropoda	F	H	2.96
NC_042811.1	Mictis tenebrosa	Insecta	Hemiptera	Coreidae	Mictis	Arthropoda	F	H	2.953
NC_042807.1	Molipteryx lunata	Insecta	Hemiptera	Coreidae	Molipteryx	Arthropoda	F	H	3.101
NC_037376.1	Notopteryx soror	Insecta	Hemiptera	Coreidae	Notopteryx	Arthropoda	F	H	3.004
NC_042814.1	Pseudomictis brevicornis	Insecta	Hemiptera	Coreidae	Pseudomictis	Arthropoda	F	H	2.95
NC_042429.1	Adrisa magna	Insecta	Hemiptera	Cydnidae	Adrisa	Arthropoda	F	H	2.903
NC_058963.1	Aethus nigritus	Insecta	Hemiptera	Cydnidae	Aethus	Arthropoda	F	H	3.055
NC_058970.1	Macroscytus subaeneus	Insecta	Hemiptera	Cydnidae	Macroscytus	Arthropoda	F	H	3.049
NC_012457.1	Macroscytus gibbulus	Insecta	Hemiptera	Cydnidae	Macroscytus	Arthropoda	F	H	3.044
NC_042800.1	Scoparipes salvazai	Insecta	Hemiptera	Cydnidae	Scoparipes	Arthropoda	F	H	2.915
NC_052690.1	Bambusiphaga taibaishana	Insecta	Hemiptera	Delphacidae	Bambusiphaga	Arthropoda	F	H	3.758
NC_052689.1	Bambusiphaga furca	Insecta	Hemiptera	Delphacidae	Bambusiphaga	Arthropoda	F	H	3.736
NC_037181.1	Changeondelphax velitchkovskyi	Insecta	Hemiptera	Delphacidae	Changeondelphax	Arthropoda	F	H	3.78
NC_052691.1	Chloriona tateyamana	Insecta	Hemiptera	Delphacidae	Chloriona	Arthropoda	F	H	3.799
NC_052692.1	Epeurysa nawaii	Insecta	Hemiptera	Delphacidae	Epeurysa	Arthropoda	F	H	3.742
NC_052693.1	Ishiharodelphax matsuyamensis	Insecta	Hemiptera	Delphacidae	Ishiharodelphax	Arthropoda	F	H	3.869
NC_013706.1	Laodelphax striatellus	Insecta	Hemiptera	Delphacidae	Laodelphax	Arthropoda	F	H	3.806
NC_024627.1	Nilaparvata muiri	Insecta	Hemiptera	Delphacidae	Nilaparvata	Arthropoda	F	H	3.829
NC_033388.1	Nilaparvata bakeri	Insecta	Hemiptera	Delphacidae	Nilaparvata	Arthropoda	F	H	3.848
NC_021748.1	Nilaparvata lugens	Insecta	Hemiptera	Delphacidae	Nilaparvata	Arthropoda	F	H	3.807
NC_037182.1	Peregrinus maidis	Insecta	Hemiptera	Delphacidae	Peregrinus	Arthropoda	F	H	3.755
NC_052694.1	Perkinsiella saccharicida	Insecta	Hemiptera	Delphacidae	Perkinsiella	Arthropoda	F	H	3.716
NC_042179.1	Saccharosydne procerus	Insecta	Hemiptera	Delphacidae	Saccharosydne	Arthropoda	F	H	3.709
NC_042180.1	Sogatella vibix	Insecta	Hemiptera	Delphacidae	Sogatella	Arthropoda	F	H	3.866
NC_056127.1	Sogatella kolophon	Insecta	Hemiptera	Delphacidae	Sogatella	Arthropoda	F	H	3.874
NC_021417.1	Sogatella furcifera	Insecta	Hemiptera	Delphacidae	Sogatella	Arthropoda	F	H	3.901
NC_052695.1	Tropidocephala brunnipennis	Insecta	Hemiptera	Delphacidae	Tropidocephala	Arthropoda	F	H	3.769
NC_037739.1	Cyclopelta parva	Insecta	Hemiptera	Dinidoridae	Cyclopelta	Arthropoda	F	H	3.092
NC_042810.1	Megymenum gracilicorne	Insecta	Hemiptera	Dinidoridae	Megymenum	Arthropoda	F	H	3.003
NC_016017.1	Stenopirates sp. HL-2011	Insecta	Hemiptera	Enicocephalidae	Stenopirates	Arthropoda	F	H	3.095
NC_012617.1	Geisha distinctissima	Insecta	Hemiptera	Flatidae	Geisha	Arthropoda	F	H	3.512
NC_045075.1	Aphaena amabilis	Insecta	Hemiptera	Fulgoridae	Aphaena	Arthropoda	F	H	3.567
NC_056249.1	Lycorma meliae	Insecta	Hemiptera	Fulgoridae	Lycorma	Arthropoda	F	H	3.572
NC_012835.1	Lycorma delicatula	Insecta	Hemiptera	Fulgoridae	Lycorma	Arthropoda	F	H	3.569
NC_057613.1	Pyrops candelaria	Insecta	Hemiptera	Fulgoridae	Pyrops	Arthropoda	F	H	3.592
NC_012838.1	Nerthra indica	Insecta	Hemiptera	Gelastocoridae	Nerthra	Arthropoda	F	H	2.982
NC_012424.1	Geocoris pallidipennis	Insecta	Hemiptera	Geocoridae	Geocoris	Arthropoda	F	H	3.002
NC_012841.1	Aquarius paludum	Insecta	Hemiptera	Gerridae	Aquarius	Arthropoda	F	H	2.805
NC_041084.1	Gigantometra gigas	Insecta	Hemiptera	Gerridae	Gigantometra	Arthropoda	F	H	2.835
NC_060694.1	Halobates hayanus	Insecta	Hemiptera	Gerridae	Halobates	Arthropoda	F	H	2.861
NC_060690.1	Halobates proavus	Insecta	Hemiptera	Gerridae	Halobates	Arthropoda	F	H	2.851
NC_060596.1	Halobates calyptus	Insecta	Hemiptera	Gerridae	Halobates	Arthropoda	F	H	2.861
NC_060691.1	Halobates maculatus	Insecta	Hemiptera	Gerridae	Halobates	Arthropoda	F	H	2.862
NC_060597.1	Halobates peronis	Insecta	Hemiptera	Gerridae	Halobates	Arthropoda	F	H	2.869
NC_044724.1	Limnogonus intermedius	Insecta	Hemiptera	Gerridae	Limnogonus	Arthropoda	F	H	2.831
NC_044722.1	Limnogonus hypoleucus	Insecta	Hemiptera	Gerridae	Limnogonus	Arthropoda	F	H	2.855
NC_044723.1	Limnogonus poissoni	Insecta	Hemiptera	Gerridae	Limnogonus	Arthropoda	F	H	2.844
NC_058922.1	Metrocoris esakii	Insecta	Hemiptera	Gerridae	Metrocoris	Arthropoda	F	H	2.821
NC_060718.1	Potamometra macrokosos	Insecta	Hemiptera	Gerridae	Potamometra	Arthropoda	F	H	2.824
NC_060721.1	Potamometra berezowskii	Insecta	Hemiptera	Gerridae	Potamometra	Arthropoda	F	H	2.823
NC_060720.1	Potamometra tibetensis	Insecta	Hemiptera	Gerridae	Potamometra	Arthropoda	F	H	2.825
NC_060719.1	Potamometra zhengi	Insecta	Hemiptera	Gerridae	Potamometra	Arthropoda	F	H	2.818
NC_060693.1	Thetibates serena	Insecta	Hemiptera	Gerridae	Thetibates	Arthropoda	F	H	2.922
NC_012822.1	Helotrephes sp. NKMT027	Insecta	Hemiptera	Helotrephidae	Helotrephes	Arthropoda	F	I	3.074
NC_038110.1	Homotoma ficus	Insecta	Hemiptera	Homotomidae	Homotoma	Arthropoda	F	H	3.888
NC_037225.1	Mycopsylla proxima	Insecta	Hemiptera	Homotomidae	Mycopsylla	Arthropoda	F	H	4.013
NC_037224.1	Mycopsylla fici	Insecta	Hemiptera	Homotomidae	Mycopsylla	Arthropoda	F	H	4.029
NC_050942.1	Hamamelistes spinosus	Insecta	Hemiptera	Hormaphididae	Hamamelistes	Arthropoda	F	H	3.947
NC_029495.1	Hormaphis betulae	Insecta	Hemiptera	Hormaphididae	Hormaphis	Arthropoda	F	H	3.94
NC_044640.1	Pseudoregma bambucicola	Insecta	Hemiptera	Hormaphididae	Pseudoregma	Arthropoda	F	H	3.822
NC_053624.1	Schizoneuraphis gallarum	Insecta	Hemiptera	Hormaphididae	Schizoneuraphis	Arthropoda	F	H	3.943
NC_012842.1	Hydrometra greeni	Insecta	Hemiptera	Hydrometridae	Hydrometra	Arthropoda	F	H	3.088
NC_012432.1	Physopelta gutta	Insecta	Hemiptera	Largidae	Physopelta	Arthropoda	F	H	3.028
NC_042433.1	Physopelta cincticollis	Insecta	Hemiptera	Largidae	Physopelta	Arthropoda	F	H	3.024
NC_042432.1	Physopelta slanbuschii	Insecta	Hemiptera	Largidae	Physopelta	Arthropoda	F	H	3.032
NC_036352.1	Diaphorina lycii	Insecta	Hemiptera	Liviidae	Diaphorina	Arthropoda	F	H	4.305
NC_030214.1	Diaphorina citri	Insecta	Hemiptera	Liviidae	Diaphorina	Arthropoda	F	H	4.322
NC_038109.1	Diclidophlebia paucipunctata	Insecta	Hemiptera	Liviidae	Diclidophlebia	Arthropoda	F	H	4.371
NC_038134.1	Euphyllura phillyreae	Insecta	Hemiptera	Liviidae	Euphyllura	Arthropoda	F	H	4.071
NC_038137.1	Livia junci	Insecta	Hemiptera	Liviidae	Livia	Arthropoda	F	H	4.203
NC_053635.1	Paurocephala sauteri	Insecta	Hemiptera	Liviidae	Paurocephala	Arthropoda	F	H	4.321
NC_053739.1	Lophops carinata	Insecta	Hemiptera	Lophopidae	Lophops	Arthropoda	F	H	3.687
NC_050167.1	Nysius fuscovittatus	Insecta	Hemiptera	Lygaeidae	Nysius	Arthropoda	F	H	3.033
NC_056293.1	Tropidothorax cruciger	Insecta	Hemiptera	Lygaeidae	Tropidothorax	Arthropoda	F	H	3.103
NC_020772.1	Chauliops fallax	Insecta	Hemiptera	Malcidae	Chauliops	Arthropoda	F	H	2.99
NC_012458.1	Malcus inconspicuus	Insecta	Hemiptera	Malcidae	Malcus	Arthropoda	F	H	3.142
NC_060743.1	Anchon lineatum	Insecta	Hemiptera	Membracidae	Anchon	Arthropoda	F	H	3.443
NC_060744.1	Anchon yunnanense	Insecta	Hemiptera	Membracidae	Anchon	Arthropoda	F	H	3.458
NC_033539.1	Entylia carinata	Insecta	Hemiptera	Membracidae	Entylia	Arthropoda	F	H	3.268
NC_060745.1	Gargara genistae	Insecta	Hemiptera	Membracidae	Gargara	Arthropoda	F	H	3.512
NC_044705.1	Hypsauchenia hardwickii	Insecta	Hemiptera	Membracidae	Hypsauchenia	Arthropoda	F	H	3.449
NC_023219.1	Leptobelus gazella	Insecta	Hemiptera	Membracidae	Leptobelus	Arthropoda	F	H	3.406
NC_044707.1	Leptocentrus albolineatus	Insecta	Hemiptera	Membracidae	Leptocentrus	Arthropoda	F	H	3.459
NC_044706.1	Maurya qinlingensis	Insecta	Hemiptera	Membracidae	Maurya	Arthropoda	F	H	3.44
NC_057522.1	Stictocephala bisonia	Insecta	Hemiptera	Membracidae	Stictocephala	Arthropoda	F	H	3.308
NC_060746.1	Tricentrus longivalvulatus	Insecta	Hemiptera	Membracidae	Tricentrus	Arthropoda	F	H	3.497
NC_044708.1	Tricentrus brunneus	Insecta	Hemiptera	Membracidae	Tricentrus	Arthropoda	F	H	3.492
NC_039588.1	Micronecta sahlbergii	Insecta	Hemiptera	Micronectidae	Micronecta	Arthropoda	F	H	2.856
NC_033410.1	Mindarus keteleerifoliae	Insecta	Hemiptera	Mindaridae	Mindarus	Arthropoda	F	H	3.964
NC_027144.1	Adelphocoris nigritylus	Insecta	Hemiptera	Miridae	Adelphocoris	Arthropoda	F	H	2.881
NC_027143.1	Adelphocoris lineolatus	Insecta	Hemiptera	Miridae	Adelphocoris	Arthropoda	F	H	2.883
NC_023083.1	Apolygus lucorum	Insecta	Hemiptera	Miridae	Apolygus	Arthropoda	F	H	2.843
NC_030257.1	Creontiades dilutus	Insecta	Hemiptera	Miridae	Creontiades	Arthropoda	F	H	2.916
NC_037926.1	Lygus pratensis	Insecta	Hemiptera	Miridae	Lygus	Arthropoda	F	H	2.856
NC_024641.1	Lygus hesperus	Insecta	Hemiptera	Miridae	Lygus	Arthropoda	F	H	2.842
NC_021975.1	Lygus lineolaris	Insecta	Hemiptera	Miridae	Lygus	Arthropoda	F	H	2.864
NC_022677.1	Nesidiocoris tenuis	Insecta	Hemiptera	Miridae	Nesidiocoris	Arthropoda	F	H	3.039
NC_023796.1	Adelphocoris fasciaticollis	Insecta	Hemiptera	Miridae	Adelphocoris	Arthropoda	F	H	2.884
NC_016432.1	Alloeorhynchus bakeri	Insecta	Hemiptera	Nabidae	Alloeorhynchus	Arthropoda	F	H	2.889
NC_019593.1	Gorpis humeralis	Insecta	Hemiptera	Nabidae	Gorpis	Arthropoda	F	H	2.888
NC_019595.1	Gorpis annulatus	Insecta	Hemiptera	Nabidae	Gorpis	Arthropoda	F	H	2.945
NC_037371.1	Nabicula flavomarginata	Insecta	Hemiptera	Nabidae	Nabicula	Arthropoda	F	H	2.88
NC_019594.1	Nabis apicalis	Insecta	Hemiptera	Nabidae	Nabis	Arthropoda	F	H	2.938
NC_050256.1	Nabis ferus	Insecta	Hemiptera	Nabidae	Nabis	Arthropoda	F	H	2.869
NC_012845.1	Ilyocoris cimicoides	Insecta	Hemiptera	Naucoridae	Ilyocoris	Arthropoda	F	H	2.866
NC_012817.1	Laccotrephes robustus	Insecta	Hemiptera	Nepidae	Laccotrephes	Arthropoda	F	H	2.89
NC_028084.1	Nepa hoffmanni	Insecta	Hemiptera	Nepidae	Nepa	Arthropoda	F	H	2.944
NC_012819.1	Enithares tibialis	Insecta	Hemiptera	Notonectidae	Enithares	Arthropoda	F	H	2.879
NC_036671.1	Notonecta chinensis	Insecta	Hemiptera	Notonectidae	Notonecta	Arthropoda	F	H	2.783
NC_045886.1	Notonecta montandoni	Insecta	Hemiptera	Notonectidae	Notonecta	Arthropoda	F	H	2.782
NC_020309.1	Hackeriella veitchi	Insecta	Hemiptera	Peloridiidae	Hackeriella	Arthropoda	F	H	3.849
NC_025329.1	Hemiodoecus leai	Insecta	Hemiptera	Peloridiidae	Hemiodoecus	Arthropoda	F	H	3.833
NC_033352.1	Eriosoma lanigerum	Insecta	Hemiptera	Pemphigidae	Eriosoma	Arthropoda	F	I	3.951
NC_035314.1	Baizongia pistaciae	Insecta	Hemiptera	Pemphigidae	Baizongia	Arthropoda	F	H	3.948
NC_035310.1	Floraphis choui	Insecta	Hemiptera	Pemphigidae	Floraphis	Arthropoda	F	H	3.957
NC_035316.1	Floraphis meitanensis	Insecta	Hemiptera	Pemphigidae	Floraphis	Arthropoda	F	H	3.957
NC_060658.1	Kaburagia rhusicola ovogallis	Insecta	Hemiptera	Pemphigidae	Kaburagia	Arthropoda	F	H	3.943
NC_035312.1	Meitanaphis flavogallis	Insecta	Hemiptera	Pemphigidae	Meitanaphis	Arthropoda	F	H	3.948
NC_035315.1	Meitanaphis elongallis	Insecta	Hemiptera	Pemphigidae	Meitanaphis	Arthropoda	F	H	3.954
NC_047419.1	Meitanaphis microgallis	Insecta	Hemiptera	Pemphigidae	Meitanaphis	Arthropoda	F	H	3.959
NC_036065.1	Melaphis rhois	Insecta	Hemiptera	Pemphigidae	Melaphis	Arthropoda	F	H	3.949
NC_035311.1	Nurudea ibofushi	Insecta	Hemiptera	Pemphigidae	Nurudea	Arthropoda	F	H	3.953
NC_035313.1	Nurudea yanoniella	Insecta	Hemiptera	Pemphigidae	Nurudea	Arthropoda	F	H	4.004
NC_035301.1	Nurudea shiraii	Insecta	Hemiptera	Pemphigidae	Nurudea	Arthropoda	F	H	4.013
NC_045103.1	Paracolopha morrisoni	Insecta	Hemiptera	Pemphigidae	Paracolopha	Arthropoda	F	H	3.981
NC_032386.1	Schlechtendalia chinensis	Insecta	Hemiptera	Pemphigidae	Schlechtendalia	Arthropoda	F	H	3.956
NC_059063.1	Schlechtendalia peitan	Insecta	Hemiptera	Pemphigidae	Schlechtendalia	Arthropoda	F	H	3.938
NC_058611.1	Arma chinensis	Insecta	Hemiptera	Pentatomidae	Arma	Arthropoda	F	H	3.054
NC_051562.1	Arma custos	Insecta	Hemiptera	Pentatomidae	Arma	Arthropoda	F	H	3.057
NC_042802.1	Brachymna tenuis	Insecta	Hemiptera	Pentatomidae	Brachymna	Arthropoda	F	H	2.998
NC_037741.1	Carbula sinica	Insecta	Hemiptera	Pentatomidae	Carbula	Arthropoda	F	H	3.064
NC_042804.1	Catacanthus incarnatus	Insecta	Hemiptera	Pentatomidae	Catacanthus	Arthropoda	F	H	3.061
NC_042805.1	Caystrus obscurus	Insecta	Hemiptera	Pentatomidae	Caystrus	Arthropoda	F	H	3.11
NC_042817.1	Cazira horvathi	Insecta	Hemiptera	Pentatomidae	Cazira	Arthropoda	F	H	3.11
NC_058967.1	Dalpada cinctipes	Insecta	Hemiptera	Pentatomidae	Dalpada	Arthropoda	F	H	3.033
NC_037374.1	Dalsira scabrata	Insecta	Hemiptera	Pentatomidae	Dalsira	Arthropoda	F	H	3.047
NC_037724.1	Dinorhynchus dybowskyi	Insecta	Hemiptera	Pentatomidae	Dinorhynchus	Arthropoda	F	H	3.101
NC_020373.1	Dolycoris baccarum	Insecta	Hemiptera	Pentatomidae	Dolycoris	Arthropoda	F	H	3.015
NC_042816.1	Eocanthecona thomsoni	Insecta	Hemiptera	Pentatomidae	Eocanthecona	Arthropoda	F	H	3.111
NC_042202.1	Erthesina fullo	Insecta	Hemiptera	Pentatomidae	Erthesina	Arthropoda	F	H	2.99
NC_044763.1	Eurydema liturifera	Insecta	Hemiptera	Pentatomidae	Eurydema	Arthropoda	F	H	3.033
NC_037042.1	Eurydema maracandica	Insecta	Hemiptera	Pentatomidae	Eurydema	Arthropoda	F	H	3.034
NC_044764.1	Eurydema oleracea	Insecta	Hemiptera	Pentatomidae	Eurydema	Arthropoda	F	H	3.034
NC_027489.1	Eurydema gebleri	Insecta	Hemiptera	Pentatomidae	Eurydema	Arthropoda	F	H	3.023
NC_044765.1	Eurydema qinlingensis	Insecta	Hemiptera	Pentatomidae	Eurydema	Arthropoda	F	H	3.061
NC_044762.1	Eurydema dominulus	Insecta	Hemiptera	Pentatomidae	Eurydema	Arthropoda	F	H	3.032
NC_047222.1	Eysarcoris guttigerus	Insecta	Hemiptera	Pentatomidae	Eysarcoris	Arthropoda	F	H	3.073
NC_058968.1	Glaucias dorsalis	Insecta	Hemiptera	Pentatomidae	Glaucias	Arthropoda	F	H	3.044
NC_036745.1	Gonopsis affinis	Insecta	Hemiptera	Pentatomidae	Gonopsis	Arthropoda	F	H	3.053
NC_033875.1	Graphosoma rubrolineatum	Insecta	Hemiptera	Pentatomidae	Graphosoma	Arthropoda	F	H	2.996
NC_013272.1	Halyomorpha halys	Insecta	Hemiptera	Pentatomidae	Halyomorpha	Arthropoda	F	H	3.087
NC_058969.1	Hippotiscus dorsalis	Insecta	Hemiptera	Pentatomidae	Hippotiscus	Arthropoda	F	H	3.006
NC_042799.1	Hoplistodera incisa	Insecta	Hemiptera	Pentatomidae	Hoplistodera	Arthropoda	F	H	3.013
NC_042818.1	Menida violacea	Insecta	Hemiptera	Pentatomidae	Menida	Arthropoda	F	H	3.049
NC_058971.1	Neojurtina typica	Insecta	Hemiptera	Pentatomidae	Neojurtina	Arthropoda	F	H	3.09
NC_011755.1	Nezara viridula	Insecta	Hemiptera	Pentatomidae	Nezara	Arthropoda	F	H	3.035
NC_050166.1	Palomena viridissima	Insecta	Hemiptera	Pentatomidae	Palomena	Arthropoda	F	H	3.013
NC_053653.1	Pentatoma semiannulata	Insecta	Hemiptera	Pentatomidae	Pentatoma	Arthropoda	F	H	3.078
NC_058972.1	Pentatoma metallifera	Insecta	Hemiptera	Pentatomidae	Pentatoma	Arthropoda	F	H	3.114
NC_037074.1	Pentatomidae sp. GM-2014	Insecta	Hemiptera	Pentatomidae	Pentatomidae	Arthropoda	F	H	3.054
NC_058610.1	Picromerus lewisi	Insecta	Hemiptera	Pentatomidae	Picromerus	Arthropoda	F	H	3.121
NC_036418.1	Picromerus griseus	Insecta	Hemiptera	Pentatomidae	Picromerus	Arthropoda	F	H	3.153
NC_042812.1	Placosternum urus	Insecta	Hemiptera	Pentatomidae	Placosternum	Arthropoda	F	H	3.012
NC_042813.1	Plautia fimbriata	Insecta	Hemiptera	Pentatomidae	Plautia	Arthropoda	F	H	3.029
NC_057080.1	Plautia crossota	Insecta	Hemiptera	Pentatomidae	Plautia	Arthropoda	F	H	3.026
NC_058973.1	Plautia lushanica	Insecta	Hemiptera	Pentatomidae	Plautia	Arthropoda	F	H	3.05
NC_042815.1	Scotinophara lurida	Insecta	Hemiptera	Pentatomidae	Scotinophara	Arthropoda	F	H	3.072
NC_058303.1	Zicrona caerulea	Insecta	Hemiptera	Pentatomidae	Zicrona	Arthropoda	F	H	3.07
NC_037733.1	Amblythyreus gestroi	Insecta	Hemiptera	Phymatidae	Amblythyreus	Arthropoda	F	H	2.907
NC_037734.1	Carcinochelis bannaensis	Insecta	Hemiptera	Phymatidae	Carcinochelis	Arthropoda	F	H	2.93
NC_036012.1	Carcinocoris binghami	Insecta	Hemiptera	Phymatidae	Carcinocoris	Arthropoda	F	H	2.957
NC_036013.1	Cnizocoris sinensis	Insecta	Hemiptera	Phymatidae	Cnizocoris	Arthropoda	F	H	2.873
NC_036011.1	Phymata americana	Insecta	Hemiptera	Phymatidae	Phymata	Arthropoda	F	H	2.856
NC_058964.1	Brachyplatys subaeneus	Insecta	Hemiptera	Plataspidae	Brachyplatys	Arthropoda	F	I	3.139
NC_058965.1	Calacta lugubris	Insecta	Hemiptera	Plataspidae	Calacta	Arthropoda	F	I	3.123
NC_012449.1	Coptosoma bifaria	Insecta	Hemiptera	Plataspidae	Coptosoma	Arthropoda	F	I	3.121
NC_015342.1	Megacopta cribraria	Insecta	Hemiptera	Plataspidae	Megacopta	Arthropoda	F	I	2.984
NC_028629.1	Paraplea frontalis	Insecta	Hemiptera	Pleidae	Paraplea	Arthropoda	F	I	2.892
NC_038133.1	Arytainilla spartiophila	Insecta	Hemiptera	Psyllidae	Arytainilla	Arthropoda	F	H	4.472
NC_027087.1	Cacopsylla coccinea	Insecta	Hemiptera	Psyllidae	Cacopsylla	Arthropoda	F	H	4.328
NC_053749.1	Cacopsylla citrisuga	Insecta	Hemiptera	Psyllidae	Cacopsylla	Arthropoda	F	H	4.368
NC_038148.1	Cacopsylla pyri	Insecta	Hemiptera	Psyllidae	Cacopsylla	Arthropoda	F	H	4.355
NC_038135.1	Freysuila caesalpiniae	Insecta	Hemiptera	Psyllidae	Freysuila	Arthropoda	F	H	4.264
NC_038149.1	Heteropsylla sp. DMP-2018	Insecta	Hemiptera	Psyllidae	Heteropsylla	Arthropoda	F	H	4.401
NC_038139.1	Psylla alni	Insecta	Hemiptera	Psyllidae	Psylla	Arthropoda	F	H	4.325
NC_038140.1	Russelliana solanicola	Insecta	Hemiptera	Psyllidae	Russelliana	Arthropoda	F	H	4.29
NC_038146.1	Acizzia uncatoides	Insecta	Hemiptera	Psyllidae	Acizzia	Arthropoda	F	H	4.331
NC_042441.1	Antilochus coquebertii	Insecta	Hemiptera	Pyrrhocoridae	Antilochus	Arthropoda	F	H	3.103
NC_042440.1	Antilochus russus	Insecta	Hemiptera	Pyrrhocoridae	Antilochus	Arthropoda	F	H	3.108
NC_042439.1	Dindymus rubiginosus	Insecta	Hemiptera	Pyrrhocoridae	Dindymus	Arthropoda	F	H	3.092
NC_042438.1	Dysdercus decussatus	Insecta	Hemiptera	Pyrrhocoridae	Dysdercus	Arthropoda	F	H	3.083
NC_012421.1	Dysdercus cingulatus	Insecta	Hemiptera	Pyrrhocoridae	Dysdercus	Arthropoda	F	H	3.099
NC_042437.1	Dysdercus evanescens	Insecta	Hemiptera	Pyrrhocoridae	Dysdercus	Arthropoda	F	H	3.085
NC_042436.1	Euscopus rufipes	Insecta	Hemiptera	Pyrrhocoridae	Euscopus	Arthropoda	F	H	3.102
NC_042434.1	Melamphaus rubrocinctus	Insecta	Hemiptera	Pyrrhocoridae	Melamphaus	Arthropoda	F	H	3.107
NC_042435.1	Melamphaus faber	Insecta	Hemiptera	Pyrrhocoridae	Melamphaus	Arthropoda	F	H	3.111
NC_042430.1	Pyrrhopeplus posthumus	Insecta	Hemiptera	Pyrrhocoridae	Pyrrhopeplus	Arthropoda	F	H	3.064
NC_042431.1	Pyrrhopeplus carduelis	Insecta	Hemiptera	Pyrrhocoridae	Pyrrhopeplus	Arthropoda	F	H	3.063
NC_024745.1	Brontostoma colossus	Insecta	Hemiptera	Reduviidae	Brontostoma	Arthropoda	F	H	3.14
NC_037736.1	Inara alboguttata	Insecta	Hemiptera	Reduviidae	Inara	Arthropoda	F	H	2.918
NC_060486.1	Neocentrocnemis stali	Insecta	Hemiptera	Reduviidae	Neocentrocnemis	Arthropoda	F	H	2.797
NC_022816.1	Oncocephalus breviscutum	Insecta	Hemiptera	Reduviidae	Oncocephalus	Arthropoda	F	H	2.834
NC_026669.1	Peirates fulvescens	Insecta	Hemiptera	Reduviidae	Peirates	Arthropoda	F	H	2.89
NC_026670.1	Peirates atromaculatus	Insecta	Hemiptera	Reduviidae	Peirates	Arthropoda	F	H	2.892
NC_026671.1	Peirates turpis	Insecta	Hemiptera	Reduviidae	Peirates	Arthropoda	F	H	2.89
NC_026672.1	Peirates lepturoides	Insecta	Hemiptera	Reduviidae	Peirates	Arthropoda	F	H	2.895
NC_024264.1	Peirates arcuatus	Insecta	Hemiptera	Reduviidae	Peirates	Arthropoda	F	H	2.886
NC_060487.1	Physoderes impexa	Insecta	Hemiptera	Reduviidae	Physoderes	Arthropoda	F	H	2.893
NC_037746.1	Reduvius gregoryi	Insecta	Hemiptera	Reduviidae	Reduvius	Arthropoda	F	H	2.945
NC_035756.1	Reduvius tenebrosus	Insecta	Hemiptera	Reduviidae	Reduvius	Arthropoda	F	H	2.942
NC_037743.1	Rhynocoris incertis	Insecta	Hemiptera	Reduviidae	Rhynocoris	Arthropoda	F	H	3.007
NC_037744.1	Scipinia horrida	Insecta	Hemiptera	Reduviidae	Scipinia	Arthropoda	F	H	3.077
NC_056990.1	Sclomina erinacea	Insecta	Hemiptera	Reduviidae	Sclomina	Arthropoda	F	H	2.994
NC_020143.1	Sirthenea flavipes	Insecta	Hemiptera	Reduviidae	Sirthenea	Arthropoda	F	H	2.888
NC_053357.1	Sycanus croceovittatus	Insecta	Hemiptera	Reduviidae	Sycanus	Arthropoda	F	H	3.068
NC_037737.1	Tapeinus singularis	Insecta	Hemiptera	Reduviidae	Tapeinus	Arthropoda	F	H	2.83
NC_012823.1	Valentia hoffmanni	Insecta	Hemiptera	Reduviidae	Valentia	Arthropoda	F	H	2.865
NC_037738.1	Velinus nodipes	Insecta	Hemiptera	Reduviidae	Velinus	Arthropoda	F	H	3.064
NC_037369.1	Acanthaspis ruficeps	Insecta	Hemiptera	Reduviidae	Acanthaspis	Arthropoda	F	H	2.839
NC_015842.1	Agriosphodrus dohrni	Insecta	Hemiptera	Reduviidae	Agriosphodrus	Arthropoda	F	H	3.042
NC_037735.1	Acanthaspis cincticrus	Insecta	Hemiptera	Reduviidae	Acanthaspis	Arthropoda	F	H	2.801
NC_042682.1	Panstrongylus rufotuberculatus	Insecta	Hemiptera	Reduviidae	Panstrongylus	Arthropoda	MP	H	2.831
NC_050328.1	Rhodnius prolixus	Insecta	Hemiptera	Reduviidae	Rhodnius	Arthropoda	MP	H	2.872
NC_043846.1	Rhodnius pictipes	Insecta	Hemiptera	Reduviidae	Rhodnius	Arthropoda	MP	H	2.863
NC_035547.1	Triatoma infestans	Insecta	Hemiptera	Reduviidae	Triatoma	Arthropoda	MP	H	2.805
NC_002609.1	Triatoma dimidiata	Insecta	Hemiptera	Reduviidae	Triatoma	Arthropoda	MP	H	2.864
NC_042881.1	Triatoma migrans	Insecta	Hemiptera	Reduviidae	Triatoma	Arthropoda	MP	H	2.982
NC_050327.1	Triatoma mazzottii	Insecta	Hemiptera	Reduviidae	Triatoma	Arthropoda	MP	H	2.876
NC_050325.1	Triatoma huehuetenanguensis	Insecta	Hemiptera	Reduviidae	Triatoma	Arthropoda	MP	H	2.863
NC_050324.1	Triatoma mexicana	Insecta	Hemiptera	Reduviidae	Triatoma	Arthropoda	MP	H	2.915
NC_050329.1	Triatoma sanguisuga	Insecta	Hemiptera	Reduviidae	Triatoma	Arthropoda	MP	H	2.852
NC_050326.1	Triatoma lecticularia	Insecta	Hemiptera	Reduviidae	Triatoma	Arthropoda	MP	H	2.872
NC_046898.1	Myrmus lateralis	Insecta	Hemiptera	Rhopalidae	Myrmus	Arthropoda	F	H	2.922
NC_012888.1	Stictopleurus subviridis	Insecta	Hemiptera	Rhopalidae	Stictopleurus	Arthropoda	F	H	2.955
NC_012446.1	Aeschyntelus notatus	Insecta	Hemiptera	Rhopalidae	Aeschyntelus	Arthropoda	F	H	2.95
NC_037375.1	Neolethaeus assamensis	Insecta	Hemiptera	Rhyparochromidae	Neolethaeus	Arthropoda	F	H	2.959
NC_031364.1	Panaorus albomaculatus	Insecta	Hemiptera	Rhyparochromidae	Panaorus	Arthropoda	F	H	3.027
NC_060730.1	Pochazia discreta	Insecta	Hemiptera	Ricaniidae	Pochazia	Arthropoda	F	H	3.546
NC_051496.1	Pochazia shantungensis	Insecta	Hemiptera	Ricaniidae	Pochazia	Arthropoda	F	H	3.56
NC_060806.1	Pochazia guttifera	Insecta	Hemiptera	Ricaniidae	Pochazia	Arthropoda	F	H	3.556
NC_060807.1	Pochazia confusa	Insecta	Hemiptera	Ricaniidae	Pochazia	Arthropoda	F	H	3.553
NC_060809.1	Ricania fumosa	Insecta	Hemiptera	Ricaniidae	Ricania	Arthropoda	F	H	3.544
NC_031369.1	Ricania speculum	Insecta	Hemiptera	Ricaniidae	Ricania	Arthropoda	F	H	3.541
NC_060808.1	Ricania simulans	Insecta	Hemiptera	Ricaniidae	Ricania	Arthropoda	F	H	3.503
NC_037372.1	Macrosaldula sp. PJ-2017	Insecta	Hemiptera	Saldidae	Macrosaldula	Arthropoda	F	H	2.805
NC_012463.1	Saldula arsenjevi	Insecta	Hemiptera	Saldidae	Saldula	Arthropoda	F	H	2.847
NC_037740.1	Saldula burmanica	Insecta	Hemiptera	Saldidae	Saldula	Arthropoda	F	H	2.841
NC_042803.1	Cantao ocellatus	Insecta	Hemiptera	Scutelleridae	Cantao	Arthropoda	F	H	3.072
NC_051942.1	Chrysocoris stollii	Insecta	Hemiptera	Scutelleridae	Chrysocoris	Arthropoda	F	H	2.989
NC_042808.1	Eurygaster testudinaria	Insecta	Hemiptera	Scutelleridae	Eurygaster	Arthropoda	F	H	2.943
NC_058974.1	Poecilocoris druraei	Insecta	Hemiptera	Scutelleridae	Poecilocoris	Arthropoda	F	H	2.988
NC_058966.1	Dalcantha dilatata	Insecta	Hemiptera	Tessaratomidae	Dalcantha	Arthropoda	F	H	3.034
NC_022449.1	Eusthenes cupreus	Insecta	Hemiptera	Tessaratomidae	Eusthenes	Arthropoda	F	H	2.93
NC_053743.1	Mattiphus splendidus	Insecta	Hemiptera	Tessaratomidae	Mattiphus	Arthropoda	F	H	2.982
NC_037742.1	Tessaratoma papillosa	Insecta	Hemiptera	Tessaratomidae	Tessaratoma	Arthropoda	F	H	2.941
NC_037146.1	Agramma hupehanum	Insecta	Hemiptera	Tingidae	Agramma	Arthropoda	F	H	3.27
NC_022922.1	Corythucha ciliata	Insecta	Hemiptera	Tingidae	Corythucha	Arthropoda	F	H	3.322
NC_044420.1	Corythucha marmorata	Insecta	Hemiptera	Tingidae	Corythucha	Arthropoda	F	H	3.299
NC_037833.1	Cysteochila chiniana	Insecta	Hemiptera	Tingidae	Cysteochila	Arthropoda	F	H	3.292
NC_037834.1	Dictyla platyoma	Insecta	Hemiptera	Tingidae	Dictyla	Arthropoda	F	H	3.27
NC_037835.1	Metasalis populi	Insecta	Hemiptera	Tingidae	Metasalis	Arthropoda	F	H	3.36
NC_046031.1	Neoplerochila paliatseasi	Insecta	Hemiptera	Tingidae	Neoplerochila	Arthropoda	F	H	3.305
NC_037148.1	Phatnoma laciniatum	Insecta	Hemiptera	Tingidae	Phatnoma	Arthropoda	F	H	3.5
NC_025299.1	Pseudacysta perseae	Insecta	Hemiptera	Tingidae	Pseudacysta	Arthropoda	F	H	3.419
NC_037836.1	Tingis cardui	Insecta	Hemiptera	Tingidae	Tingis	Arthropoda	F	H	3.282
NC_037837.1	Trachypeplus jacobsoni	Insecta	Hemiptera	Tingidae	Trachypeplus	Arthropoda	F	H	3.27
NC_038132.1	Aacanthocnema dobsoni	Insecta	Hemiptera	Triozidae	Aacanthocnema	Arthropoda	F	H	4.459
NC_030055.1	Bactericera cockerelli	Insecta	Hemiptera	Triozidae	Bactericera	Arthropoda	F	H	4.248
NC_038136.1	Leptynoptera sulfurea	Insecta	Hemiptera	Triozidae	Leptynoptera	Arthropoda	F	H	4.423
NC_024577.1	Paratrioza sinica	Insecta	Hemiptera	Triozidae	Paratrioza	Arthropoda	F	H	4.333
NC_038138.1	Pariaconus pele	Insecta	Hemiptera	Triozidae	Pariaconus	Arthropoda	F	H	4.463
NC_038143.1	Trioza remota	Insecta	Hemiptera	Triozidae	Trioza	Arthropoda	F	H	4.387
NC_038141.1	Trioza anthrisci	Insecta	Hemiptera	Triozidae	Trioza	Arthropoda	F	H	4.25
NC_038142.1	Trioza erytreae	Insecta	Hemiptera	Triozidae	Trioza	Arthropoda	F	H	4.403
NC_038113.1	Trioza urticae	Insecta	Hemiptera	Triozidae	Trioza	Arthropoda	F	H	4.195
NC_058976.1	Urochela caudata	Insecta	Hemiptera	Urostylididae	Urochela	Arthropoda	F	H	3.172
NC_020144.1	Urochela quadrinotata	Insecta	Hemiptera	Urostylididae	Urochela	Arthropoda	F	H	3.235
NC_058977.1	Urolabida histrionica	Insecta	Hemiptera	Urostylididae	Urolabida	Arthropoda	F	H	3.232
NC_037747.1	Urostylis flavoannulata	Insecta	Hemiptera	Urostylididae	Urostylis	Arthropoda	F	H	3.157
NC_060695.1	Halovelia novoguinensis	Insecta	Hemiptera	Veliidae	Halovelia	Arthropoda	F	H	2.871
NC_060692.1	Haloveloides papuensis	Insecta	Hemiptera	Veliidae	Haloveloides	Arthropoda	F	H	2.844
NC_044721.1	Rhagovelia reitteri	Insecta	Hemiptera	Veliidae	Rhagovelia	Arthropoda	F	H	2.783
NC_042768.1	Andrena chekiangensis	Insecta	Hymenoptera	Andrenidae	Andrena	Arthropoda	F	H	4.22
NC_057194.1	Amegilla calceifera	Insecta	Hymenoptera	Apidae	Amegilla	Arthropoda	F	H	4.747
NC_021401.1	Apis florea	Insecta	Hymenoptera	Apidae	Apis	Arthropoda	F	H	4.644
NC_051932.1	Apis mellifera	Insecta	Hymenoptera	Apidae	Apis	Arthropoda	F	H	4.603
NC_001566.1	Apis mellifera ligustica	Insecta	Hymenoptera	Apidae	Apis	Arthropoda	F	H	4.606
NC_014295.1	Apis cerana	Insecta	Hymenoptera	Apidae	Apis	Arthropoda	F	H	4.624
NC_037709.1	Apis dorsata	Insecta	Hymenoptera	Apidae	Apis	Arthropoda	F	H	4.629
NC_036235.1	Apis nuluensis	Insecta	Hymenoptera	Apidae	Apis	Arthropoda	F	H	4.628
NC_036155.2	Apis laboriosa	Insecta	Hymenoptera	Apidae	Apis	Arthropoda	F	H	4.618
NC_038114.1	Apis nigrocincta	Insecta	Hymenoptera	Apidae	Apis	Arthropoda	F	H	4.619
NC_035883.1	Apis mellifera sahariensis	Insecta	Hymenoptera	Apidae	Apis	Arthropoda	F	H	4.602
NC_039709.1	Apis andreniformis	Insecta	Hymenoptera	Apidae	Apis	Arthropoda	F	H	4.663
NC_045178.1	Bombus terrestris lusitanicus	Insecta	Hymenoptera	Apidae	Bombus	Arthropoda	F	H	4.692
NC_045179.1	Bombus terrestris terrestris	Insecta	Hymenoptera	Apidae	Bombus	Arthropoda	F	H	4.692
NC_011923.1	Bombus hypocrita sapporensis	Insecta	Hymenoptera	Apidae	Bombus	Arthropoda	F	H	4.694
NC_045283.1	Bombus waltoni	Insecta	Hymenoptera	Apidae	Bombus	Arthropoda	F	H	4.727
NC_057952.1	Bombus longipennis	Insecta	Hymenoptera	Apidae	Bombus	Arthropoda	F	H	4.654
NC_057193.1	Ceratina okinawana	Insecta	Hymenoptera	Apidae	Ceratina	Arthropoda	F	H	4.323
NC_051485.1	Habropoda radoszkowskii	Insecta	Hymenoptera	Apidae	Habropoda	Arthropoda	F	H	4.63
NC_026198.1	Melipona scutellaris	Insecta	Hymenoptera	Apidae	Melipona	Arthropoda	F	H	4.796
NC_060989.1	Tetrapedia diversipes	Insecta	Hymenoptera	Apidae	Tetrapedia	Arthropoda	F	H	4.436
NC_057192.1	Thyreus decorus	Insecta	Hymenoptera	Apidae	Thyreus	Arthropoda	F	H	4.792
NC_022849.1	Pristaulacus compressus	Insecta	Hymenoptera	Aulacidae	Pristaulacus	Arthropoda	F	H	4.384
NC_054223.1	Aphidius gifuensis	Insecta	Hymenoptera	Braconidae	Aphidius	Arthropoda	Parasitoid	H	4.139
NC_045903.1	Asobara japonica	Insecta	Hymenoptera	Braconidae	Asobara	Arthropoda	Parasitoid	H	4.332
NC_060869.1	Chelonus formosanus	Insecta	Hymenoptera	Braconidae	Chelonus	Arthropoda	Parasitoid	H	4.626
NC_014272.1	Cotesia vestalis	Insecta	Hymenoptera	Braconidae	Cotesia	Arthropoda	Parasitoid	H	4.177
NC_053259.1	Meteorus pulchricornis	Insecta	Hymenoptera	Braconidae	Meteorus	Arthropoda	Parasitoid	H	4.341
NC_014278.1	Spathius agrili	Insecta	Hymenoptera	Braconidae	Spathius	Arthropoda	Parasitoid	H	4.285
NC_039181.1	Zele chlorophthalmus	Insecta	Hymenoptera	Braconidae	Zele	Arthropoda	Parasitoid	H	4.378
NC_028445.1	Calameuta filiformis	Insecta	Hymenoptera	Cephidae	Calameuta	Arthropoda	F	H	3.837
NC_028446.1	Calameuta idolon	Insecta	Hymenoptera	Cephidae	Calameuta	Arthropoda	F	H	3.847
NC_012688.1	Cephus cinctus	Insecta	Hymenoptera	Cephidae	Cephus	Arthropoda	F	H	3.748
NC_032071.1	Trachelus iudaicus	Insecta	Hymenoptera	Cephidae	Trachelus	Arthropoda	F	H	3.825
NC_032072.1	Trachelus tabidus	Insecta	Hymenoptera	Cephidae	Trachelus	Arthropoda	F	H	3.818
NC_060543.1	Brachymeria lasus	Insecta	Hymenoptera	Chalcididae	Brachymeria	Arthropoda	Parasitoid	H	4.363
NC_060544.1	Haltichella nipponensis	Insecta	Hymenoptera	Chalcididae	Haltichella	Arthropoda	Parasitoid	H	4.278
NC_042445.1	Labriocimbex sinicus	Insecta	Hymenoptera	Cimbicidae	Labriocimbex	Arthropoda	F	H	2.793
NC_050309.1	Praia tianmunica	Insecta	Hymenoptera	Cimbicidae	Praia	Arthropoda	F	H	2.776
NC_029733.1	Trichiosoma anthracinum	Insecta	Hymenoptera	Cimbicidae	Trichiosoma	Arthropoda	F	H	2.8
NC_026468.1	Hylaeus dilatatus	Insecta	Hymenoptera	Colletidae	Hylaeus	Arthropoda	F	H	4.189
NC_060357.1	Cerceris bucculata	Insecta	Hymenoptera	Crabronidae	Cerceris	Arthropoda	F	H	4.15
NC_060358.1	Cerceris quinquefasciata	Insecta	Hymenoptera	Crabronidae	Cerceris	Arthropoda	F	H	4.131
NC_017007.1	Philanthus triangulum	Insecta	Hymenoptera	Crabronidae	Philanthus	Arthropoda	F	H	4.14
[truncated: 8,908 more rows]

## Sheet: Figure S7D
ID	Organism	Class	Order	Family	Genus	Phylum	life_history	locomotory	branch_length
NC_026023.1	Anisakis berlandi	Chromadorea	Rhabditida	Anisakidae	Anisakis	Nematoda	EndoP	L	6.189
NC_034329.1	Anisakis pegreffii	Chromadorea	Rhabditida	Anisakidae	Anisakis	Nematoda	EndoP	L	6.186
NC_007934.1	Anisakis simplex	Chromadorea	Rhabditida	Anisakidae	Anisakis	Nematoda	EndoP	L	6.195
NC_014870.1	Contracaecum rudolphii B Bullini et al., 1986	Chromadorea	Rhabditida	Anisakidae	Contracaecum	Nematoda	EndoP	L	6.236
NC_024037.1	Contracaecum osculatum	Chromadorea	Rhabditida	Anisakidae	Contracaecum	Nematoda	EndoP	L	6.215
NC_031649.1	Contracaecum ogmorhini sensu lato Pacific Canada	Chromadorea	Rhabditida	Anisakidae	Contracaecum	Nematoda	EndoP	L	6.237
NC_031647.1	Contracaecum ogmorhini sensu lato Australia	Chromadorea	Rhabditida	Anisakidae	Contracaecum	Nematoda	EndoP	L	6.233
NC_031648.1	Contracaecum ogmorhini sensu lato South Africa	Chromadorea	Rhabditida	Anisakidae	Contracaecum	Nematoda	EndoP	L	6.237
NC_031645.1	Pseudoterranova decipiens sensu lato Germany	Chromadorea	Rhabditida	Anisakidae	Pseudoterranova	Nematoda	EndoP	L	6.234
NC_031644.1	Pseudoterranova cattani	Chromadorea	Rhabditida	Anisakidae	Pseudoterranova	Nematoda	EndoP	L	6.217
NC_031643.1	Pseudoterranova bulbosa	Chromadorea	Rhabditida	Anisakidae	Pseudoterranova	Nematoda	EndoP	L	6.213
NC_027163.1	Pseudoterranova azarasi	Chromadorea	Rhabditida	Anisakidae	Pseudoterranova	Nematoda	EndoP	L	6.224
NC_031646.1	Pseudoterranova krabbei	Chromadorea	Rhabditida	Anisakidae	Pseudoterranova	Nematoda	EndoP	L	6.216
NC_025291.1	Aphelenchoides besseyi	Chromadorea	Rhabditida	Aphelenchoididae	Aphelenchoides	Nematoda	F	L	7.151
NC_021120.1	Bursaphelenchus mucronatus	Chromadorea	Rhabditida	Aphelenchoididae	Bursaphelenchus	Nematoda	F	L	7.239
NC_023208.1	Bursaphelenchus xylophilus	Chromadorea	Rhabditida	Aphelenchoididae	Bursaphelenchus	Nematoda	F	L	7.215
NC_001327.1	Ascaris suum	Chromadorea	Rhabditida	Ascarididae	Ascaris	Nematoda	EndoP	L	6.177
NC_016198.1	Ascaris lumbricoides	Chromadorea	Rhabditida	Ascarididae	Ascaris	Nematoda	EndoP	L	6.175
NC_036666.1	Ascaris ovis	Chromadorea	Rhabditida	Ascarididae	Ascaris	Nematoda	EndoP	L	6.173
NC_015924.1	Baylisascaris transfuga	Chromadorea	Rhabditida	Ascarididae	Baylisascaris	Nematoda	EndoP	L	6.229
NC_016200.1	Baylisascaris procyonis	Chromadorea	Rhabditida	Ascarididae	Baylisascaris	Nematoda	EndoP	L	6.173
NC_015927.1	Baylisascaris schroederi	Chromadorea	Rhabditida	Ascarididae	Baylisascaris	Nematoda	EndoP	L	6.19
NC_036669.1	Ortleppascaris sinensis	Chromadorea	Rhabditida	Ascarididae	Ortleppascaris	Nematoda	EndoP	L	6.052
NC_036427.1	Parascaris equorum	Chromadorea	Rhabditida	Ascarididae	Parascaris	Nematoda	EndoP	L	6.265
NC_024884.1	Parascaris univalens	Chromadorea	Rhabditida	Ascarididae	Parascaris	Nematoda	EndoP	L	6.245
NC_023504.1	Toxascaris leonina	Chromadorea	Rhabditida	Ascarididae	Toxascaris	Nematoda	EndoP	L	6.144
NC_021643.1	Ascaridia columbae	Chromadorea	Rhabditida	Ascaridiidae	Ascaridia	Nematoda	EndoP	L	6.324
NC_021642.1	Ascaridia galli	Chromadorea	Rhabditida	Ascaridiidae	Ascaridia	Nematoda	EndoP	L	6.339
NC_036308.1	Camallanus cotti	Chromadorea	Rhabditida	Camallanidae	Camallanus	Nematoda	EndoP	L	7.064
NC_016128.1	Cucullanus robustus	Chromadorea	Rhabditida	Cucullanidae	Cucullanus	Nematoda	EndoP	L	6.354
NC_029233.1	Allodiplogaster sudhausi	Chromadorea	Rhabditida	Diplogasteridae	Allodiplogaster	Nematoda	F	L	6.325
NC_016019.1	Dracunculus medinensis	Chromadorea	Rhabditida	Dracunculidae	Dracunculus	Nematoda	EndoP	L	6.61
NC_034239.1	Gnathostoma nipponicum	Chromadorea	Rhabditida	Gnathostomatidae	Gnathostoma	Nematoda	EndoP	L	6.286
NC_032073.1	Gnathostoma doloresi	Chromadorea	Rhabditida	Gnathostomatidae	Gnathostoma	Nematoda	EndoP	L	6.446
NC_027726.1	Gnathostoma spinigerum	Chromadorea	Rhabditida	Gnathostomatidae	Gnathostoma	Nematoda	EndoP	L	6.337
NC_026687.1	Gongylonema pulchrum	Chromadorea	Rhabditida	Gongylonematidae	Gongylonema	Nematoda	EndoP	L	8.291
NC_029838.1	Heterakis beramporia	Chromadorea	Rhabditida	Heterakidae	Heterakis	Nematoda	EndoP	L	6.343
NC_029839.1	Heterakis gallinarum	Chromadorea	Rhabditida	Heterakidae	Heterakis	Nematoda	EndoP	L	6.355
NC_042411.1	Heterakis dispar	Chromadorea	Rhabditida	Heterakidae	Heterakis	Nematoda	EndoP	L	6.387
NC_024097.1	Meloidogyne incognita	Chromadorea	Rhabditida	Meloidogynidae	Meloidogyne	Nematoda	F	L	8.547
NC_026556.1	Meloidogyne javanica	Chromadorea	Rhabditida	Meloidogynidae	Meloidogyne	Nematoda	F	L	8.546
NC_026555.1	Meloidogyne enterolobii	Chromadorea	Rhabditida	Meloidogynidae	Meloidogyne	Nematoda	F	L	8.546
NC_026554.1	Meloidogyne arenaria	Chromadorea	Rhabditida	Meloidogynidae	Meloidogyne	Nematoda	F	L	8.545
NC_056772.1	Meloidogyne graminicola	Chromadorea	Rhabditida	Meloidogynidae	Meloidogyne	Nematoda	F	L	8.372
NC_015245.1	Pristionchus pacificus	Chromadorea	Rhabditida	Neodiplogasteridae	Pristionchus	Nematoda	F	L	6.148
NC_016197.1	Acanthocheilonema viteae	Chromadorea	Rhabditida	Onchocercidae	Acanthocheilonema	Nematoda	EndoP	L	8.684
NC_004298.1	Brugia malayi	Chromadorea	Rhabditida	Onchocercidae	Brugia	Nematoda	EndoP	L	8.551
NC_014486.1	Chandlerella quiscali	Chromadorea	Rhabditida	Onchocercidae	Chandlerella	Nematoda	EndoP	L	8.78
NC_005305.1	Dirofilaria immitis	Chromadorea	Rhabditida	Onchocercidae	Dirofilaria	Nematoda	EndoP	L	8.658
NC_031365.1	Dirofilaria sp. 'hongkongensis'	Chromadorea	Rhabditida	Onchocercidae	Dirofilaria	Nematoda	EndoP	L	8.571
NC_029975.1	Dirofilaria repens	Chromadorea	Rhabditida	Onchocercidae	Dirofilaria	Nematoda	EndoP	L	8.574
NC_016172.1	Onchocerca flexuosa	Chromadorea	Rhabditida	Onchocercidae	Onchocerca	Nematoda	EndoP	L	8.537
NC_001861.1	Onchocerca volvulus	Chromadorea	Rhabditida	Onchocercidae	Onchocerca	Nematoda	EndoP	L	8.525
NC_031891.2	Onchocerca ochengi	Chromadorea	Rhabditida	Onchocercidae	Onchocerca	Nematoda	EndoP	L	8.523
NC_056960.1	Onchocerca lupi	Chromadorea	Rhabditida	Onchocercidae	Onchocerca	Nematoda	EndoP	L	8.523
NC_016186.1	Wuchereria bancrofti	Chromadorea	Rhabditida	Onchocercidae	Wuchereria	Nematoda	EndoP	L	8.567
NC_056632.1	Enterobius vermicularis	Chromadorea	Rhabditida	Oxyuridae	Enterobius	Nematoda	EndoP	L	7.031
NC_027190.1	Oxyuris equi	Chromadorea	Rhabditida	Oxyuridae	Oxyuris	Nematoda	EndoP	L	8.221
NC_028345.1	Passalurus ambiguus	Chromadorea	Rhabditida	Oxyuridae	Passalurus	Nematoda	EndoP	L	7.897
NC_016129.1	Wellcomia siamensis	Chromadorea	Rhabditida	Oxyuridae	Wellcomia	Nematoda	EndoP	L	7.073
NC_024931.1	Philometroides sanguineus	Chromadorea	Rhabditida	Philometridae	Philometroides	Nematoda	EndoP	L	6.894
NC_016127.1	Heliconema longissimum	Chromadorea	Rhabditida	Physalopteridae	Heliconema	Nematoda	EndoP	L	8.425
NC_009885.1	Caenorhabditis briggsae	Chromadorea	Rhabditida	Rhabditidae	Caenorhabditis	Nematoda	F	L	6.313
NC_001328.1	Caenorhabditis elegans	Chromadorea	Rhabditida	Rhabditidae	Caenorhabditis	Nematoda	F	L	6.311
NC_035253.1	Caenorhabditis castelli	Chromadorea	Rhabditida	Rhabditidae	Caenorhabditis	Nematoda	F	L	6.257
NC_035246.1	Caenorhabditis angaria	Chromadorea	Rhabditida	Rhabditidae	Caenorhabditis	Nematoda	F	L	6.255
NC_035252.1	Caenorhabditis afra	Chromadorea	Rhabditida	Rhabditidae	Caenorhabditis	Nematoda	F	L	6.295
NC_035243.1	Caenorhabditis remanei	Chromadorea	Rhabditida	Rhabditidae	Caenorhabditis	Nematoda	F	L	6.313
NC_035248.1	Caenorhabditis virilis	Chromadorea	Rhabditida	Rhabditidae	Caenorhabditis	Nematoda	F	L	6.285
NC_035245.1	Caenorhabditis plicata	Chromadorea	Rhabditida	Rhabditidae	Caenorhabditis	Nematoda	F	L	6.259
NC_035244.1	Caenorhabditis brenneri	Chromadorea	Rhabditida	Rhabditidae	Caenorhabditis	Nematoda	F	L	6.308
NC_035249.1	Caenorhabditis wallacei	Chromadorea	Rhabditida	Rhabditidae	Caenorhabditis	Nematoda	F	L	6.314
NC_035247.1	Caenorhabditis doughertyi	Chromadorea	Rhabditida	Rhabditidae	Caenorhabditis	Nematoda	F	L	6.304
NC_035250.1	Caenorhabditis nouraguensis	Chromadorea	Rhabditida	Rhabditidae	Caenorhabditis	Nematoda	F	L	6.274
NC_025756.1	Caenorhabditis tropicalis	Chromadorea	Rhabditida	Rhabditidae	Caenorhabditis	Nematoda	F	L	6.32
NC_035251.1	Caenorhabditis macrosperma	Chromadorea	Rhabditida	Rhabditidae	Caenorhabditis	Nematoda	F	L	6.276
NC_035106.1	Diploscapter coronatus	Chromadorea	Rhabditida	Rhabditidae	Diploscapter	Nematoda	F	L	6.918
NC_027695.1	Litoditis aff. marina PmII	Chromadorea	Rhabditida	Rhabditidae	Litoditis	Nematoda	F	L	6.215
NC_027694.1	Litoditis aff. marina PmI	Chromadorea	Rhabditida	Rhabditidae	Litoditis	Nematoda	F	L	6.216
NC_027697.1	Litoditis aff. marina PmIV	Chromadorea	Rhabditida	Rhabditidae	Litoditis	Nematoda	F	L	6.213
NC_027696.1	Litoditis aff. marina PmIII	Chromadorea	Rhabditida	Rhabditidae	Litoditis	Nematoda	F	L	6.211
NC_024020.1	Rhigonema thysanophora	Chromadorea	Rhabditida	Rhigonematidae	Rhigonema	Nematoda	EndoP	L	7.103
NC_044071.1	Setaria labiatopapillosa	Chromadorea	Rhabditida	Setariidae	Setaria	Nematoda	EndoP	L	8.473
NC_014282.1	Setaria digitata	Chromadorea	Rhabditida	Setariidae	Setaria	Nematoda	EndoP	L	8.505
NC_039926.1	Steinernema abbasi	Chromadorea	Rhabditida	Steinernematidae	Steinernema	Nematoda	EndoP	L	6.174
NC_005941.1	Steinernema carpocapsae	Chromadorea	Rhabditida	Steinernematidae	Steinernema	Nematoda	EndoP	L	6.174
NC_021135.1	Spirocerca lupi	Chromadorea	Rhabditida	Thelaziidae	Spirocerca	Nematoda	EndoP	L	8.455
NC_018363.1	Thelazia callipaeda	Chromadorea	Rhabditida	Thelaziidae	Thelazia	Nematoda	EndoP	L	8.63
NC_010690.1	Toxocara canis	Chromadorea	Rhabditida	Toxocaridae	Toxocara	Nematoda	EndoP	L	6.161
NC_010773.1	Toxocara cati	Chromadorea	Rhabditida	Toxocaridae	Toxocara	Nematoda	EndoP	L	6.106
NC_010527.1	Toxocara malaysiensis	Chromadorea	Rhabditida	Toxocaridae	Toxocara	Nematoda	EndoP	L	6.14
NC_035142.1	Ancylostoma ceylanicum	Chromadorea	Strongylida	Ancylostomatidae	Ancylostoma	Nematoda	EndoP	L	6.318
NC_034289.1	Ancylostoma tubaeforme	Chromadorea	Strongylida	Ancylostomatidae	Ancylostoma	Nematoda	EndoP	L	6.331
NC_012309.1	Ancylostoma caninum	Chromadorea	Strongylida	Ancylostomatidae	Ancylostoma	Nematoda	EndoP	L	6.318
NC_003415.1	Ancylostoma duodenale	Chromadorea	Strongylida	Ancylostomatidae	Ancylostoma	Nematoda	EndoP	L	6.341
NC_019803.1	Bunostomum trigonocephalum	Chromadorea	Strongylida	Ancylostomatidae	Bunostomum	Nematoda	EndoP	L	6.353
NC_012308.1	Bunostomum phlebotomum	Chromadorea	Strongylida	Ancylostomatidae	Bunostomum	Nematoda	EndoP	L	6.376
NC_003416.2	Necator americanus	Chromadorea	Strongylida	Ancylostomatidae	Necator	Nematoda	EndoP	L	6.367
NC_025267.1	Uncinaria sanguinis	Chromadorea	Strongylida	Ancylostomatidae	Uncinaria	Nematoda	EndoP	L	6.464
NC_019571.1	Aelurostrongylus abstrusus	Chromadorea	Strongylida	Angiostrongylidae	Aelurostrongylus	Nematoda	EndoP	L	6.721
NC_030332.1	Angiostrongylus malaysiensis	Chromadorea	Strongylida	Angiostrongylidae	Angiostrongylus	Nematoda	EndoP	L	6.802
NC_013067.1	Angiostrongylus costaricensis	Chromadorea	Strongylida	Angiostrongylidae	Angiostrongylus	Nematoda	EndoP	L	6.85
NC_046586.1	Angiostrongylus mackerrasae	Chromadorea	Strongylida	Angiostrongylidae	Angiostrongylus	Nematoda	EndoP	L	6.807
NC_013065.1	Angiostrongylus cantonensis	Chromadorea	Strongylida	Angiostrongylidae	Angiostrongylus	Nematoda	EndoP	L	6.777
NC_018602.1	Angiostrongylus vasorum	Chromadorea	Strongylida	Angiostrongylidae	Angiostrongylus	Nematoda	EndoP	L	6.865
NC_013831.1	Chabertia ovina	Chromadorea	Strongylida	Chabertiidae	Chabertia	Nematoda	EndoP	L	6.39
NC_023782.1	Chabertia erschowi	Chromadorea	Strongylida	Chabertiidae	Chabertia	Nematoda	EndoP	L	6.406
NC_023098.1	Hypodontus macropi	Chromadorea	Strongylida	Chabertiidae	Hypodontus	Nematoda	EndoP	L	6.446
NC_023099.1	Macropicola ocydromi	Chromadorea	Strongylida	Chabertiidae	Macropicola	Nematoda	EndoP	L	6.403
NC_014181.1	Oesophagostomum quadrispinulatum	Chromadorea	Strongylida	Chabertiidae	Oesophagostomum	Nematoda	EndoP	L	6.362
NC_023932.1	Oesophagostomum asperum	Chromadorea	Strongylida	Chabertiidae	Oesophagostomum	Nematoda	EndoP	L	6.4
NC_023933.1	Oesophagostomum columbianum	Chromadorea	Strongylida	Chabertiidae	Oesophagostomum	Nematoda	EndoP	L	6.403
NC_013817.1	Oesophagostomum dentatum	Chromadorea	Strongylida	Chabertiidae	Oesophagostomum	Nematoda	EndoP	L	6.365
NC_004806.1	Cooperia oncophora	Chromadorea	Strongylida	Cooperiidae	Cooperia	Nematoda	EndoP	L	6.423
NC_019809.1	Dictyocaulus eckerti	Chromadorea	Strongylida	Dictyocaulidae	Dictyocaulus	Nematoda	EndoP	L	7.18
NC_019810.1	Dictyocaulus viviparus	Chromadorea	Strongylida	Dictyocaulidae	Dictyocaulus	Nematoda	EndoP	L	7.111
NC_024656.1	Parafilaroides normani	Chromadorea	Strongylida	Filaroididae	Parafilaroides	Nematoda	EndoP	L	6.796
NC_010383.2	Haemonchus contortus	Chromadorea	Strongylida	Haemonchidae	Haemonchus	Nematoda	EndoP	L	6.541
NC_029736.1	Haemonchus placei	Chromadorea	Strongylida	Haemonchidae	Haemonchus	Nematoda	EndoP	L	6.532
NC_036409.1	Marshallagia marshalli	Chromadorea	Strongylida	Haemonchidae	Marshallagia	Nematoda	EndoP	L	6.481
NC_013848.1	Mecistocirrus digitatus	Chromadorea	Strongylida	Haemonchidae	Mecistocirrus	Nematoda	EndoP	L	6.536
NC_013827.1	Teladorsagia circumcincta	Chromadorea	Strongylida	Haemonchidae	Teladorsagia	Nematoda	EndoP	L	6.402
NC_033886.1	Nippostrongylus brasiliensis	Chromadorea	Strongylida	Heligmonellidae	Nippostrongylus	Nematoda	EndoP	L	6.371
NC_008534.1	Heterorhabditis bacteriophora	Chromadorea	Strongylida	Heterorhabditidae	Heterorhabditis	Nematoda	EndoP	L	6.298
NC_013813.1	Metastrongylus pudendotectus	Chromadorea	Strongylida	Metastrongylidae	Metastrongylus	Nematoda	EndoP	L	6.771
NC_013815.1	Metastrongylus salmi	Chromadorea	Strongylida	Metastrongylidae	Metastrongylus	Nematoda	EndoP	L	6.769
NC_024639.1	Nematodirus oiratianus	Chromadorea	Strongylida	Molineidae	Nematodirus	Nematoda	EndoP	L	6.451
NC_024638.1	Nematodirus spathiger	Chromadorea	Strongylida	Molineidae	Nematodirus	Nematoda	EndoP	L	6.442
NC_023262.1	Protostrongylus rufescens	Chromadorea	Strongylida	Protostrongylidae	Protostrongylus	Nematoda	EndoP	L	6.771
NC_038070.1	Cyathostomum pateratum	Chromadorea	Strongylida	Strongylidae	Cyathostomum	Nematoda	EndoP	L	6.442
NC_035003.1	Cyathostomum catinatum	Chromadorea	Strongylida	Strongylidae	Cyathostomum	Nematoda	EndoP	L	6.43
NC_060748.1	Cylicocyclus elongatus	Chromadorea	Strongylida	Strongylidae	Cylicocyclus	Nematoda	EndoP	L	6.464
NC_039643.1	Cylicocyclus radiatus	Chromadorea	Strongylida	Strongylidae	Cylicocyclus	Nematoda	EndoP	L	6.443
NC_043849.1	Cylicocyclus auriculatus	Chromadorea	Strongylida	Strongylidae	Cylicocyclus	Nematoda	EndoP	L	6.454
NC_046711.1	Cylicocyclus ashworthi	Chromadorea	Strongylida	Strongylidae	Cylicocyclus	Nematoda	EndoP	L	6.465
NC_013808.1	Cylicocyclus insigne	Chromadorea	Strongylida	Strongylidae	Cylicocyclus	Nematoda	EndoP	L	6.448
NC_032299.1	Cylicocyclus nassatus	Chromadorea	Strongylida	Strongylidae	Cylicocyclus	Nematoda	EndoP	L	6.452
NC_042141.1	Cylicodontophorus bicoronatus	Chromadorea	Strongylida	Strongylidae	Cylicodontophorus	Nematoda	EndoP	L	6.525
NC_035004.1	Cylicostephanus minutus	Chromadorea	Strongylida	Strongylidae	Cylicostephanus	Nematoda	EndoP	L	6.466
NC_035005.1	Poteriostomum imparidentatum	Chromadorea	Strongylida	Strongylidae	Poteriostomum	Nematoda	EndoP	L	6.435
NC_026868.1	Strongylus equinus	Chromadorea	Strongylida	Strongylidae	Strongylus	Nematoda	EndoP	L	6.403
NC_013818.2	Strongylus vulgaris	Chromadorea	Strongylida	Strongylidae	Strongylus	Nematoda	EndoP	L	6.373
NC_026729.1	Triodontophorus brevicauda	Chromadorea	Strongylida	Strongylidae	Triodontophorus	Nematoda	EndoP	L	6.44
NC_031516.1	Triodontophorus serratus	Chromadorea	Strongylida	Strongylidae	Triodontophorus	Nematoda	EndoP	L	6.457
NC_031517.1	Triodontophorus nipponicus	Chromadorea	Strongylida	Strongylidae	Triodontophorus	Nematoda	EndoP	L	6.458
NC_013821.1	Syngamus trachea	Chromadorea	Strongylida	Syngamidae	Syngamus	Nematoda	EndoP	L	6.442
NC_013807.1	Trichostrongylus vitrinus	Chromadorea	Strongylida	Trichostrongylidae	Trichostrongylus	Nematoda	EndoP	L	6.427
NC_013824.1	Trichostrongylus axei	Chromadorea	Strongylida	Trichostrongylidae	Trichostrongylus	Nematoda	EndoP	L	6.432
NC_033867.1	Longidorus vineacola	Enoplea	Dorylaimida	Longidoridae	Longidorus	Nematoda	F	L	7.357
NC_033868.1	Paralongidorus litoralis	Enoplea	Dorylaimida	Longidoridae	Paralongidorus	Nematoda	F	L	7.501
NC_005928.1	Xiphinema americanum	Enoplea	Dorylaimida	Longidoridae	Xiphinema	Nematoda	F	L	7.059
NC_033869.1	Xiphinema rivesi	Enoplea	Dorylaimida	Longidoridae	Xiphinema	Nematoda	F	L	6.995
NC_033870.1	Xiphinema pachtaicum	Enoplea	Dorylaimida	Longidoridae	Xiphinema	Nematoda	F	L	7.511
NC_008231.1	Agamermis sp. BH-2006	Enoplea	Mermithida	Mermithidae	Agamermis	Nematoda	EndoP	L	7.413
NC_008828.1	Hexamermis agrotis	Enoplea	Mermithida	Mermithidae	Hexamermis	Nematoda	EndoP	L	7.15
NC_008640.1	Romanomermis culicivorax	Enoplea	Mermithida	Mermithidae	Romanomermis	Nematoda	EndoP	L	7.477
NC_008693.1	Romanomermis iyengari	Enoplea	Mermithida	Mermithidae	Romanomermis	Nematoda	EndoP	L	7.292
NC_008692.1	Romanomermis nielseni	Enoplea	Mermithida	Mermithidae	Romanomermis	Nematoda	EndoP	L	7.43
NC_008047.1	Strelkovimermis spiculatus	Enoplea	Mermithida	Mermithidae	Strelkovimermis	Nematoda	EndoP	L	7.621
NC_008046.1	Thaumamermis cosgrovei	Enoplea	Mermithida	Mermithidae	Thaumamermis	Nematoda	EndoP	L	7.312
NC_056391.1	Eucoleus annulatus	Enoplea	Trichinellida	Capillariidae	Eucoleus	Nematoda	EndoP	L	7.323
NC_025753.1	Trichinella nelsoni	Enoplea	Trichinellida	Trichinellidae	Trichinella	Nematoda	EndoP	L	6.963
NC_025752.1	Trichinella nativa	Enoplea	Trichinellida	Trichinellidae	Trichinella	Nematoda	EndoP	L	6.947
NC_025755.1	Trichinella zimbabwensis	Enoplea	Trichinellida	Trichinellidae	Trichinella	Nematoda	EndoP	L	6.997
NC_025749.1	Trichinella pseudospiralis	Enoplea	Trichinellida	Trichinellidae	Trichinella	Nematoda	EndoP	L	7.04
NC_025750.1	Trichinella britovi	Enoplea	Trichinellida	Trichinellidae	Trichinella	Nematoda	EndoP	L	6.952
NC_002681.1	Trichinella spiralis	Enoplea	Trichinellida	Trichinellidae	Trichinella	Nematoda	EndoP	L	6.929
NC_025751.1	Trichinella murrelli	Enoplea	Trichinellida	Trichinellidae	Trichinella	Nematoda	EndoP	L	6.947
NC_025754.1	Trichinella papuae	Enoplea	Trichinellida	Trichinellidae	Trichinella	Nematoda	EndoP	L	6.994
NC_017747.1	Trichuris suis	Enoplea	Trichinellida	Trichuridae	Trichuris	Nematoda	EndoP	L	7.504
NC_018597.1	Trichuris ovis	Enoplea	Trichinellida	Trichuridae	Trichuris	Nematoda	EndoP	L	7.388
NC_017750.1	Trichuris trichiura	Enoplea	Trichinellida	Trichuridae	Trichuris	Nematoda	EndoP	L	7.635
NC_028621.1	Trichuris muris	Enoplea	Trichinellida	Trichuridae	Trichuris	Nematoda	EndoP	L	7.248
NC_018596.1	Trichuris discolor	Enoplea	Trichinellida	Trichuridae	Trichuris	Nematoda	EndoP	L	7.433

## Sheet: Figure S7B + S7E
ID	Organism	Class	Order	Family	Genus	Phylum	life_history	locomotory	branch_length
NC_011293.1	Damon diadema	Arachnida	Amblypygi	Phrynichidae	Damon	Arthropoda	F	H	2.854
NC_033971.1	Agelena silvatica	Arachnida	Araneae	Agelenidae	Agelena	Arthropoda	F	H	3.411
NC_025634.1	Araneus ventricosus	Arachnida	Araneae	Araneidae	Araneus	Arthropoda	F	H	3.52
NC_032402.1	Araneus angulatus	Arachnida	Araneae	Araneidae	Araneus	Arthropoda	F	H	3.647
NC_024281.1	Argiope bruennichi	Arachnida	Araneae	Araneidae	Argiope	Arthropoda	F	H	3.493
NC_044695.1	Argiope perforata	Arachnida	Araneae	Araneidae	Argiope	Arthropoda	F	H	3.494
NC_027682.1	Cyclosa argenteoalba	Arachnida	Araneae	Araneidae	Cyclosa	Arthropoda	F	H	3.541
NC_044696.1	Cyclosa japonica	Arachnida	Araneae	Araneidae	Cyclosa	Arthropoda	F	H	3.533
NC_028077.1	Cyrtarachne nagasakiensis	Arachnida	Araneae	Araneidae	Cyrtarachne	Arthropoda	F	H	3.535
NC_028078.1	Hypsosinga pygmaea	Arachnida	Araneae	Araneidae	Hypsosinga	Arthropoda	F	H	3.546
NC_029755.1	Neoscona nautica	Arachnida	Araneae	Araneidae	Neoscona	Arthropoda	F	H	3.623
NC_029756.1	Neoscona adianta	Arachnida	Araneae	Araneidae	Neoscona	Arthropoda	F	H	3.527
NC_044653.1	Neoscona multiplicans	Arachnida	Araneae	Araneidae	Neoscona	Arthropoda	F	H	3.532
NC_044101.1	Neoscona scylla	Arachnida	Araneae	Araneidae	Neoscona	Arthropoda	F	H	3.517
NC_026290.1	Neoscona theisi	Arachnida	Araneae	Araneidae	Neoscona	Arthropoda	F	H	3.531
NC_059873.1	Atypus karschi	Arachnida	Araneae	Atypidae	Atypus	Arthropoda	F	H	3.575
NC_058921.1	Phoneutria boliviensis	Arachnida	Araneae	Ctenidae	Phoneutria	Arthropoda	F	H	3.65
NC_060386.1	Desis jiaxiangi	Arachnida	Araneae	Desidae	Desis	Arthropoda	F	H	3.567
NC_026863.1	Argyroneta aquatica	Arachnida	Araneae	Dictynidae	Argyroneta	Arthropoda	F	H	3.621
NC_020322.1	Phyxioschema suthepium	Arachnida	Araneae	Dipluridae	Phyxioschema	Arthropoda	F	H	3.497
NC_044081.1	Harpactocrates apennicola	Arachnida	Araneae	Dysderidae	Harpactocrates	Arthropoda	F	H	3.755
NC_044099.1	Parachtes romandiolae	Arachnida	Araneae	Dysderidae	Parachtes	Arthropoda	F	H	3.825
NC_010777.1	Hypochilus thorelli	Arachnida	Araneae	Hypochilidae	Hypochilus	Arthropoda	F	H	3.611
NC_020323.1	Liphistius erawan	Arachnida	Araneae	Liphistiidae	Liphistius	Arthropoda	F	H	3.068
NC_005924.1	Songthela hangzhouensis	Arachnida	Araneae	Liphistiidae	Songthela	Arthropoda	F	H	3.13
NC_025223.1	Pardosa laura	Arachnida	Araneae	Lycosidae	Pardosa	Arthropoda	F	H	3.613
NC_026123.1	Wadicosa fidelis	Arachnida	Araneae	Lycosidae	Wadicosa	Arthropoda	F	H	3.625
NC_008063.1	Trichonephila clavata	Arachnida	Araneae	Nephilidae	Trichonephila	Arthropoda	F	H	3.506
NC_053648.1	Oxyopes licenti	Arachnida	Araneae	Oxyopidae	Oxyopes	Arthropoda	F	H	3.624
NC_046736.1	Oxyopes hupingensis	Arachnida	Araneae	Oxyopidae	Oxyopes	Arthropoda	F	H	3.626
NC_025224.1	Oxyopes sertatus	Arachnida	Araneae	Oxyopidae	Oxyopes	Arthropoda	F	H	3.638
NC_040859.1	Mesabolivar sp. ITV1036I1	Arachnida	Araneae	Pholcidae	Mesabolivar	Arthropoda	F	H	4.073
NC_040861.1	Mesabolivar sp. ITV1036I3	Arachnida	Araneae	Pholcidae	Mesabolivar	Arthropoda	F	H	4.073
NC_020324.1	Pholcus phalangioides	Arachnida	Araneae	Pholcidae	Pholcus	Arthropoda	F	H	3.935
NC_031355.1	Dolomedes angustivirgatus	Arachnida	Araneae	Pisauridae	Dolomedes	Arthropoda	F	H	3.542
NC_027492.1	Carrhotus xanthogramma	Arachnida	Araneae	Salticidae	Carrhotus	Arthropoda	F	H	3.685
NC_041120.1	Cheliceroides longipalpis	Arachnida	Araneae	Salticidae	Cheliceroides	Arthropoda	F	H	3.684
NC_042829.1	Epeus alboguttatus	Arachnida	Araneae	Salticidae	Epeus	Arthropoda	F	H	3.66
NC_005942.1	Habronattus oregonensis	Arachnida	Araneae	Salticidae	Habronattus	Arthropoda	F	H	3.63
NC_057201.1	Phanuelus gladstone	Arachnida	Araneae	Salticidae	Phanuelus	Arthropoda	F	H	3.549
NC_060328.1	Phintella cavaleriei	Arachnida	Araneae	Salticidae	Phintella	Arthropoda	F	H	3.653
NC_024877.1	Plexippus paykulli	Arachnida	Araneae	Salticidae	Plexippus	Arthropoda	F	H	3.616
NC_024287.1	Telamonia vlijmi	Arachnida	Araneae	Salticidae	Telamonia	Arthropoda	F	H	3.624
NC_024878.1	Selenops bursarius	Arachnida	Araneae	Selenopidae	Selenops	Arthropoda	F	H	3.473
NC_042902.1	Loxosceles similis	Arachnida	Araneae	Sicariidae	Loxosceles	Arthropoda	F	H	4.073
NC_028068.1	Tetragnatha nitens	Arachnida	Araneae	Tetragnathidae	Tetragnatha	Arthropoda	F	H	3.83
NC_025775.1	Tetragnatha maxillosa	Arachnida	Araneae	Tetragnathidae	Tetragnatha	Arthropoda	F	H	3.842
NC_005925.1	Cyriopagopus schmidti	Arachnida	Araneae	Theraphosidae	Cyriopagopus	Arthropoda	F	H	3.426
NC_053738.1	Cyriopagopus hainanus	Arachnida	Araneae	Theraphosidae	Cyriopagopus	Arthropoda	F	H	3.422
NC_025557.1	Oxytate striatipes	Arachnida	Araneae	Thomisidae	Oxytate	Arthropoda	F	H	3.593
NC_023340.1	Antricola mexicanus	Arachnida	Ixodida	Argasidae	Antricola	Arthropoda	EctoP	L	4.214
NC_023369.1	Argas lagenoplastis	Arachnida	Ixodida	Argasidae	Argas	Arthropoda	EctoP	L	4.054
NC_019642.1	Argas africolumbae	Arachnida	Ixodida	Argasidae	Argas	Arthropoda	EctoP	L	4.046
NC_056777.1	Argas boueti	Arachnida	Ixodida	Argasidae	Argas	Arthropoda	EctoP	L	4.389
NC_037522.1	Argas striatus	Arachnida	Ixodida	Argasidae	Argas	Arthropoda	EctoP	L	4.082
NC_053794.1	Argas persicus	Arachnida	Ixodida	Argasidae	Argas	Arthropoda	EctoP	L	4.057
NC_037523.1	Argas walkerae	Arachnida	Ixodida	Argasidae	Argas	Arthropoda	EctoP	L	4.062
NC_023371.1	Argas miniatus	Arachnida	Ixodida	Argasidae	Argas	Arthropoda	EctoP	L	4.078
NC_033855.1	Argas brumpti	Arachnida	Ixodida	Argasidae	Argas	Arthropoda	EctoP	L	4.074
NC_037524.1	Carios faini	Arachnida	Ixodida	Argasidae	Carios	Arthropoda	EctoP	L	4.299
NC_060373.1	Carios vespertilionis	Arachnida	Ixodida	Argasidae	Carios	Arthropoda	EctoP	L	4.065
NC_033900.1	Nothoaspis amazoniensis	Arachnida	Ixodida	Argasidae	Nothoaspis	Arthropoda	EctoP	L	4.204
NC_037525.1	Ornithodoros savignyi	Arachnida	Ixodida	Argasidae	Ornithodoros	Arthropoda	EctoP	L	4.256
NC_039857.1	Ornithodoros coriaceus	Arachnida	Ixodida	Argasidae	Ornithodoros	Arthropoda	EctoP	L	4.117
NC_039829.1	Ornithodoros turicata	Arachnida	Ixodida	Argasidae	Ornithodoros	Arthropoda	EctoP	L	4.12
NC_023373.1	Ornithodoros brasiliensis	Arachnida	Ixodida	Argasidae	Ornithodoros	Arthropoda	EctoP	L	4.07
NC_004357.1	Ornithodoros moubata	Arachnida	Ixodida	Argasidae	Ornithodoros	Arthropoda	EctoP	L	4.349
NC_039831.1	Ornithodoros parkeri	Arachnida	Ixodida	Argasidae	Ornithodoros	Arthropoda	EctoP	L	4.119
NC_005820.1	Ornithodoros porcinus	Arachnida	Ixodida	Argasidae	Ornithodoros	Arthropoda	EctoP	L	4.324
NC_023372.1	Ornithodoros rostratus	Arachnida	Ixodida	Argasidae	Ornithodoros	Arthropoda	EctoP	L	4.103
NC_005291.1	Ornithodoros capensis	Arachnida	Ixodida	Argasidae	Ornithodoros	Arthropoda	EctoP	L	4.263
NC_039832.1	Ornithodoros hermsi	Arachnida	Ixodida	Argasidae	Ornithodoros	Arthropoda	EctoP	L	4.161
NC_039830.1	Ornithodoros tholozani	Arachnida	Ixodida	Argasidae	Ornithodoros	Arthropoda	EctoP	L	4.114
NC_033857.1	Ornithodoros zumpti	Arachnida	Ixodida	Argasidae	Ornithodoros	Arthropoda	EctoP	L	4.182
NC_039688.1	Ornithodoros sonrai	Arachnida	Ixodida	Argasidae	Ornithodoros	Arthropoda	EctoP	L	4.091
NC_023370.1	Otobius megnini	Arachnida	Ixodida	Argasidae	Otobius	Arthropoda	EctoP	L	4.23
NC_043872.1	Amblyomma javanense	Arachnida	Ixodida	Ixodidae	Amblyomma	Arthropoda	EctoP	L	4.406
NC_017759.1	Amblyomma fimbriatum	Arachnida	Ixodida	Ixodidae	Amblyomma	Arthropoda	EctoP	L	4.446
NC_005963.1	Amblyomma triguttatum	Arachnida	Ixodida	Ixodidae	Amblyomma	Arthropoda	EctoP	L	4.411
NC_050255.1	Amblyomma ovale	Arachnida	Ixodida	Ixodidae	Amblyomma	Arthropoda	EctoP	L	4.362
NC_027609.1	Amblyomma americanum	Arachnida	Ixodida	Ixodidae	Amblyomma	Arthropoda	EctoP	L	4.353
NC_032369.1	Amblyomma sculptum	Arachnida	Ixodida	Ixodidae	Amblyomma	Arthropoda	EctoP	L	4.358
NC_020333.1	Amblyomma cajennense	Arachnida	Ixodida	Ixodidae	Amblyomma	Arthropoda	EctoP	L	4.356
NC_017745.1	Archaeocroton sphenodonti	Arachnida	Ixodida	Ixodidae	Archaeocroton	Arthropoda	EctoP	L	4.339
NC_017756.1	Bothriocroton concolor	Arachnida	Ixodida	Ixodidae	Bothriocroton	Arthropoda	EctoP	L	4.256
NC_017757.1	Bothriocroton undatum	Arachnida	Ixodida	Ixodidae	Bothriocroton	Arthropoda	EctoP	L	4.309
NC_026552.1	Dermacentor silvarum	Arachnida	Ixodida	Ixodidae	Dermacentor	Arthropoda	EctoP	L	4.357
NC_028528.1	Dermacentor nuttalli	Arachnida	Ixodida	Ixodidae	Dermacentor	Arthropoda	EctoP	L	4.364
NC_059724.1	Dermacentor auratus	Arachnida	Ixodida	Ixodidae	Dermacentor	Arthropoda	EctoP	L	4.382
NC_061057.1	Dermacentor andersoni	Arachnida	Ixodida	Ixodidae	Dermacentor	Arthropoda	EctoP	L	4.355
NC_023349.1	Dermacentor nitens	Arachnida	Ixodida	Ixodidae	Dermacentor	Arthropoda	EctoP	L	4.395
NC_042764.1	Dermacentor everestianus	Arachnida	Ixodida	Ixodidae	Dermacentor	Arthropoda	EctoP	L	4.355
NC_058312.1	Haemaphysalis montgomeryi	Arachnida	Ixodida	Ixodidae	Haemaphysalis	Arthropoda	EctoP	L	4.311
NC_039765.1	Haemaphysalis hystricis	Arachnida	Ixodida	Ixodidae	Haemaphysalis	Arthropoda	EctoP	L	4.303
NC_020335.1	Haemaphysalis inermis	Arachnida	Ixodida	Ixodidae	Haemaphysalis	Arthropoda	EctoP	L	4.208
NC_034785.1	Haemaphysalis concinna	Arachnida	Ixodida	Ixodidae	Haemaphysalis	Arthropoda	EctoP	L	4.273
NC_041076.1	Haemaphysalis bancrofti	Arachnida	Ixodida	Ixodidae	Haemaphysalis	Arthropoda	EctoP	L	4.315
NC_037493.1	Haemaphysalis longicornis	Arachnida	Ixodida	Ixodidae	Haemaphysalis	Arthropoda	EctoP	L	4.289
NC_020334.1	Haemaphysalis formosensis	Arachnida	Ixodida	Ixodidae	Haemaphysalis	Arthropoda	EctoP	L	4.247
NC_037246.1	Haemaphysalis japonica	Arachnida	Ixodida	Ixodidae	Haemaphysalis	Arthropoda	EctoP	L	4.253
NC_005292.1	Haemaphysalis flava	Arachnida	Ixodida	Ixodidae	Haemaphysalis	Arthropoda	EctoP	L	4.251
NC_053941.1	Hyalomma asiaticum	Arachnida	Ixodida	Ixodidae	Hyalomma	Arthropoda	EctoP	L	4.435
NC_056189.1	Hyalomma marginatum	Arachnida	Ixodida	Ixodidae	Hyalomma	Arthropoda	EctoP	L	4.432
NC_002010.1	Ixodes hexagonus	Arachnida	Ixodida	Ixodidae	Ixodes	Arthropoda	EctoP	L	4.039
NC_058244.1	Ixodes vespertilionis	Arachnida	Ixodida	Ixodidae	Ixodes	Arthropoda	EctoP	L	4.001
NC_006078.1	Ixodes uriae	Arachnida	Ixodida	Ixodidae	Ixodes	Arthropoda	EctoP	L	4.07
NC_041086.1	Ixodes tasmani	Arachnida	Ixodida	Ixodidae	Ixodes	Arthropoda	EctoP	L	3.97
NC_005293.1	Ixodes holocyclus	Arachnida	Ixodida	Ixodidae	Ixodes	Arthropoda	EctoP	L	4.041
NC_018369.2	Ixodes ricinus	Arachnida	Ixodida	Ixodidae	Ixodes	Arthropoda	EctoP	L	3.951
NC_004370.1	Ixodes persulcatus	Arachnida	Ixodida	Ixodidae	Ixodes	Arthropoda	EctoP	L	3.974
NC_023831.1	Ixodes pavlovskyi	Arachnida	Ixodida	Ixodidae	Ixodes	Arthropoda	EctoP	L	3.965
NC_058242.1	Ixodes nipponensis	Arachnida	Ixodida	Ixodidae	Ixodes	Arthropoda	EctoP	L	3.964
NC_039828.1	Rhipicentor nuttalli	Arachnida	Ixodida	Ixodidae	Rhipicentor	Arthropoda	EctoP	L	4.362
NC_023350.1	Rhipicephalus geigyi	Arachnida	Ixodida	Ixodidae	Rhipicephalus	Arthropoda	EctoP	L	4.42
NC_052829.1	Rhipicephalus appendiculatus	Arachnida	Ixodida	Ixodidae	Rhipicephalus	Arthropoda	EctoP	L	4.385
NC_060409.1	Rhipicephalus linnaei	Arachnida	Ixodida	Ixodidae	Rhipicephalus	Arthropoda	EctoP	L	4.421
NC_052828.1	Rhipicephalus decoloratus	Arachnida	Ixodida	Ixodidae	Rhipicephalus	Arthropoda	EctoP	L	4.424
NC_023348.1	Rhipicephalus australis	Arachnida	Ixodida	Ixodidae	Rhipicephalus	Arthropoda	EctoP	L	4.427
NC_023335.1	Rhipicephalus microplus	Arachnida	Ixodida	Ixodidae	Rhipicephalus	Arthropoda	EctoP	L	4.417
NC_035946.1	Rhipicephalus turanicus	Arachnida	Ixodida	Ixodidae	Rhipicephalus	Arthropoda	EctoP	L	4.423
NC_002074.1	Rhipicephalus sanguineus	Arachnida	Ixodida	Ixodidae	Rhipicephalus	Arthropoda	EctoP	L	4.411
NC_017758.1	Robertsicus elaphensis	Arachnida	Ixodida	Ixodidae	Robertsicus	Arthropoda	EctoP	L	4.283
NC_019663.1	Nuttalliella namaqua	Arachnida	Ixodida	Nuttalliellidae	Nuttalliella	Arthropoda	EctoP	L	4.516
NC_046027.1	Blattisocius tarsalis	Arachnida	Mesostigmata	Blattisociidae	Blattisocius	Arthropoda	F	L	5.423
NC_054303.1	Dermanyssus gallinae	Arachnida	Mesostigmata	Dermanyssidae	Dermanyssus	Arthropoda	MP	L	4.796
NC_046028.1	Hypoaspis linteyini	Arachnida	Mesostigmata	Laelapidae	Hypoaspis	Arthropoda	F	L	4.159
NC_046026.1	Macrocheles muscaedomesticae	Arachnida	Mesostigmata	Macrochelidae	Macrocheles	Arthropoda	F	L	4.254
NC_046025.1	Macrocheles glaber	Arachnida	Mesostigmata	Macrochelidae	Macrocheles	Arthropoda	F	L	4.302
NC_013474.2	Stylochyrus rarior	Arachnida	Mesostigmata	Ologamasidae	Stylochyrus	Arthropoda	F	L	4.168
NC_009093.1	Galendromus occidentalis	Arachnida	Mesostigmata	Phytoseiidae	Galendromus	Arthropoda	F	L	4.992
NC_045208.1	Ptilonyssus chloris	Arachnida	Mesostigmata	Rhinonyssidae	Ptilonyssus	Arthropoda	EndoP	L	4.778
NC_045209.1	Tinaminyssus melloi	Arachnida	Mesostigmata	Rhinonyssidae	Tinaminyssus	Arthropoda	EndoP	L	4.556
NC_004454.2	Varroa destructor	Arachnida	Mesostigmata	Varroidae	Varroa	Arthropoda	EctoP	L	4.444
NC_029887.1	Oligolophus tienmushanensis	Arachnida	Opiliones	Phalangiidae	Oligolophus	Arthropoda	F	H	2.813
NC_014700.1	Opilio parietinus	Arachnida	Opiliones	Phalangiidae	Opilio	Arthropoda	F	H	2.786
NC_010766.1	Phalangium opilio	Arachnida	Opiliones	Phalangiidae	Phalangium	Arthropoda	F	H	2.732
NC_017752.1	Paratemnoides elongatus	Arachnida	Pseudoscorpiones	Atemnidae	Paratemnoides	Arthropoda	F	H	5.724
NC_023450.1	Cryptocellus narino	Arachnida	Ricinulei	Ricinoididae	Cryptocellus	Arthropoda	F	H	2.958
NC_023452.1	Ricinoides karschii	Arachnida	Ricinulei	Ricinoididae	Ricinoides	Arthropoda	F	H	3.026
NC_023451.1	Pseudocellus gertschi	Arachnida	Ricinulei		Pseudocellus	Arthropoda	F	H	2.953
NC_009985.1	Pseudocellus pearsei	Arachnida	Ricinulei		Pseudocellus	Arthropoda	F	H	3.138
NC_023778.1	Aleuroglyphus ovatus	Arachnida	Sarcoptiformes	Acaridae	Aleuroglyphus	Arthropoda	F	L	4.613
NC_038058.1	Rhizoglyphus robini	Arachnida	Sarcoptiformes	Acaridae	Rhizoglyphus	Arthropoda	F	L	4.533
NC_024637.1	Sancassania berlesei	Arachnida	Sarcoptiformes	Acaridae	Sancassania	Arthropoda	F	L	4.531
NC_028725.1	Tyrophagus longior	Arachnida	Sarcoptiformes	Acaridae	Tyrophagus	Arthropoda	F	L	4.942
NC_026079.1	Tyrophagus putrescentiae	Arachnida	Sarcoptiformes	Acaridae	Tyrophagus	Arthropoda	F	L	4.772
NC_048990.1	Carpoglyphus lactis	Arachnida	Sarcoptiformes	Carpoglyphidae	Carpoglyphus	Arthropoda	F	L	4.435
NC_031377.1	Histiostoma blomquisti	Arachnida	Sarcoptiformes	Histiostomatidae	Histiostoma	Arthropoda	F	L	5.218
NC_038207.1	Histiostoma feroniarum	Arachnida	Sarcoptiformes	Histiostomatidae	Histiostoma	Arthropoda	F	L	5.153
NC_024675.1	Psoroptes ovis	Arachnida	Sarcoptiformes	Psoroptidae	Psoroptes	Arthropoda	EctoP	L	4.972
NC_012218.1	Dermatophagoides pteronyssinus	Arachnida	Sarcoptiformes	Pyroglyphidae	Dermatophagoides	Arthropoda	F	L	4.815
NC_013184.1	Dermatophagoides farinae	Arachnida	Sarcoptiformes	Pyroglyphidae	Dermatophagoides	Arthropoda	F	L	4.871
NC_011574.1	Steganacarus magnus	Arachnida	Sarcoptiformes	Steganacaridae	Steganacarus	Arthropoda	F	L	5.977
NC_041090.1	Trouessartia rubecula	Arachnida	Sarcoptiformes	Trouessartiidae	Trouessartia	Arthropoda	F	L	4.782
NC_010765.1	Buthus occitanus	Arachnida	Scorpiones	Buthidae	Buthus	Arthropoda	F	H	2.595
NC_037222.1	Centruroides vittatus	Arachnida	Scorpiones	Buthidae	Centruroides	Arthropoda	F	H	2.604
NC_006896.1	Centruroides limpidus	Arachnida	Scorpiones	Buthidae	Centruroides	Arthropoda	F	H	2.613
NC_009738.1	Mesobuthus martensii	Arachnida	Scorpiones	Buthidae	Mesobuthus	Arthropoda	F	H	2.617
NC_027855.1	Tityus serrulatus	Arachnida	Scorpiones	Buthidae	Tityus	Arthropoda	F	H	3.001
NC_010782.1	Uroctonus mordax	Arachnida	Scorpiones	Chactidae	Uroctonus	Arthropoda	F	H	2.446
NC_053569.1	Scorpiops tibetanus	Arachnida	Scorpiones	Euscorpiidae	Scorpiops	Arthropoda	F	H	2.448
NC_035567.1	Vaejovis smithi	Arachnida	Scorpiones	Vaejovidae	Vaejovis	Arthropoda	F	H	2.489
NC_009984.1	Nothopuga sp. 1 LP-2008	Arachnida	Solifugae	Ammotrechidae	Nothopuga	Arthropoda	F	H	2.565
NC_010779.1	Eremobates cf. palpisetulosus SEM-2008	Arachnida	Solifugae	Eremobatidae	Eremobates	Arthropoda	F	H	2.509
NC_026102.1	Demodex folliculorum	Arachnida	Trombidiformes	Demodicidae	Demodex	Arthropoda	F	L	6.691
NC_034150.1	Rhinotergum shaoguanense	Arachnida	Trombidiformes	Diptilomiopidae	Rhinotergum	Arthropoda	F	L	6.591
NC_029208.1	Epitrimerus sabinae	Arachnida	Trombidiformes	Eriophyidae	Epitrimerus	Arthropoda	F	L	6.924
NC_029209.1	Phyllocoptes taishanensis	Arachnida	Trombidiformes	Eriophyidae	Phyllocoptes	Arthropoda	F	L	6.731
NC_049059.1	Hygrobates longiporus	Arachnida	Trombidiformes	Hygrobatidae	Hygrobates	Arthropoda	F	L	5.098
NC_039813.1	Sperchon plumifer	Arachnida	Trombidiformes	Sperchontidae	Sperchon	Arthropoda	F	L	4.752
NC_032381.1	Amphitetranychus viennensis	Arachnida	Trombidiformes	Tetranychidae	Amphitetranychus	Arthropoda	F	L	7.815
NC_012571.1	Panonychus ulmi	Arachnida	Trombidiformes	Tetranychidae	Panonychus	Arthropoda	F	L	7.886
NC_014347.1	Panonychus citri	Arachnida	Trombidiformes	Tetranychidae	Panonychus	Arthropoda	F	L	7.807
NC_024678.1	Tetranychus malaysiensis	Arachnida	Trombidiformes	Tetranychidae	Tetranychus	Arthropoda	F	L	8.031
NC_024679.1	Tetranychus phaselus	Arachnida	Trombidiformes	Tetranychidae	Tetranychus	Arthropoda	F	L	7.983
NC_024677.1	Tetranychus ludeni	Arachnida	Trombidiformes	Tetranychidae	Tetranychus	Arthropoda	F	L	8.039
NC_024676.1	Tetranychus kanzawai	Arachnida	Trombidiformes	Tetranychidae	Tetranychus	Arthropoda	F	L	8.086
NC_024874.1	Tetranychus truncatus	Arachnida	Trombidiformes	Tetranychidae	Tetranychus	Arthropoda	F	L	8.066
NC_014399.1	Tetranychus cinnabarinus	Arachnida	Trombidiformes	Tetranychidae	Tetranychus	Arthropoda	F	L	8.101
NC_024680.1	Tetranychus pueraricola	Arachnida	Trombidiformes	Tetranychidae	Tetranychus	Arthropoda	F	L	8.076
NC_010526.1	Tetranychus urticae	Arachnida	Trombidiformes	Tetranychidae	Tetranychus	Arthropoda	F	L	8.059
NC_007601.1	Leptotrombidium akamushi	Arachnida	Trombidiformes	Trombiculidae	Leptotrombidium	Arthropoda	F	L	5.825
NC_007600.1	Leptotrombidium deliense	Arachnida	Trombidiformes	Trombiculidae	Leptotrombidium	Arthropoda	F	L	5.798
NC_007177.1	Leptotrombidium pallidum	Arachnida	Trombidiformes	Trombiculidae	Leptotrombidium	Arthropoda	F	L	5.783
NC_010595.1	Walchia hayashii	Arachnida	Trombidiformes	Trombiculidae	Walchia	Arthropoda	F	L	5.493
NC_014683.1	Unionicola parkeri	Arachnida	Trombidiformes	Unionicolidae	Unionicola	Arthropoda	F	L	4.941
NC_011036.1	Unionicola foili	Arachnida	Trombidiformes	Unionicolidae	Unionicola	Arthropoda	F	L	5.104

## Sheet: Figure S7C + S7F
ID	Organism	Class	Order	Family	Genus	Phylum	life_history	locomotory	branch_length
NC_019627.1	Calanus hyperboreus	Hexanauplia	Calanoida	Calanidae	Calanus	Arthropoda	F	I	3.04
NC_046743.1	Phyllodiaptomus tunguidus	Hexanauplia	Calanoida	Diaptomidae	Phyllodiaptomus	Arthropoda	F	I	3.154
NC_046694.1	Eurytemora affinis	Hexanauplia	Calanoida	Temoridae	Eurytemora	Arthropoda	F	I	3.277
NC_025239.1	Lernaea cyprinacea	Hexanauplia	Cyclopoida	Lernaeidae	Lernaea	Arthropoda	EctoP	L	4.025
NC_008831.2	Tigriopus californicus	Hexanauplia	Harpacticoida	Harpacticidae	Tigriopus	Arthropoda	F	H	4.685
NC_023783.1	Amphiascoides atopus	Hexanauplia	Harpacticoida	Miraciidae	Amphiascoides	Arthropoda	F	H	3.476
NC_045306.1	Vulcanolepas fijiensis	Hexanauplia	Pedunculata	Eolepadidae	Vulcanolepas	Arthropoda	F	L	2.644
NC_026576.1	Lepas anserifera	Hexanauplia	Pedunculata	Lepadidae	Lepas	Arthropoda	F	L	2.591
NC_025295.1	Lepas australis	Hexanauplia	Pedunculata	Lepadidae	Lepas	Arthropoda	F	L	2.602
NC_043898.1	Glyptelasma annandalei	Hexanauplia	Pedunculata	Poecilasmatidae	Glyptelasma	Arthropoda	F	L	2.59
NC_005936.1	Pollicipes polymerus	Hexanauplia	Pedunculata	Pollicipedidae	Pollicipes	Arthropoda	F	L	2.591
NC_008742.1	Capitulum mitella	Hexanauplia	Pedunculata	Scalpellidae	Capitulum	Arthropoda	F	L	2.572
NC_054173.1	Sinergasilus undulatus	Hexanauplia	Poecilostomatoida	Ergasilidae	Sinergasilus	Arthropoda	EctoP	L	3.517
NC_028085.1	Sinergasilus polycolpus	Hexanauplia	Poecilostomatoida	Ergasilidae	Sinergasilus	Arthropoda	EctoP	L	3.49
NC_050836.1	Semibalanus cariosus	Hexanauplia	Sessilia	Archaeobalanidae	Semibalanus	Arthropoda	F	L	2.576
NC_029168.1	Acasta sulcata	Hexanauplia	Sessilia	Archaeobalanidae	Acasta	Arthropoda	F	L	2.582
NC_039849.1	Semibalanus balanoides	Hexanauplia	Sessilia	Archaeobalanidae	Semibalanus	Arthropoda	F	L	2.594
NC_024526.1	Striatobalanus amaryllis	Hexanauplia	Sessilia	Archaeobalanidae	Striatobalanus	Arthropoda	F	L	2.575
NC_033393.1	Epopella plicata	Hexanauplia	Sessilia	Austrobalanidae	Epopella	Arthropoda	F	L	2.597
NC_024525.1	Amphibalanus amphitrite	Hexanauplia	Sessilia	Balanidae	Amphibalanus	Arthropoda	F	L	2.62
NC_029167.1	Armatobalanus allium	Hexanauplia	Sessilia	Balanidae	Armatobalanus	Arthropoda	F	L	2.585
NC_026466.1	Balanus balanus	Hexanauplia	Sessilia	Balanidae	Balanus	Arthropoda	F	L	2.61
NC_056392.1	Balanus trigonus	Hexanauplia	Sessilia	Balanidae	Balanus	Arthropoda	F	L	2.6
NC_053649.1	Fistulobalanus albicostatus	Hexanauplia	Sessilia	Balanidae	Fistulobalanus	Arthropoda	F	L	2.613
NC_024636.1	Megabalanus ajax	Hexanauplia	Sessilia	Balanidae	Megabalanus	Arthropoda	F	L	2.634
NC_006293.1	Megabalanus volcano	Hexanauplia	Sessilia	Balanidae	Megabalanus	Arthropoda	F	L	2.604
NC_056162.1	Megabalanus tintinnabulum	Hexanauplia	Sessilia	Balanidae	Megabalanus	Arthropoda	F	L	2.624
NC_026730.1	Chthamalus antennatus	Hexanauplia	Sessilia	Chthamalidae	Chthamalus	Arthropoda	F	L	2.569
NC_056950.1	Chthamalus malayensis	Hexanauplia	Sessilia	Chthamalidae	Chthamalus	Arthropoda	F	L	2.574
NC_043920.1	Chthamalus challengeri	Hexanauplia	Sessilia	Chthamalidae	Chthamalus	Arthropoda	F	L	2.55
NC_022716.1	Notochthamalus scabrosus	Hexanauplia	Sessilia	Chthamalidae	Notochthamalus	Arthropoda	F	L	2.516
NC_029169.1	Chelonibia testudinaria	Hexanauplia	Sessilia	Coronulidae	Chelonibia	Arthropoda	F	L	2.611
NC_036957.1	Eochionelasmus ohtai	Hexanauplia	Sessilia	Pachylasmatidae	Eochionelasmus	Arthropoda	F	L	2.59
NC_023945.1	Nobia grandis	Hexanauplia	Sessilia	Pyrgomatidae	Nobia	Arthropoda	F	L	2.594
NC_037241.1	Tesseropora rosea	Hexanauplia	Sessilia	Tetraclitidae	Tesseropora	Arthropoda	F	L	2.6
NC_029154.1	Tetraclita serrata	Hexanauplia	Sessilia	Tetraclitidae	Tetraclita	Arthropoda	F	L	2.579
NC_008974.1	Tetraclita japonica	Hexanauplia	Sessilia	Tetraclitidae	Tetraclita	Arthropoda	F	L	2.589
NC_037398.1	Tetraclita rufotincta	Hexanauplia	Sessilia	Tetraclitidae	Tetraclita	Arthropoda	F	L	2.566
NC_056911.1	Tetraclita kuroshioensis	Hexanauplia	Sessilia	Tetraclitidae	Tetraclita	Arthropoda	F	L	2.575
NC_029170.1	Tetraclitella divisa	Hexanauplia	Sessilia	Tetraclitidae	Tetraclitella	Arthropoda	F	L	2.663
NC_037244.1	Altiverruca navicula	Hexanauplia	Sessilia	Verrucidae	Altiverruca	Arthropoda	F	L	2.671
NC_056769.1	Lepeophtheirus salmonis	Hexanauplia	Siphonostomatoida	Caligidae	Lepeophtheirus	Arthropoda	EctoP	L	4.581

## Sheet: Figure S7A + S7G
ID	Organism	Class	Order	Family	Genus	Phylum	life_history	locomotory	branch_length
NC_041083.1	Liriomyza chinensis	Insecta	Diptera	Agromyzidae	Liriomyza	Arthropoda	F	H	2.542
NC_014283.1	Liriomyza trifolii	Insecta	Diptera	Agromyzidae	Liriomyza	Arthropoda	F	H	2.539
NC_015926.1	Liriomyza sativae	Insecta	Diptera	Agromyzidae	Liriomyza	Arthropoda	F	H	2.517
NC_016713.1	Liriomyza bryoniae	Insecta	Diptera	Agromyzidae	Liriomyza	Arthropoda	F	H	2.543
NC_016716.1	Liriomyza huidobrensis	Insecta	Diptera	Agromyzidae	Liriomyza	Arthropoda	F	H	2.527
NC_030246.1	Melanagromyza sojae	Insecta	Diptera	Agromyzidae	Melanagromyza	Arthropoda	F	H	2.467
NC_016176.1	Sylvicola fenestralis	Insecta	Diptera	Anisopodidae	Sylvicola	Arthropoda	F	H	2.319
NC_028226.1	Delia antiqua	Insecta	Diptera	Anthomyiidae	Delia	Arthropoda	F	H	2.425
NC_042770.1	Fucellia costalis	Insecta	Diptera	Anthomyiidae	Fucellia	Arthropoda	F	H	2.419
NC_050317.1	Hylemya vagans	Insecta	Diptera	Anthomyiidae	Hylemya	Arthropoda	F	H	2.508
NC_050312.1	Pegoplata infirma	Insecta	Diptera	Anthomyiidae	Pegoplata	Arthropoda	F	H	2.415
NC_045239.1	Dasypogon diadema	Insecta	Diptera	Asilidae	Dasypogon	Arthropoda	F	H	2.368
NC_058310.1	Hemipenthes hebeiensis	Insecta	Diptera	Bombyliidae	Hemipenthes	Arthropoda	F	H	2.5
NC_053887.1	Hemipenthes neimengguensis	Insecta	Diptera	Bombyliidae	Hemipenthes	Arthropoda	F	H	2.368
NC_026996.1	Aldrichina grahami	Insecta	Diptera	Calliphoridae	Aldrichina	Arthropoda	F	H	2.439
NC_029215.1	Calliphora chinghaiensis	Insecta	Diptera	Calliphoridae	Calliphora	Arthropoda	F	H	2.474
NC_053679.1	Calliphora nigribarbis	Insecta	Diptera	Calliphoridae	Calliphora	Arthropoda	F	H	2.434
NC_019639.1	Calliphora vicina	Insecta	Diptera	Calliphoridae	Calliphora	Arthropoda	F	H	2.434
NC_028411.1	Calliphora vomitoria	Insecta	Diptera	Calliphoridae	Calliphora	Arthropoda	F	H	2.435
NC_053662.1	Calliphora sinensis	Insecta	Diptera	Calliphoridae	Calliphora	Arthropoda	F	H	2.436
NC_053677.1	Calliphora uralensis	Insecta	Diptera	Calliphoridae	Calliphora	Arthropoda	F	H	2.434
NC_019632.1	Chrysomya bezziana	Insecta	Diptera	Calliphoridae	Chrysomya	Arthropoda	F	H	2.426
NC_019631.1	Chrysomya albiceps	Insecta	Diptera	Calliphoridae	Chrysomya	Arthropoda	F	H	2.417
NC_019634.1	Chrysomya rufifacies	Insecta	Diptera	Calliphoridae	Chrysomya	Arthropoda	F	H	2.417
NC_002697.1	Chrysomya putoria	Insecta	Diptera	Calliphoridae	Chrysomya	Arthropoda	F	H	2.424
NC_031381.1	Chrysomya phaonis	Insecta	Diptera	Calliphoridae	Chrysomya	Arthropoda	F	H	2.431
NC_019635.1	Chrysomya saffranea	Insecta	Diptera	Calliphoridae	Chrysomya	Arthropoda	F	H	2.42
NC_025338.1	Chrysomya pinguis	Insecta	Diptera	Calliphoridae	Chrysomya	Arthropoda	F	H	2.426
NC_019633.1	Chrysomya megacephala	Insecta	Diptera	Calliphoridae	Chrysomya	Arthropoda	F	H	2.422
NC_028412.1	Chrysomya nigripes	Insecta	Diptera	Calliphoridae	Chrysomya	Arthropoda	F	H	2.431
NC_019638.1	Hemipyrellia ligurriens	Insecta	Diptera	Calliphoridae	Hemipyrellia	Arthropoda	F	H	2.426
NC_053672.1	Lucilia papuensis	Insecta	Diptera	Calliphoridae	Lucilia	Arthropoda	F	H	2.44
NC_059913.1	Lucilia shenyangensis	Insecta	Diptera	Calliphoridae	Lucilia	Arthropoda	F	H	2.451
NC_019637.1	Lucilia porphyrina	Insecta	Diptera	Calliphoridae	Lucilia	Arthropoda	F	H	2.434
NC_019573.1	Lucilia cuprina	Insecta	Diptera	Calliphoridae	Lucilia	Arthropoda	F	H	2.43
NC_028057.1	Lucilia caesar	Insecta	Diptera	Calliphoridae	Lucilia	Arthropoda	F	H	2.429
NC_028056.1	Lucilia illustris	Insecta	Diptera	Calliphoridae	Lucilia	Arthropoda	F	H	2.434
NC_029486.1	Lucilia coeruleiviridis	Insecta	Diptera	Calliphoridae	Lucilia	Arthropoda	F	H	2.426
NC_009733.1	Lucilia sericata	Insecta	Diptera	Calliphoridae	Lucilia	Arthropoda	F	H	2.425
NC_026668.1	Phormia regina	Insecta	Diptera	Calliphoridae	Phormia	Arthropoda	F	H	2.422
NC_053676.1	Polleniopsis mongolica	Insecta	Diptera	Calliphoridae	Polleniopsis	Arthropoda	F	H	2.517
NC_050875.1	Triceratopyga calliphoroides	Insecta	Diptera	Calliphoridae	Triceratopyga	Arthropoda	F	H	2.434
NC_002660.1	Cochliomyia hominivorax	Insecta	Diptera	Calliphoridae	Cochliomyia	Arthropoda	Parasitoid	H	2.425
NC_019636.1	Protophormia terraenovae	Insecta	Diptera	Calliphoridae	Protophormia	Arthropoda	Parasitoid	H	2.423
NC_013066.1	Mayetiola destructor	Insecta	Diptera	Cecidomyiidae	Mayetiola	Arthropoda	F	H	3.703
NC_013063.1	Rhopalomyia pomum	Insecta	Diptera	Cecidomyiidae	Rhopalomyia	Arthropoda	F	H	3.856
NC_034924.1	Spaniocelyphus pilosus	Insecta	Diptera	Celyphidae	Spaniocelyphus	Arthropoda	F	H	2.369
NC_009809.1	Culicoides arakawae	Insecta	Diptera	Ceratopogonidae	Culicoides	Arthropoda	MP	H	2.5
NC_016167.1	Chironomus tepperi	Insecta	Diptera	Chironomidae	Chironomus	Arthropoda	F	H	2.493
NC_060343.1	Clinotanypus yani	Insecta	Diptera	Chironomidae	Clinotanypus	Arthropoda	F	H	2.377
NC_059034.1	Paratrichocladius tamaater	Insecta	Diptera	Chironomidae	Paratrichocladius	Arthropoda	F	H	2.405
NC_027591.1	Parochlus steinenii	Insecta	Diptera	Chironomidae	Parochlus	Arthropoda	F	H	2.323
NC_028015.1	Polypedilum vanderplanki	Insecta	Diptera	Chironomidae	Polypedilum	Arthropoda	F	H	2.491
NC_060344.1	Prodiamesa olivacea	Insecta	Diptera	Chironomidae	Prodiamesa	Arthropoda	F	H	2.35
NC_059036.1	Propsilocerus paradoxus	Insecta	Diptera	Chironomidae	Propsilocerus	Arthropoda	F	H	2.409
NC_059037.1	Propsilocerus sinicus	Insecta	Diptera	Chironomidae	Propsilocerus	Arthropoda	F	H	2.412
NC_059035.1	Propsilocerus akamusi	Insecta	Diptera	Chironomidae	Propsilocerus	Arthropoda	F	H	2.504
NC_059070.1	Propsilocerus taihuensis	Insecta	Diptera	Chironomidae	Propsilocerus	Arthropoda	F	H	2.519
NC_060345.1	Rheocricotopus villiculus	Insecta	Diptera	Chironomidae	Rheocricotopus	Arthropoda	F	H	2.428
NC_058587.1	Tanypus punctipennis	Insecta	Diptera	Chironomidae	Tanypus	Arthropoda	F	H	2.38
NC_059894.1	Chlorops oryzae	Insecta	Diptera	Chloropidae	Chlorops	Arthropoda	F	H	2.503
NC_057210.1	Dicraeus orientalis	Insecta	Diptera	Chloropidae	Dicraeus	Arthropoda	F	H	2.449
NC_054319.1	Aedes alboannulatus	Insecta	Diptera	Culicidae	Aedes	Arthropoda	MP	H	2.468
NC_046946.1	Aedes koreicus	Insecta	Diptera	Culicidae	Aedes	Arthropoda	MP	H	2.467
NC_054325.1	Aedes alternans	Insecta	Diptera	Culicidae	Aedes	Arthropoda	MP	H	2.549
NC_054320.1	Aedes rubrithorax	Insecta	Diptera	Culicidae	Aedes	Arthropoda	MP	H	2.466
NC_035159.1	Aedes aegypti	Insecta	Diptera	Culicidae	Aedes	Arthropoda	MP	H	2.483
NC_050044.1	Aedes flavopictus	Insecta	Diptera	Culicidae	Aedes	Arthropoda	MP	H	2.486
NC_006817.1	Aedes albopictus	Insecta	Diptera	Culicidae	Aedes	Arthropoda	MP	H	2.534
NC_025473.1	Aedes notoscriptus	Insecta	Diptera	Culicidae	Aedes	Arthropoda	MP	H	2.477
NC_044647.1	Anopheles cruzii	Insecta	Diptera	Culicidae	Anopheles	Arthropoda	MP	H	2.52
NC_028214.1	Anopheles christyi	Insecta	Diptera	Culicidae	Anopheles	Arthropoda	MP	H	2.446
NC_037805.1	Anopheles parvus	Insecta	Diptera	Culicidae	Anopheles	Arthropoda	MP	H	2.488
NC_000875.1	Anopheles quadrimaculatus A	Insecta	Diptera	Culicidae	Anopheles	Arthropoda	MP	H	2.439
NC_057959.1	Anopheles maverlius	Insecta	Diptera	Culicidae	Anopheles	Arthropoda	MP	H	2.432
NC_028218.1	Anopheles maculatus	Insecta	Diptera	Culicidae	Anopheles	Arthropoda	MP	H	2.446
NC_057251.1	Anopheles sacharovi	Insecta	Diptera	Culicidae	Anopheles	Arthropoda	MP	H	2.439
NC_037792.1	Anopheles atacamensis	Insecta	Diptera	Culicidae	Anopheles	Arthropoda	MP	H	2.474
NC_020769.1	Anopheles hinesorum	Insecta	Diptera	Culicidae	Anopheles	Arthropoda	MP	H	2.425
NC_037810.1	Anopheles goeldii	Insecta	Diptera	Culicidae	Anopheles	Arthropoda	MP	H	2.43
NC_028222.1	Anopheles punctulatus	Insecta	Diptera	Culicidae	Anopheles	Arthropoda	MP	H	2.433
NC_037786.1	Anopheles rangeli	Insecta	Diptera	Culicidae	Anopheles	Arthropoda	MP	H	2.429
NC_028220.1	Anopheles merus	Insecta	Diptera	Culicidae	Anopheles	Arthropoda	MP	H	2.437
NC_037787.1	Anopheles benarrochi	Insecta	Diptera	Culicidae	Anopheles	Arthropoda	MP	H	2.427
NC_028223.1	Anopheles stephensi	Insecta	Diptera	Culicidae	Anopheles	Arthropoda	MP	H	2.446
NC_028216.1	Anopheles culicifacies	Insecta	Diptera	Culicidae	Anopheles	Arthropoda	MP	H	2.441
NC_028212.1	Anopheles arabiensis	Insecta	Diptera	Culicidae	Anopheles	Arthropoda	MP	H	2.437
NC_028219.1	Anopheles melas	Insecta	Diptera	Culicidae	Anopheles	Arthropoda	MP	H	2.438
NC_037801.1	Anopheles striatus	Insecta	Diptera	Culicidae	Anopheles	Arthropoda	MP	H	2.441
NC_028213.1	Anopheles atroparvus	Insecta	Diptera	Culicidae	Anopheles	Arthropoda	MP	H	2.446
NC_037791.1	Anopheles braziliensis	Insecta	Diptera	Culicidae	Anopheles	Arthropoda	MP	H	2.435
NC_028217.1	Anopheles epiroticus	Insecta	Diptera	Culicidae	Anopheles	Arthropoda	MP	H	2.442
NC_028215.1	Anopheles coluzzii	Insecta	Diptera	Culicidae	Anopheles	Arthropoda	MP	H	2.439
NC_002084.1	Anopheles gambiae	Insecta	Diptera	Culicidae	Anopheles	Arthropoda	MP	H	2.438
NC_056265.1	Anopheles rivulorum	Insecta	Diptera	Culicidae	Anopheles	Arthropoda	MP	H	2.448
NC_037802.1	Anopheles minor	Insecta	Diptera	Culicidae	Anopheles	Arthropoda	MP	H	2.431
NC_039397.1	Anopheles splendidus	Insecta	Diptera	Culicidae	Anopheles	Arthropoda	MP	H	2.442
NC_057651.1	Anopheles crucians B	Insecta	Diptera	Culicidae	Anopheles	Arthropoda	MP	H	2.43
NC_037807.1	Anopheles argyritarsis	Insecta	Diptera	Culicidae	Anopheles	Arthropoda	MP	H	2.443
NC_028016.1	Anopheles sinensis	Insecta	Diptera	Culicidae	Anopheles	Arthropoda	MP	H	2.429
NC_020770.1	Anopheles farauti No. 4	Insecta	Diptera	Culicidae	Anopheles	Arthropoda	MP	H	2.434
NC_037806.1	Anopheles arthuri	Insecta	Diptera	Culicidae	Anopheles	Arthropoda	MP	H	2.437
NC_037814.1	Anopheles galvaoi	Insecta	Diptera	Culicidae	Anopheles	Arthropoda	MP	H	2.427
NC_037798.1	Anopheles sawyeri	Insecta	Diptera	Culicidae	Anopheles	Arthropoda	MP	H	2.444
NC_027502.1	Anopheles culicifacies B	Insecta	Diptera	Culicidae	Anopheles	Arthropoda	MP	H	2.449
NC_038158.1	Anopheles funestus	Insecta	Diptera	Culicidae	Anopheles	Arthropoda	MP	H	2.455
NC_014275.1	Anopheles darlingi	Insecta	Diptera	Culicidae	Anopheles	Arthropoda	MP	H	2.442
NC_037793.1	Anopheles oswaldoi	Insecta	Diptera	Culicidae	Anopheles	Arthropoda	MP	H	2.43
NC_037800.1	Anopheles triannulatus	Insecta	Diptera	Culicidae	Anopheles	Arthropoda	MP	H	2.433
NC_037799.1	Anopheles lanei	Insecta	Diptera	Culicidae	Anopheles	Arthropoda	MP	H	2.438
NC_030718.1	Anopheles albitarsis F Brochero et al., 2007	Insecta	Diptera	Culicidae	Anopheles	Arthropoda	MP	H	2.431
NC_057652.1	Anopheles ininii	Insecta	Diptera	Culicidae	Anopheles	Arthropoda	MP	H	2.437
NC_037808.1	Anopheles strodei	Insecta	Diptera	Culicidae	Anopheles	Arthropoda	MP	H	2.438
NC_037815.1	Anopheles rondoni	Insecta	Diptera	Culicidae	Anopheles	Arthropoda	MP	H	2.439
NC_037824.1	Anopheles pristinus	Insecta	Diptera	Culicidae	Anopheles	Arthropoda	MP	H	2.455
NC_056264.1	Anopheles funestus-like sensu Spillings et al. (2009)	Insecta	Diptera	Culicidae	Anopheles	Arthropoda	MP	H	2.456
NC_056261.1	Anopheles vaneedeni	Insecta	Diptera	Culicidae	Anopheles	Arthropoda	MP	H	2.453
NC_056263.1	Anopheles longipalpis	Insecta	Diptera	Culicidae	Anopheles	Arthropoda	MP	H	2.455
NC_057101.1	Anopheles anthropophagus	Insecta	Diptera	Culicidae	Anopheles	Arthropoda	MP	H	2.434
NC_056262.1	Anopheles parensis	Insecta	Diptera	Culicidae	Anopheles	Arthropoda	MP	H	2.454
NC_030716.1	Anopheles albitarsis G Krzywinski et al., 2011	Insecta	Diptera	Culicidae	Anopheles	Arthropoda	MP	H	2.432
NC_037788.1	Anopheles marajoara	Insecta	Diptera	Culicidae	Anopheles	Arthropoda	MP	H	2.431
NC_020662.1	Anopheles albitarsis	Insecta	Diptera	Culicidae	Anopheles	Arthropoda	MP	H	2.432
NC_037804.1	Anopheles albertoi	Insecta	Diptera	Culicidae	Anopheles	Arthropoda	MP	H	2.439
NC_030717.1	Anopheles janconnae	Insecta	Diptera	Culicidae	Anopheles	Arthropoda	MP	H	2.43
NC_037790.1	Anopheles peryassui	Insecta	Diptera	Culicidae	Anopheles	Arthropoda	MP	H	2.42
NC_037821.1	Anopheles nr. costai SP02_17_3	Insecta	Diptera	Culicidae	Anopheles	Arthropoda	MP	H	2.428
NC_037816.1	Anopheles guarani	Insecta	Diptera	Culicidae	Anopheles	Arthropoda	MP	H	2.464
NC_028221.1	Anopheles minimus	Insecta	Diptera	Culicidae	Anopheles	Arthropoda	MP	H	2.445
NC_037795.1	Anopheles evansae	Insecta	Diptera	Culicidae	Anopheles	Arthropoda	MP	H	2.431
NC_020663.1	Anopheles deaneorum	Insecta	Diptera	Culicidae	Anopheles	Arthropoda	MP	H	2.434
NC_030715.1	Anopheles oryzalimnetes	Insecta	Diptera	Culicidae	Anopheles	Arthropoda	MP	H	2.431
NC_037794.1	Anopheles costai	Insecta	Diptera	Culicidae	Anopheles	Arthropoda	MP	H	2.427
NC_036263.1	Anopheles dirus	Insecta	Diptera	Culicidae	Anopheles	Arthropoda	MP	H	2.434
NC_020768.1	Anopheles cracens	Insecta	Diptera	Culicidae	Anopheles	Arthropoda	MP	H	2.436
NC_050693.1	Anopheles coustani	Insecta	Diptera	Culicidae	Anopheles	Arthropoda	MP	H	2.424
NC_037820.1	Anopheles lutzii	Insecta	Diptera	Culicidae	Anopheles	Arthropoda	MP	H	2.47
NC_037817.1	Anopheles antunesi	Insecta	Diptera	Culicidae	Anopheles	Arthropoda	MP	H	2.463
NC_054312.1	Anopheles annulipes	Insecta	Diptera	Culicidae	Anopheles	Arthropoda	MP	H	2.428
NC_037829.1	Anopheles pseudotibiamaculatus	Insecta	Diptera	Culicidae	Anopheles	Arthropoda	MP	H	2.433
NC_039540.1	Anopheles aconitus	Insecta	Diptera	Culicidae	Anopheles	Arthropoda	MP	H	2.448
NC_030249.1	Anopheles bellator	Insecta	Diptera	Culicidae	Anopheles	Arthropoda	MP	H	2.514
NC_037827.1	Anopheles kompi	Insecta	Diptera	Culicidae	Anopheles	Arthropoda	MP	H	2.513
NC_037813.1	Anopheles forattinii	Insecta	Diptera	Culicidae	Anopheles	Arthropoda	MP	H	2.423
NC_030250.1	Anopheles laneanus	Insecta	Diptera	Culicidae	Anopheles	Arthropoda	MP	H	2.515
NC_024740.1	Anopheles cruzii	Insecta	Diptera	Culicidae	Anopheles	Arthropoda	MP	H	2.514
NC_037789.1	Anopheles medialis	Insecta	Diptera	Culicidae	Anopheles	Arthropoda	MP	H	2.426
NC_030248.1	Anopheles homunculus	Insecta	Diptera	Culicidae	Anopheles	Arthropoda	MP	H	2.507
NC_037818.1	Anopheles fluminensis	Insecta	Diptera	Culicidae	Anopheles	Arthropoda	MP	H	2.426
NC_037811.1	Anopheles nimbus	Insecta	Diptera	Culicidae	Anopheles	Arthropoda	MP	H	2.518
NC_037803.1	Anopheles gilesi	Insecta	Diptera	Culicidae	Anopheles	Arthropoda	MP	H	2.463
NC_057653.1	Bironella derooki	Insecta	Diptera	Culicidae	Bironella	Arthropoda	MP	H	2.468
NC_037796.1	Bironella hollandi	Insecta	Diptera	Culicidae	Bironella	Arthropoda	MP	H	2.451
NC_044655.1	Coquillettidia chrysonotum	Insecta	Diptera	Culicidae	Coquillettidia	Arthropoda	MP	H	2.657
NC_054313.1	Coquillettidia linealis	Insecta	Diptera	Culicidae	Coquillettidia	Arthropoda	MP	H	2.513
NC_060640.1	Coquillettidia nigricans	Insecta	Diptera	Culicidae	Coquillettidia	Arthropoda	MP	H	2.663
NC_015079.1	Culex pipiens pipiens	Insecta	Diptera	Culicidae	Culex	Arthropoda	MP	H	2.474
NC_028616.1	Culex tritaeniorhynchus	Insecta	Diptera	Culicidae	Culex	Arthropoda	MP	H	2.477
NC_037826.1	Culex chidesteri	Insecta	Diptera	Culicidae	Culex	Arthropoda	MP	H	2.485
NC_054314.1	Culex australicus	Insecta	Diptera	Culicidae	Culex	Arthropoda	MP	H	2.466
NC_037819.1	Culex bilineatus	Insecta	Diptera	Culicidae	Culex	Arthropoda	MP	H	2.482
NC_054315.1	Culex cylindricus	Insecta	Diptera	Culicidae	Culex	Arthropoda	MP	H	2.493
NC_038160.1	Culex gelidus	Insecta	Diptera	Culicidae	Culex	Arthropoda	MP	H	2.485
NC_014574.1	Culex quinquefasciatus	Insecta	Diptera	Culicidae	Culex	Arthropoda	MP	H	2.506
NC_037822.1	Culex declarator	Insecta	Diptera	Culicidae	Culex	Arthropoda	MP	H	2.481
NC_054323.1	Culex annulirostris	Insecta	Diptera	Culicidae	Culex	Arthropoda	MP	H	2.473
NC_037812.1	Culex mollis	Insecta	Diptera	Culicidae	Culex	Arthropoda	MP	H	2.483
NC_036008.1	Culex camposi	Insecta	Diptera	Culicidae	Culex	Arthropoda	MP	H	2.469
NC_037797.1	Culex surinamensis	Insecta	Diptera	Culicidae	Culex	Arthropoda	MP	H	2.47
NC_036005.1	Culex usquatus	Insecta	Diptera	Culicidae	Culex	Arthropoda	MP	H	2.469
NC_054316.1	Culex fergusoni	Insecta	Diptera	Culicidae	Culex	Arthropoda	MP	H	2.466
NC_037809.1	Culex bidens	Insecta	Diptera	Culicidae	Culex	Arthropoda	MP	H	2.484
NC_037823.1	Culex nigripalpus	Insecta	Diptera	Culicidae	Culex	Arthropoda	MP	H	2.478
NC_036006.1	Culex coronator	Insecta	Diptera	Culicidae	Culex	Arthropoda	MP	H	2.471
NC_037828.1	Culex brami	Insecta	Diptera	Culicidae	Culex	Arthropoda	MP	H	2.481
NC_054317.1	Culex orbostiensis	Insecta	Diptera	Culicidae	Culex	Arthropoda	MP	H	2.487
NC_036007.1	Culex usquatissimus	Insecta	Diptera	Culicidae	Culex	Arthropoda	MP	H	2.472
NC_054318.1	Culex sitiens	Insecta	Diptera	Culicidae	Culex	Arthropoda	MP	H	2.473
NC_037825.1	Culex lygrus	Insecta	Diptera	Culicidae	Culex	Arthropoda	MP	H	2.499
NC_054327.1	Culiseta inconspicua	Insecta	Diptera	Culicidae	Culiseta	Arthropoda	MP	H	2.463
NC_057214.1	Haemagogus tropicalis	Insecta	Diptera	Culicidae	Haemagogus	Arthropoda	MP	H	2.521
NC_057212.1	Haemagogus leucocelaenus	Insecta	Diptera	Culicidae	Haemagogus	Arthropoda	MP	H	2.511
NC_028025.1	Haemagogus janthinomys	Insecta	Diptera	Culicidae	Haemagogus	Arthropoda	MP	H	2.493
NC_057213.1	Haemagogus spegazzinii	Insecta	Diptera	Culicidae	Haemagogus	Arthropoda	MP	H	2.497
NC_057211.1	Haemagogus albomaculatus	Insecta	Diptera	Culicidae	Haemagogus	Arthropoda	MP	H	2.5
NC_044656.1	Limatus flavisetosus	Insecta	Diptera	Culicidae	Limatus	Arthropoda	MP	H	2.593
NC_044657.1	Mansonia amazonensis	Insecta	Diptera	Culicidae	Mansonia	Arthropoda	MP	H	2.566
NC_047479.1	Mansonia uniformis	Insecta	Diptera	Culicidae	Mansonia	Arthropoda	MP	H	2.562
NC_060639.1	Ochlerotatus fluviatilis	Insecta	Diptera	Culicidae	Ochlerotatus	Arthropoda	MP	H	2.497
NC_054321.1	Ochlerotatus nigrithorax	Insecta	Diptera	Culicidae	Ochlerotatus	Arthropoda	MP	H	2.473
NC_054326.1	Ochlerotatus vittiger	Insecta	Diptera	Culicidae	Ochlerotatus	Arthropoda	MP	H	2.474
NC_027494.1	Ochlerotatus vigilax	Insecta	Diptera	Culicidae	Ochlerotatus	Arthropoda	MP	H	2.468
NC_044658.1	Psorophora saeva	Insecta	Diptera	Culicidae	Psorophora	Arthropoda	MP	H	2.457
NC_060641.1	Psorophora albipes	Insecta	Diptera	Culicidae	Psorophora	Arthropoda	MP	H	2.457
NC_060642.1	Psorophora ferox	Insecta	Diptera	Culicidae	Psorophora	Arthropoda	MP	H	2.457
NC_044659.1	Runchomyia reversa	Insecta	Diptera	Culicidae	Runchomyia	Arthropoda	MP	H	2.557
NC_044660.1	Sabethes undosus	Insecta	Diptera	Culicidae	Sabethes	Arthropoda	MP	H	2.632
NC_037498.1	Sabethes belisarioi	Insecta	Diptera	Culicidae	Sabethes	Arthropoda	MP	H	2.57
NC_037499.1	Sabethes chloropterus	Insecta	Diptera	Culicidae	Sabethes	Arthropoda	MP	H	2.626
NC_037500.1	Sabethes glaucodaemon	Insecta	Diptera	Culicidae	Sabethes	Arthropoda	MP	H	2.623
NC_054324.1	Toxorhynchites speciosus	Insecta	Diptera	Culicidae	Toxorhynchites	Arthropoda	MP	H	2.592
NC_044661.1	Trichoprosopon pallidiventer	Insecta	Diptera	Culicidae	Trichoprosopon	Arthropoda	MP	H	2.566
NC_054322.1	Tripteroides tasmaniensis	Insecta	Diptera	Culicidae	Tripteroides	Arthropoda	MP	H	2.52
NC_044662.1	Uranotaenia geometrica	Insecta	Diptera	Culicidae	Uranotaenia	Arthropoda	MP	H	2.507
NC_044663.1	Wyeomyia confusa	Insecta	Diptera	Culicidae	Wyeomyia	Arthropoda	MP	H	2.553
NC_029354.1	Dixella aestivalis	Insecta	Diptera	Dixidae	Dixella	Arthropoda	MP	H	2.359
NC_051891.1	Argyra pingwuensis	Insecta	Diptera	Dolichopodidae	Argyra	Arthropoda	F	H	2.449
NC_053651.1	Asyndetus clavipes	Insecta	Diptera	Dolichopodidae	Asyndetus	Arthropoda	F	H	2.35
NC_046942.1	Hercostomus brevipilosus	Insecta	Diptera	Dolichopodidae	Hercostomus	Arthropoda	F	H	2.388
NC_060353.1	Lichtwardtia dentalis	Insecta	Diptera	Dolichopodidae	Lichtwardtia	Arthropoda	F	H	2.373
NC_053650.1	Neurigona zhejiangensis	Insecta	Diptera	Dolichopodidae	Neurigona	Arthropoda	F	H	2.41
NC_053652.1	Xanthochlorus tibetensis	Insecta	Diptera	Dolichopodidae	Xanthochlorus	Arthropoda	F	H	2.36
NC_045530.1	Drosophila subobscura	Insecta	Diptera	Drosophilidae	Drosophila	Arthropoda	F	H	2.376
NC_060565.1	Drosophila chocolata	Insecta	Diptera	Drosophilidae	Drosophila	Arthropoda	F	H	2.368
NC_060502.1	Drosophila bocqueti	Insecta	Diptera	Drosophilidae	Drosophila	Arthropoda	F	H	2.367
NC_024511.2	Drosophila melanogaster	Insecta	Diptera	Drosophilidae	Drosophila	Arthropoda	F	H	2.396
NC_044669.1	Drosophila mercatorum	Insecta	Diptera	Drosophilidae	Drosophila	Arthropoda	F	H	2.385
NC_060566.1	Drosophila curta	Insecta	Diptera	Drosophilidae	Drosophila	Arthropoda	F	H	2.365
NC_060503.1	Drosophila burlai	Insecta	Diptera	Drosophilidae	Drosophila	Arthropoda	F	H	2.367
NC_060567.1	Drosophila mylenae	Insecta	Diptera	Drosophilidae	Drosophila	Arthropoda	F	H	2.365
NC_060506.1	Drosophila seguyi	Insecta	Diptera	Drosophilidae	Drosophila	Arthropoda	F	H	2.366
NC_060504.1	Drosophila leontia	Insecta	Diptera	Drosophilidae	Drosophila	Arthropoda	F	H	2.364
NC_060505.1	Drosophila malagassya	Insecta	Diptera	Drosophilidae	Drosophila	Arthropoda	F	H	2.365
NC_028518.1	Drosophila formosana	Insecta	Diptera	Drosophilidae	Drosophila	Arthropoda	F	H	2.393
NC_011596.1	Drosophila littoralis	Insecta	Diptera	Drosophilidae	Drosophila	Arthropoda	F	H	2.381
NC_057505.1	Drosophila busckii	Insecta	Diptera	Drosophilidae	Drosophila	Arthropoda	F	H	2.398
NC_060762.1	Drosophila suzukii	Insecta	Diptera	Drosophilidae	Drosophila	Arthropoda	F	H	2.372
NC_060568.1	Drosophila aff. tsacasi AY-2019	Insecta	Diptera	Drosophilidae	Drosophila	Arthropoda	F	H	2.37
NC_005779.1	Drosophila mauritiana	Insecta	Diptera	Drosophilidae	Drosophila	Arthropoda	F	H	2.395
NC_005780.1	Drosophila sechellia	Insecta	Diptera	Drosophilidae	Drosophila	Arthropoda	F	H	2.4
NC_005781.1	Drosophila simulans	Insecta	Diptera	Drosophilidae	Drosophila	Arthropoda	F	H	2.394
NC_025936.1	Drosophila incompta	Insecta	Diptera	Drosophilidae	Drosophila	Arthropoda	F	H	2.381
NC_027937.1	Drosophila albomicans	Insecta	Diptera	Drosophilidae	Drosophila	Arthropoda	F	H	2.377
NC_023825.1	Drosophila santomea	Insecta	Diptera	Drosophilidae	Drosophila	Arthropoda	F	H	2.377
NC_001322.1	Drosophila yakuba	Insecta	Diptera	Drosophilidae	Drosophila	Arthropoda	F	H	2.379
NC_059903.1	Calohilara tibetensis	Insecta	Diptera	Empididae	Calohilara	Arthropoda	F	H	2.339
NC_053939.1	Empis separata	Insecta	Diptera	Empididae	Empis	Arthropoda	F	H	2.372
NC_059721.1	Paralimna concors	Insecta	Diptera	Ephydridae	Paralimna	Arthropoda	F	H	2.401
NC_053661.1	Fannia scalaris	Insecta	Diptera	Fanniidae	Fannia	Arthropoda	F	H	2.472
NC_016865.1	Fergusonina taylori	Insecta	Diptera	Fergusoninidae	Fergusonina	Arthropoda	F	H	2.669
NC_037368.1	Melophagus ovinus	Insecta	Diptera	Hippoboscidae	Melophagus	Arthropoda	EctoP	L	2.465
NC_051551.1	Anthalia sp. YD3030	Insecta	Diptera	Hybotidae	Anthalia	Arthropoda	F	H	2.373
NC_051492.1	Leptopeza flavipes	Insecta	Diptera	Hybotidae	Leptopeza	Arthropoda	F	H	2.354
NC_016204.1	Arachnocampa flava	Insecta	Diptera	Keroplatidae	Arachnocampa	Arthropoda	F	I	2.491
NC_034922.1	Cestrotus liui	Insecta	Diptera	Lauxaniidae	Cestrotus	Arthropoda	F	H	2.398
NC_060541.1	Homoneura interstincta	Insecta	Diptera	Lauxaniidae	Homoneura	Arthropoda	F	H	2.384
NC_034923.1	Pachycerina decemlineata	Insecta	Diptera	Lauxaniidae	Pachycerina	Arthropoda	F	H	2.381
NC_057072.1	Conosia irrorata	Insecta	Diptera	Limoniidae	Conosia	Arthropoda	F	H	2.391
NC_057085.1	Epiphragma mediale	Insecta	Diptera	Limoniidae	Epiphragma	Arthropoda	F	H	2.335
NC_044484.1	Limonia phragmitidis	Insecta	Diptera	Limoniidae	Limonia	Arthropoda	F	H	2.329
NC_030519.1	Symplecta hybrida	Insecta	Diptera	Limoniidae	Symplecta	Arthropoda	F	H	2.301
NC_038210.1	Graphomya rufitibia	Insecta	Diptera	Muscidae	Graphomya	Arthropoda	F	H	2.477
NC_047403.1	Hydrotaea dentipes	Insecta	Diptera	Muscidae	Hydrotaea	Arthropoda	F	H	2.421
NC_037195.1	Hydrotaea ignava	Insecta	Diptera	Muscidae	Hydrotaea	Arthropoda	F	H	2.423
NC_041089.1	Hydrotaea chalcogaster	Insecta	Diptera	Muscidae	Hydrotaea	Arthropoda	F	H	2.413
NC_042951.1	Hydrotaea spinigera	Insecta	Diptera	Muscidae	Hydrotaea	Arthropoda	F	H	2.428
NC_042952.1	Hydrotaea aenescens	Insecta	Diptera	Muscidae	Hydrotaea	Arthropoda	F	H	2.429
NC_058292.1	Lispe assimilis	Insecta	Diptera	Muscidae	Lispe	Arthropoda	F	H	2.725
NC_024855.1	Musca domestica	Insecta	Diptera	Muscidae	Musca	Arthropoda	F	H	2.427
NC_037910.1	Musca sorbens	Insecta	Diptera	Muscidae	Musca	Arthropoda	F	H	2.428
NC_029487.1	Muscina levida	Insecta	Diptera	Muscidae	Muscina	Arthropoda	F	H	2.503
NC_034805.1	Muscina angustifrons	Insecta	Diptera	Muscidae	Muscina	Arthropoda	F	H	2.496
NC_053670.1	Muscina pascuorum	Insecta	Diptera	Muscidae	Muscina	Arthropoda	F	H	2.53
NC_026292.1	Muscina stabulans	Insecta	Diptera	Muscidae	Muscina	Arthropoda	F	H	2.497
NC_042953.1	Synthesiomyia nudiseta	Insecta	Diptera	Muscidae	Synthesiomyia	Arthropoda	F	H	2.442
NC_007102.1	Haematobia irritans irritans	Insecta	Diptera	Muscidae	Haematobia	Arthropoda	MP	H	2.429
NC_060624.1	Allodia protenta	Insecta	Diptera	Mycetophilidae	Allodia	Arthropoda	F	H	2.419
NC_060623.1	Allodia pyxidiiformis	Insecta	Diptera	Mycetophilidae	Allodia	Arthropoda	F	H	2.418
NC_060622.1	Allodia zaitzevi	Insecta	Diptera	Mycetophilidae	Allodia	Arthropoda	F	H	2.412
NC_050318.1	Acnemia nitidicollis	Insecta	Diptera	Mycetophilidae	Acnemia	Arthropoda	F	H	2.471
NC_008755.1	Trichophthalma punctata	Insecta	Diptera	Nemestrinidae	Trichophthalma	Arthropoda	MP	H	2.421
NC_059897.1	Nothybus sumatranus	Insecta	Diptera	Nothybidae	Nothybus	Arthropoda	F	H	2.508
NC_046479.1	Cephalopina titillator	Insecta	Diptera	Oestridae	Cephalopina	Arthropoda	Parasitoid	H	2.696
NC_045881.1	Cephenemyia trompe	Insecta	Diptera	Oestridae	Cephenemyia	Arthropoda	Parasitoid	H	2.599
NC_059850.1	Cephenemyia stimulator	Insecta	Diptera	Oestridae	Cephenemyia	Arthropoda	Parasitoid	H	2.602
NC_006378.1	Dermatobia hominis	Insecta	Diptera	Oestridae	Dermatobia	Arthropoda	Parasitoid	H	2.466
NC_042780.1	Gasterophilus inermis	Insecta	Diptera	Oestridae	Gasterophilus	Arthropoda	Parasitoid	H	2.518
NC_042779.1	Gasterophilus haemorrhoidalis	Insecta	Diptera	Oestridae	Gasterophilus	Arthropoda	Parasitoid	H	2.517
NC_029834.1	Gasterophilus intestinalis	Insecta	Diptera	Oestridae	Gasterophilus	Arthropoda	Parasitoid	H	2.531
NC_042781.1	Gasterophilus nasalis	Insecta	Diptera	Oestridae	Gasterophilus	Arthropoda	Parasitoid	H	2.549
NC_029812.1	Gasterophilus pecorum	Insecta	Diptera	Oestridae	Gasterophilus	Arthropoda	Parasitoid	H	2.543
NC_042379.1	Gyrostigma rhinocerontis	Insecta	Diptera	Oestridae	Gyrostigma	Arthropoda	Parasitoid	H	2.519
NC_013932.1	Hypoderma lineatum	Insecta	Diptera	Oestridae	Hypoderma	Arthropoda	Parasitoid	H	2.609
NC_059851.1	Oestrus ovis	Insecta	Diptera	Oestridae	Oestrus	Arthropoda	Parasitoid	H	2.657
NC_045882.1	Rhinoestrus usbekistanicus	Insecta	Diptera	Oestridae	Rhinoestrus	Arthropoda	Parasitoid	H	2.654
NC_016203.1	Cramptonomyia spenceri	Insecta	Diptera	Pachyneuridae	Cramptonomyia	Arthropoda	F	H	2.383
NC_056115.1	Diplonevra funebris	Insecta	Diptera	Phoridae	Diplonevra	Arthropoda	F	H	2.582
NC_056116.1	Diplonevra peregrina	Insecta	Diptera	Phoridae	Diplonevra	Arthropoda	F	H	2.581
NC_023794.1	Megaselia scalaris	Insecta	Diptera	Phoridae	Megaselia	Arthropoda	F	H	2.531
NC_058580.1	Puliciphora borinquenensis	Insecta	Diptera	Phoridae	Puliciphora	Arthropoda	F	H	2.77
NC_053684.1	Pollenia pediculata	Insecta	Diptera	Polleniidae	Pollenia	Arthropoda	F	H	2.487
NC_060839.1	Clogmia albipunctata	Insecta	Diptera	Psychodidae	Clogmia	Arthropoda	F	H	2.556
NC_026898.1	Nyssomyia umbratilis	Insecta	Diptera	Psychodidae	Nyssomyia	Arthropoda	MP	H	2.421
NC_028042.1	Phlebotomus papatasi	Insecta	Diptera	Psychodidae	Phlebotomus	Arthropoda	MP	H	2.45
NC_028041.1	Phlebotomus chinensis	Insecta	Diptera	Psychodidae	Phlebotomus	Arthropoda	MP	H	2.474
NC_016201.1	Ptychoptera sp. ATB-2011	Insecta	Diptera	Ptychopteridae	Ptychoptera	Arthropoda	F	H	2.309
NC_054180.1	Ptychoptera qinggouensis	Insecta	Diptera	Ptychopteridae	Ptychoptera	Arthropoda	F	H	2.321
NC_050315.1	Ptychoptera minuta	Insecta	Diptera	Ptychopteridae	Ptychoptera	Arthropoda	F	H	2.329
NC_059816.1	Desmomyia sinensis	Insecta	Diptera	Rhagionidae	Desmomyia	Arthropoda	F	H	2.292
NC_041071.1	Oxysarcodexia terminalis	Insecta	Diptera	Sarcophagidae	Oxysarcodexia	Arthropoda	F	H	2.45
NC_041072.1	Oxysarcodexia thornax	Insecta	Diptera	Sarcophagidae	Oxysarcodexia	Arthropoda	F	H	2.456
NC_041073.1	Oxysarcodexia varia	Insecta	Diptera	Sarcophagidae	Oxysarcodexia	Arthropoda	F	H	2.448
NC_041070.1	Oxysarcodexia avuncula	Insecta	Diptera	Sarcophagidae	Oxysarcodexia	Arthropoda	F	H	2.45
NC_041079.1	Peckia collusor	Insecta	Diptera	Sarcophagidae	Peckia	Arthropoda	F	H	2.45
NC_041077.1	Peckia resona	Insecta	Diptera	Sarcophagidae	Peckia	Arthropoda	F	H	2.453
NC_041078.1	Peckia australis	Insecta	Diptera	Sarcophagidae	Peckia	Arthropoda	F	H	2.452
NC_059868.1	Phrosinella nasuta	Insecta	Diptera	Sarcophagidae	Phrosinella	Arthropoda	F	H	2.529
NC_026196.1	Ravinia pernix	Insecta	Diptera	Sarcophagidae	Ravinia	Arthropoda	F	H	2.446
NC_017605.1	Sarcophaga impatiens	Insecta	Diptera	Sarcophagidae	Sarcophaga	Arthropoda	F	H	2.442
NC_053664.1	Sarcophaga depressifrons	Insecta	Diptera	Sarcophagidae	Sarcophaga	Arthropoda	F	H	2.482
NC_053729.1	Sarcophaga pauciseta	Insecta	Diptera	Sarcophagidae	Sarcophaga	Arthropoda	F	H	2.458
NC_026667.1	Sarcophaga crassipalpis	Insecta	Diptera	Sarcophagidae	Sarcophaga	Arthropoda	F	H	2.448
NC_042759.1	Sarcophaga princeps	Insecta	Diptera	Sarcophagidae	Sarcophaga	Arthropoda	F	H	2.445
NC_041069.1	Sarcophaga ruficornis	Insecta	Diptera	Sarcophagidae	Sarcophaga	Arthropoda	F	H	2.452
NC_053666.1	Sarcophaga josephi	Insecta	Diptera	Sarcophagidae	Sarcophaga	Arthropoda	F	H	2.488
NC_053675.1	Sarcophaga plotnikovi	Insecta	Diptera	Sarcophagidae	Sarcophaga	Arthropoda	F	H	2.494
NC_026112.1	Sarcophaga melanura	Insecta	Diptera	Sarcophagidae	Sarcophaga	Arthropoda	F	H	2.45
NC_025944.1	Sarcophaga africa	Insecta	Diptera	Sarcophagidae	Sarcophaga	Arthropoda	F	H	2.44
NC_053667.1	Sarcophaga graciliforceps	Insecta	Diptera	Sarcophagidae	Sarcophaga	Arthropoda	F	H	2.453
NC_053674.1	Sarcophaga diminuta	Insecta	Diptera	Sarcophagidae	Sarcophaga	Arthropoda	F	H	2.451
NC_053681.1	Sarcophaga schuetzei	Insecta	Diptera	Sarcophagidae	Sarcophaga	Arthropoda	F	H	2.451
NC_039827.1	Sarcophaga antilope	Insecta	Diptera	Sarcophagidae	Sarcophaga	Arthropoda	F	H	2.445
NC_057591.1	Sarcophaga tsinanensis	Insecta	Diptera	Sarcophagidae	Sarcophaga	Arthropoda	F	H	2.489
NC_053680.1	Sarcophaga cetu	Insecta	Diptera	Sarcophagidae	Sarcophaga	Arthropoda	F	H	2.452
NC_053669.1	Sarcophaga kentejana	Insecta	Diptera	Sarcophagidae	Sarcophaga	Arthropoda	F	H	2.452
NC_053685.1	Sarcophaga shnitnikovi	Insecta	Diptera	Sarcophagidae	Sarcophaga	Arthropoda	F	H	2.463
NC_051537.1	Sarcophaga kanoi	Insecta	Diptera	Sarcophagidae	Sarcophaga	Arthropoda	F	H	2.454
NC_023532.1	Sarcophaga peregrina	Insecta	Diptera	Sarcophagidae	Sarcophaga	Arthropoda	F	H	2.449
NC_036428.1	Sarcophaga formosensis	Insecta	Diptera	Sarcophagidae	Sarcophaga	Arthropoda	F	H	2.448
NC_025573.1	Sarcophaga similis	Insecta	Diptera	Sarcophagidae	Sarcophaga	Arthropoda	F	H	2.447
NC_053665.1	Sarcophaga carnaria	Insecta	Diptera	Sarcophagidae	Sarcophaga	Arthropoda	F	H	2.452
NC_028413.1	Sarcophaga albiceps	Insecta	Diptera	Sarcophagidae	Sarcophaga	Arthropoda	F	H	2.446
NC_036107.1	Sarcophaga misera	Insecta	Diptera	Sarcophagidae	Sarcophaga	Arthropoda	F	H	2.444
NC_060327.1	Sarcophaga gracilior	Insecta	Diptera	Sarcophagidae	Sarcophaga	Arthropoda	F	H	2.445
NC_051536.1	Sarcophaga scopariiformis	Insecta	Diptera	Sarcophagidae	Sarcophaga	Arthropoda	F	H	2.449
NC_053671.1	Sarcophaga anchoriformis	Insecta	Diptera	Sarcophagidae	Sarcophaga	Arthropoda	F	H	2.447
NC_053678.1	Sarcophaga jacobsoni	Insecta	Diptera	Sarcophagidae	Sarcophaga	Arthropoda	F	H	2.444
NC_053682.1	Sarcophaga minor	Insecta	Diptera	Sarcophagidae	Sarcophaga	Arthropoda	F	H	2.446
NC_047405.1	Sarcophaga tuberosa	Insecta	Diptera	Sarcophagidae	Sarcophaga	Arthropoda	F	H	2.451
NC_053686.1	Sarcophaga aegyptica	Insecta	Diptera	Sarcophagidae	Sarcophaga	Arthropoda	F	H	2.443
NC_053683.1	Sarcophaga pingi	Insecta	Diptera	Sarcophagidae	Sarcophaga	Arthropoda	F	H	2.446
NC_053668.1	Sarcophaga kawayuensis	Insecta	Diptera	Sarcophagidae	Sarcophaga	Arthropoda	F	H	2.446
NC_053673.1	Sarcophaga macroauriculata	Insecta	Diptera	Sarcophagidae	Sarcophaga	Arthropoda	F	H	2.445
NC_025574.1	Sarcophaga portschinskyi	Insecta	Diptera	Sarcophagidae	Sarcophaga	Arthropoda	F	H	2.445
NC_047404.1	Sarcophaga brevicornis	Insecta	Diptera	Sarcophagidae	Sarcophaga	Arthropoda	F	H	2.442
NC_053730.1	Sarcophila latifrons	Insecta	Diptera	Sarcophagidae	Sarcophila	Arthropoda	F	H	2.422
NC_039826.1	Sarcophaga dux	Insecta	Diptera	Sarcophagidae	Sarcophaga	Arthropoda	Parasitoid	H	2.443
NC_059869.1	Sarcotachina subcylindrica	Insecta	Diptera	Sarcophagidae	Sarcotachina	Arthropoda	Parasitoid	H	2.431
NC_050316.1	Norellisoma spinimanum	Insecta	Diptera	Scathophagidae	Norellia	Arthropoda	F	H	2.483
NC_024856.1	Scathophaga stercoraria	Insecta	Diptera	Scathophagidae	Scathophaga	Arthropoda	F	H	2.422
NC_046768.1	Dolichosciara megumiae	Insecta	Diptera	Sciaridae	Dolichosciara	Arthropoda	F	H	2.552
NC_053636.1	Pnyxia scabiei	Insecta	Diptera	Sciaridae	Pnyxia	Arthropoda	F	H	2.765
NC_046767.1	Sciara ruficauda	Insecta	Diptera	Sciaridae	Sciara	Arthropoda	F	H	2.477
NC_046769.1	Trichosia lengersdorfi	Insecta	Diptera	Sciaridae	Trichosia	Arthropoda	F	H	2.57
NC_026866.1	Nemopoda mamaevi	Insecta	Diptera	Sepsidae	Nemopoda	Arthropoda	F	H	2.352
NC_029753.1	Simulium aureohirtum	Insecta	Diptera	Simuliidae	Simulium	Arthropoda	MP	H	2.321
NC_050320.1	Simulium noelleri	Insecta	Diptera	Simuliidae	Simulium	Arthropoda	MP	H	2.31
NC_033348.1	Simulium variegatum	Insecta	Diptera	Simuliidae	Simulium	Arthropoda	MP	H	2.311
NC_040120.1	Simulium maculatum	Insecta	Diptera	Simuliidae	Simulium	Arthropoda	MP	H	2.303
NC_035232.1	Hermetia illucens	Insecta	Diptera	Stratiomyidae	Hermetia	Arthropoda	F	H	2.341
NC_054304.1	Nasimyia megacephala	Insecta	Diptera	Stratiomyidae	Nasimyia	Arthropoda	F	H	2.399
NC_053880.1	Parastratiosphecomyia szechuanensis	Insecta	Diptera	Stratiomyidae	Parastratiosphecomyia	Arthropoda	F	H	2.446
NC_060842.1	Ptecticus tenebrifer	Insecta	Diptera	Stratiomyidae	Ptecticus	Arthropoda	F	H	2.368
NC_054251.1	Tinda javana	Insecta	Diptera	Stratiomyidae	Tinda	Arthropoda	F	H	2.334
NC_044702.1	Paradyschiria parvula	Insecta	Diptera	Streblidae	Paradyschiria	Arthropoda	EctoP	I	2.591
NC_044652.1	Paratrichobius longicrus	Insecta	Diptera	Streblidae	Paratrichobius	Arthropoda	EctoP	H	2.496
NC_036481.1	Episyrphus balteatus	Insecta	Diptera	Syrphidae	Episyrphus	Arthropoda	F	H	2.468
NC_042910.1	Eristalinus tabanoides	Insecta	Diptera	Syrphidae	Eristalinus	Arthropoda	F	H	2.441
NC_042911.1	Eristalinus aeneus	Insecta	Diptera	Syrphidae	Eristalinus	Arthropoda	F	H	2.443
NC_042909.1	Eristalinus vicarians	Insecta	Diptera	Syrphidae	Eristalinus	Arthropoda	F	H	2.442
NC_042907.1	Eristalinus fuscicornis	Insecta	Diptera	Syrphidae	Eristalinus	Arthropoda	F	H	2.446
NC_042908.1	Eristalinus barclayi	Insecta	Diptera	Syrphidae	Eristalinus	Arthropoda	F	H	2.446
NC_052908.1	Eristalinus quinquestriatus	Insecta	Diptera	Syrphidae	Eristalinus	Arthropoda	F	H	2.452
NC_050932.1	Eristalis cerealis	Insecta	Diptera	Syrphidae	Eristalis	Arthropoda	F	H	2.42
NC_041143.1	Eristalis tenax	Insecta	Diptera	Syrphidae	Eristalis	Arthropoda	F	H	2.416
NC_036482.1	Eupeodes corollae	Insecta	Diptera	Syrphidae	Eupeodes	Arthropoda	F	H	2.466
NC_052907.1	Ferdinandea cuprea	Insecta	Diptera	Syrphidae	Ferdinandea	Arthropoda	F	H	2.421
NC_061032.1	Melanostoma mellinum	Insecta	Diptera	Syrphidae	Melanostoma	Arthropoda	F	H	2.474
NC_050968.1	Melanostoma scalare	Insecta	Diptera	Syrphidae	Melanostoma	Arthropoda	F	H	2.472
NC_051975.1	Melanostoma orientale	Insecta	Diptera	Syrphidae	Melanostoma	Arthropoda	F	H	2.468
NC_050314.1	Orthonevra geniculata	Insecta	Diptera	Syrphidae	Orthonevra	Arthropoda	F	H	2.426
NC_049124.1	Phytomia zonata	Insecta	Diptera	Syrphidae	Phytomia	Arthropoda	F	H	2.443
NC_056282.1	Platycheirus albimanus	Insecta	Diptera	Syrphidae	Platycheirus	Arthropoda	F	H	2.432
NC_008754.1	Simosyrphus grandicornis	Insecta	Diptera	Syrphidae	Simosyrphus	Arthropoda	F	H	2.469
NC_054190.1	Syrphus ribesii	Insecta	Diptera	Syrphidae	Syrphus	Arthropoda	F	H	2.456
NC_050969.1	Syrphus vitripennis	Insecta	Diptera	Syrphidae	Syrphus	Arthropoda	F	H	2.462
NC_056283.1	Syrphus torvus	Insecta	Diptera	Syrphidae	Syrphus	Arthropoda	F	H	2.459
NC_030000.1	Atylotus miser	Insecta	Diptera	Tabanidae	Atylotus	Arthropoda	MP	H	2.326
NC_008756.1	Cydistomyia duplonotata	Insecta	Diptera	Tabanidae	Cydistomyia	Arthropoda	MP	H	2.32
NC_059934.1	Haematopota vexativa	Insecta	Diptera	Tabanidae	Haematopota	Arthropoda	MP	H	2.319
NC_039963.1	Clemelis pullata	Insecta	Diptera	Tachinidae	Clemelis	Arthropoda	Parasitoid	H	2.541
NC_056896.1	Compsilura concinnata	Insecta	Diptera	Tachinidae	Compsilura	Arthropoda	Parasitoid	H	2.591
NC_060867.1	Cylindromyia intermedia	Insecta	Diptera	Tachinidae	Cylindromyia	Arthropoda	Parasitoid	H	2.582
NC_050938.1	Ectophasia rotundiventris	Insecta	Diptera	Tachinidae	Ectophasia	Arthropoda	Parasitoid	H	2.482
NC_018118.1	Elodia flavipalpis	Insecta	Diptera	Tachinidae	Elodia	Arthropoda	Parasitoid	H	2.559
NC_044409.1	Exorista japonica	Insecta	Diptera	Tachinidae	Exorista	Arthropoda	Parasitoid	H	2.524
NC_014704.1	Exorista sorbillans	Insecta	Diptera	Tachinidae	Exorista	Arthropoda	Parasitoid	H	2.545
NC_039824.1	Exorista civilis	Insecta	Diptera	Tachinidae	Exorista	Arthropoda	Parasitoid	H	2.538
NC_056374.1	Hamaxiella brunnescens	Insecta	Diptera	Tachinidae	Hamaxiella	Arthropoda	Parasitoid	H	2.587
NC_039823.1	Nemorilla maculosa	Insecta	Diptera	Tachinidae	Nemorilla	Arthropoda	Parasitoid	H	2.581
NC_041657.1	Palesisa nudioculata	Insecta	Diptera	Tachinidae	Palesisa	Arthropoda	Parasitoid	H	2.555
NC_056373.1	Periscepsia handlirschi	Insecta	Diptera	Tachinidae	Periscepsia	Arthropoda	Parasitoid	H	2.682
NC_019640.1	Rutilia goerlingiana	Insecta	Diptera	Tachinidae	Rutilia	Arthropoda	Parasitoid	H	2.579
NC_059870.1	Senotainia albifrons	Insecta	Diptera	Tachinidae	Senotainia	Arthropoda	Parasitoid	H	2.476
NC_050880.1	Subclytia rotundiventris	Insecta	Diptera	Tachinidae	Subclytia	Arthropoda	Parasitoid	H	2.564
NC_016202.1	Protoplasa fitchii	Insecta	Diptera	Tanyderidae	Protoplasa	Arthropoda	F	H	2.285
NC_034912.1	Anastrepha fraterculus	Insecta	Diptera	Tephritidae	Anastrepha	Arthropoda	F	H	2.393
NC_038164.1	Bactrocera tsuneonis	Insecta	Diptera	Tephritidae	Bactrocera	Arthropoda	F	H	2.461
NC_014402.1	Bactrocera minax	Insecta	Diptera	Tephritidae	Bactrocera	Arthropoda	F	H	2.464
NC_037723.1	Bactrocera ritsemai	Insecta	Diptera	Tephritidae	Bactrocera	Arthropoda	F	H	2.427
NC_005333.1	Bactrocera oleae	Insecta	Diptera	Tephritidae	Bactrocera	Arthropoda	F	H	2.418
NC_029466.1	Bactrocera latifrons	Insecta	Diptera	Tephritidae	Bactrocera	Arthropoda	F	H	2.436
NC_029468.1	Bactrocera umbrosa	Insecta	Diptera	Tephritidae	Bactrocera	Arthropoda	F	H	2.436
NC_028327.1	Bactrocera arecae	Insecta	Diptera	Tephritidae	Bactrocera	Arthropoda	F	H	2.413
NC_042712.1	Bactrocera biguttula	Insecta	Diptera	Tephritidae	Bactrocera	Arthropoda	F	H	2.415
NC_037722.1	Bactrocera limbifera	Insecta	Diptera	Tephritidae	Bactrocera	Arthropoda	F	H	2.414
NC_046521.1	Bactrocera rubigina	Insecta	Diptera	Tephritidae	Bactrocera	Arthropoda	F	H	2.43
NC_029467.1	Bactrocera melastomatos	Insecta	Diptera	Tephritidae	Bactrocera	Arthropoda	F	H	2.429
NC_014611.1	Bactrocera tryoni	Insecta	Diptera	Tephritidae	Bactrocera	Arthropoda	F	H	2.41
NC_008748.1	Bactrocera dorsalis	Insecta	Diptera	Tephritidae	Bactrocera	Arthropoda	F	H	2.414
NC_009772.1	Bactrocera carambolae	Insecta	Diptera	Tephritidae	Bactrocera	Arthropoda	F	H	2.413
NC_053983.1	Bactrocera thailandica	Insecta	Diptera	Tephritidae	Bactrocera	Arthropoda	F	H	2.411
NC_046952.1	Bactrocera ruiliensis	Insecta	Diptera	Tephritidae	Bactrocera	Arthropoda	F	H	2.413
NC_027725.1	Bactrocera zonata	Insecta	Diptera	Tephritidae	Bactrocera	Arthropoda	F	H	2.411
NC_018787.1	Bactrocera correcta	Insecta	Diptera	Tephritidae	Bactrocera	Arthropoda	F	H	2.411
NC_035497.1	Ceratitis fasciventris	Insecta	Diptera	Tephritidae	Ceratitis	Arthropoda	F	H	2.396
NC_000857.1	Ceratitis capitata	Insecta	Diptera	Tephritidae	Ceratitis	Arthropoda	F	H	2.397
NC_053847.1	Ceratitis rosa	Insecta	Diptera	Tephritidae	Ceratitis	Arthropoda	F	H	2.39
NC_053846.1	Ceratitis quilicii	Insecta	Diptera	Tephritidae	Ceratitis	Arthropoda	F	H	2.395
NC_043843.1	Dacus conopsoides	Insecta	Diptera	Tephritidae	Dacus	Arthropoda	F	H	2.442
NC_032690.1	Dacus longicornis	Insecta	Diptera	Tephritidae	Dacus	Arthropoda	F	H	2.441
NC_046468.1	Dacus bivittatus	Insecta	Diptera	Tephritidae	Dacus	Arthropoda	F	H	2.404
NC_053984.1	Dacus trimacula	Insecta	Diptera	Tephritidae	Dacus	Arthropoda	F	H	2.423
NC_052851.1	Felderimyia fuscipennis	Insecta	Diptera	Tephritidae	Felderimyia	Arthropoda	F	H	2.414
NC_020463.1	Procecidochares utilis	Insecta	Diptera	Tephritidae	Procecidochares	Arthropoda	F	H	2.673
NC_047184.1	Tephritis femoralis	Insecta	Diptera	Tephritidae	Tephritis	Arthropoda	F	H	2.537
NC_027254.1	Zeugodacus scutellatus	Insecta	Diptera	Tephritidae	Zeugodacus	Arthropoda	F	H	2.396
NC_052852.1	Zeugodacus cilifer	Insecta	Diptera	Tephritidae	Zeugodacus	Arthropoda	F	H	2.408
NC_049063.1	Zeugodacus proprediaphora	Insecta	Diptera	Tephritidae	Zeugodacus	Arthropoda	F	H	2.401
NC_028347.1	Zeugodacus diaphorus	Insecta	Diptera	Tephritidae	Zeugodacus	Arthropoda	F	H	2.4
NC_027290.1	Zeugodacus tau	Insecta	Diptera	Tephritidae	Zeugodacus	Arthropoda	F	H	2.401
NC_016056.1	Zeugodacus cucurbitae	Insecta	Diptera	Tephritidae	Zeugodacus	Arthropoda	F	H	2.419
NC_053982.1	Acidiella diversa	Insecta	Diptera	Tephritidae	Acidiella	Arthropoda	F	H	2.415
NC_053795.1	Tanyptera hebeiensis	Insecta	Diptera	Tipulidae	Tanyptera	Arthropoda	F	H	2.356
NC_030520.1	Tipula cockerelliana	Insecta	Diptera	Tipulidae	Tipula	Arthropoda	F	H	2.368
NC_050319.1	Tipula fascipennis	Insecta	Diptera	Tipulidae	Tipula	Arthropoda	F	H	2.357
NC_057055.1	Tipula nova	Insecta	Diptera	Tipulidae	Tipula	Arthropoda	F	H	2.351
NC_016173.1	Paracladura trichoptera	Insecta	Diptera	Trichoceridae	Paracladura	Arthropoda	F	H	2.371
NC_016169.1	Trichocera bimacula	Insecta	Diptera	Trichoceridae	Trichocera	Arthropoda	F	H	2.275
NC_051549.1	Coenomyia ferruginea	Insecta	Diptera	Xylophagaidae	Coenomyia	Arthropoda	F	H	2.313

## Sheet: Figure 2b + 2f + S3B + S3F+etc.
Figure 2b + 2f + S3B + S3F + S4B + S4F + S13B + S13F
ID	Organism	Class	Order	Family	Genus	Phylum	life_history	locomotory	branch_length
NC_011293.1	Damon diadema	Arachnida	Amblypygi	Phrynichidae	Damon	Arthropoda	F	H	2.854
NC_033971.1	Agelena silvatica	Arachnida	Araneae	Agelenidae	Agelena	Arthropoda	F	H	3.411
NC_025634.1	Araneus ventricosus	Arachnida	Araneae	Araneidae	Araneus	Arthropoda	F	H	3.52
NC_032402.1	Araneus angulatus	Arachnida	Araneae	Araneidae	Araneus	Arthropoda	F	H	3.647
NC_024281.1	Argiope bruennichi	Arachnida	Araneae	Araneidae	Argiope	Arthropoda	F	H	3.493
NC_044695.1	Argiope perforata	Arachnida	Araneae	Araneidae	Argiope	Arthropoda	F	H	3.494
NC_027682.1	Cyclosa argenteoalba	Arachnida	Araneae	Araneidae	Cyclosa	Arthropoda	F	H	3.541
NC_044696.1	Cyclosa japonica	Arachnida	Araneae	Araneidae	Cyclosa	Arthropoda	F	H	3.533
NC_028077.1	Cyrtarachne nagasakiensis	Arachnida	Araneae	Araneidae	Cyrtarachne	Arthropoda	F	H	3.535
NC_028078.1	Hypsosinga pygmaea	Arachnida	Araneae	Araneidae	Hypsosinga	Arthropoda	F	H	3.546
NC_029755.1	Neoscona nautica	Arachnida	Araneae	Araneidae	Neoscona	Arthropoda	F	H	3.623
NC_029756.1	Neoscona adianta	Arachnida	Araneae	Araneidae	Neoscona	Arthropoda	F	H	3.527
NC_044653.1	Neoscona multiplicans	Arachnida	Araneae	Araneidae	Neoscona	Arthropoda	F	H	3.532
NC_044101.1	Neoscona scylla	Arachnida	Araneae	Araneidae	Neoscona	Arthropoda	F	H	3.517
NC_026290.1	Neoscona theisi	Arachnida	Araneae	Araneidae	Neoscona	Arthropoda	F	H	3.531
NC_059873.1	Atypus karschi	Arachnida	Araneae	Atypidae	Atypus	Arthropoda	F	H	3.575
NC_058921.1	Phoneutria boliviensis	Arachnida	Araneae	Ctenidae	Phoneutria	Arthropoda	F	H	3.65
NC_060386.1	Desis jiaxiangi	Arachnida	Araneae	Desidae	Desis	Arthropoda	F	H	3.567
NC_026863.1	Argyroneta aquatica	Arachnida	Araneae	Dictynidae	Argyroneta	Arthropoda	F	H	3.621
NC_020322.1	Phyxioschema suthepium	Arachnida	Araneae	Dipluridae	Phyxioschema	Arthropoda	F	H	3.497
NC_044081.1	Harpactocrates apennicola	Arachnida	Araneae	Dysderidae	Harpactocrates	Arthropoda	F	H	3.755
NC_044099.1	Parachtes romandiolae	Arachnida	Araneae	Dysderidae	Parachtes	Arthropoda	F	H	3.825
NC_010777.1	Hypochilus thorelli	Arachnida	Araneae	Hypochilidae	Hypochilus	Arthropoda	F	H	3.611
NC_020323.1	Liphistius erawan	Arachnida	Araneae	Liphistiidae	Liphistius	Arthropoda	F	H	3.068
NC_005924.1	Songthela hangzhouensis	Arachnida	Araneae	Liphistiidae	Songthela	Arthropoda	F	H	3.13
NC_025223.1	Pardosa laura	Arachnida	Araneae	Lycosidae	Pardosa	Arthropoda	F	H	3.613
NC_026123.1	Wadicosa fidelis	Arachnida	Araneae	Lycosidae	Wadicosa	Arthropoda	F	H	3.625
NC_008063.1	Trichonephila clavata	Arachnida	Araneae	Nephilidae	Trichonephila	Arthropoda	F	H	3.506
NC_053648.1	Oxyopes licenti	Arachnida	Araneae	Oxyopidae	Oxyopes	Arthropoda	F	H	3.624
NC_046736.1	Oxyopes hupingensis	Arachnida	Araneae	Oxyopidae	Oxyopes	Arthropoda	F	H	3.626
NC_025224.1	Oxyopes sertatus	Arachnida	Araneae	Oxyopidae	Oxyopes	Arthropoda	F	H	3.638
NC_040859.1	Mesabolivar sp. ITV1036I1	Arachnida	Araneae	Pholcidae	Mesabolivar	Arthropoda	F	H	4.073
NC_040861.1	Mesabolivar sp. ITV1036I3	Arachnida	Araneae	Pholcidae	Mesabolivar	Arthropoda	F	H	4.073
NC_020324.1	Pholcus phalangioides	Arachnida	Araneae	Pholcidae	Pholcus	Arthropoda	F	H	3.935
NC_031355.1	Dolomedes angustivirgatus	Arachnida	Araneae	Pisauridae	Dolomedes	Arthropoda	F	H	3.542
NC_027492.1	Carrhotus xanthogramma	Arachnida	Araneae	Salticidae	Carrhotus	Arthropoda	F	H	3.685
NC_041120.1	Cheliceroides longipalpis	Arachnida	Araneae	Salticidae	Cheliceroides	Arthropoda	F	H	3.684
NC_042829.1	Epeus alboguttatus	Arachnida	Araneae	Salticidae	Epeus	Arthropoda	F	H	3.66
NC_005942.1	Habronattus oregonensis	Arachnida	Araneae	Salticidae	Habronattus	Arthropoda	F	H	3.63
NC_057201.1	Phanuelus gladstone	Arachnida	Araneae	Salticidae	Phanuelus	Arthropoda	F	H	3.549
NC_060328.1	Phintella cavaleriei	Arachnida	Araneae	Salticidae	Phintella	Arthropoda	F	H	3.653
NC_024877.1	Plexippus paykulli	Arachnida	Araneae	Salticidae	Plexippus	Arthropoda	F	H	3.616
NC_024287.1	Telamonia vlijmi	Arachnida	Araneae	Salticidae	Telamonia	Arthropoda	F	H	3.624
NC_024878.1	Selenops bursarius	Arachnida	Araneae	Selenopidae	Selenops	Arthropoda	F	H	3.473
NC_042902.1	Loxosceles similis	Arachnida	Araneae	Sicariidae	Loxosceles	Arthropoda	F	H	4.073
NC_028068.1	Tetragnatha nitens	Arachnida	Araneae	Tetragnathidae	Tetragnatha	Arthropoda	F	H	3.83
NC_025775.1	Tetragnatha maxillosa	Arachnida	Araneae	Tetragnathidae	Tetragnatha	Arthropoda	F	H	3.842
NC_005925.1	Cyriopagopus schmidti	Arachnida	Araneae	Theraphosidae	Cyriopagopus	Arthropoda	F	H	3.426
NC_053738.1	Cyriopagopus hainanus	Arachnida	Araneae	Theraphosidae	Cyriopagopus	Arthropoda	F	H	3.422
NC_025557.1	Oxytate striatipes	Arachnida	Araneae	Thomisidae	Oxytate	Arthropoda	F	H	3.593
NC_023340.1	Antricola mexicanus	Arachnida	Ixodida	Argasidae	Antricola	Arthropoda	EctoP	L	4.214
NC_023369.1	Argas lagenoplastis	Arachnida	Ixodida	Argasidae	Argas	Arthropoda	EctoP	L	4.054
NC_019642.1	Argas africolumbae	Arachnida	Ixodida	Argasidae	Argas	Arthropoda	EctoP	L	4.046
NC_056777.1	Argas boueti	Arachnida	Ixodida	Argasidae	Argas	Arthropoda	EctoP	L	4.389
NC_037522.1	Argas striatus	Arachnida	Ixodida	Argasidae	Argas	Arthropoda	EctoP	L	4.082
NC_053794.1	Argas persicus	Arachnida	Ixodida	Argasidae	Argas	Arthropoda	EctoP	L	4.057
NC_037523.1	Argas walkerae	Arachnida	Ixodida	Argasidae	Argas	Arthropoda	EctoP	L	4.062
NC_023371.1	Argas miniatus	Arachnida	Ixodida	Argasidae	Argas	Arthropoda	EctoP	L	4.078
NC_033855.1	Argas brumpti	Arachnida	Ixodida	Argasidae	Argas	Arthropoda	EctoP	L	4.074
NC_037524.1	Carios faini	Arachnida	Ixodida	Argasidae	Carios	Arthropoda	EctoP	L	4.299
NC_060373.1	Carios vespertilionis	Arachnida	Ixodida	Argasidae	Carios	Arthropoda	EctoP	L	4.065
NC_033900.1	Nothoaspis amazoniensis	Arachnida	Ixodida	Argasidae	Nothoaspis	Arthropoda	EctoP	L	4.204
NC_037525.1	Ornithodoros savignyi	Arachnida	Ixodida	Argasidae	Ornithodoros	Arthropoda	EctoP	L	4.256
NC_039857.1	Ornithodoros coriaceus	Arachnida	Ixodida	Argasidae	Ornithodoros	Arthropoda	EctoP	L	4.117
NC_039829.1	Ornithodoros turicata	Arachnida	Ixodida	Argasidae	Ornithodoros	Arthropoda	EctoP	L	4.12
NC_023373.1	Ornithodoros brasiliensis	Arachnida	Ixodida	Argasidae	Ornithodoros	Arthropoda	EctoP	L	4.07
NC_004357.1	Ornithodoros moubata	Arachnida	Ixodida	Argasidae	Ornithodoros	Arthropoda	EctoP	L	4.349
NC_039831.1	Ornithodoros parkeri	Arachnida	Ixodida	Argasidae	Ornithodoros	Arthropoda	EctoP	L	4.119
NC_005820.1	Ornithodoros porcinus	Arachnida	Ixodida	Argasidae	Ornithodoros	Arthropoda	EctoP	L	4.324
NC_023372.1	Ornithodoros rostratus	Arachnida	Ixodida	Argasidae	Ornithodoros	Arthropoda	EctoP	L	4.103
NC_005291.1	Ornithodoros capensis	Arachnida	Ixodida	Argasidae	Ornithodoros	Arthropoda	EctoP	L	4.263
NC_039832.1	Ornithodoros hermsi	Arachnida	Ixodida	Argasidae	Ornithodoros	Arthropoda	EctoP	L	4.161
NC_039830.1	Ornithodoros tholozani	Arachnida	Ixodida	Argasidae	Ornithodoros	Arthropoda	EctoP	L	4.114
NC_033857.1	Ornithodoros zumpti	Arachnida	Ixodida	Argasidae	Ornithodoros	Arthropoda	EctoP	L	4.182
NC_039688.1	Ornithodoros sonrai	Arachnida	Ixodida	Argasidae	Ornithodoros	Arthropoda	EctoP	L	4.091
NC_023370.1	Otobius megnini	Arachnida	Ixodida	Argasidae	Otobius	Arthropoda	EctoP	L	4.23
NC_043872.1	Amblyomma javanense	Arachnida	Ixodida	Ixodidae	Amblyomma	Arthropoda	EctoP	L	4.406
NC_017759.1	Amblyomma fimbriatum	Arachnida	Ixodida	Ixodidae	Amblyomma	Arthropoda	EctoP	L	4.446
NC_005963.1	Amblyomma triguttatum	Arachnida	Ixodida	Ixodidae	Amblyomma	Arthropoda	EctoP	L	4.411
NC_050255.1	Amblyomma ovale	Arachnida	Ixodida	Ixodidae	Amblyomma	Arthropoda	EctoP	L	4.362
NC_027609.1	Amblyomma americanum	Arachnida	Ixodida	Ixodidae	Amblyomma	Arthropoda	EctoP	L	4.353
NC_032369.1	Amblyomma sculptum	Arachnida	Ixodida	Ixodidae	Amblyomma	Arthropoda	EctoP	L	4.358
NC_020333.1	Amblyomma cajennense	Arachnida	Ixodida	Ixodidae	Amblyomma	Arthropoda	EctoP	L	4.356
NC_017745.1	Archaeocroton sphenodonti	Arachnida	Ixodida	Ixodidae	Archaeocroton	Arthropoda	EctoP	L	4.339
NC_017756.1	Bothriocroton concolor	Arachnida	Ixodida	Ixodidae	Bothriocroton	Arthropoda	EctoP	L	4.256
NC_017757.1	Bothriocroton undatum	Arachnida	Ixodida	Ixodidae	Bothriocroton	Arthropoda	EctoP	L	4.309
NC_026552.1	Dermacentor silvarum	Arachnida	Ixodida	Ixodidae	Dermacentor	Arthropoda	EctoP	L	4.357
NC_028528.1	Dermacentor nuttalli	Arachnida	Ixodida	Ixodidae	Dermacentor	Arthropoda	EctoP	L	4.364
NC_059724.1	Dermacentor auratus	Arachnida	Ixodida	Ixodidae	Dermacentor	Arthropoda	EctoP	L	4.382
NC_061057.1	Dermacentor andersoni	Arachnida	Ixodida	Ixodidae	Dermacentor	Arthropoda	EctoP	L	4.355
NC_023349.1	Dermacentor nitens	Arachnida	Ixodida	Ixodidae	Dermacentor	Arthropoda	EctoP	L	4.395
NC_042764.1	Dermacentor everestianus	Arachnida	Ixodida	Ixodidae	Dermacentor	Arthropoda	EctoP	L	4.355
NC_058312.1	Haemaphysalis montgomeryi	Arachnida	Ixodida	Ixodidae	Haemaphysalis	Arthropoda	EctoP	L	4.311
NC_039765.1	Haemaphysalis hystricis	Arachnida	Ixodida	Ixodidae	Haemaphysalis	Arthropoda	EctoP	L	4.303
NC_020335.1	Haemaphysalis inermis	Arachnida	Ixodida	Ixodidae	Haemaphysalis	Arthropoda	EctoP	L	4.208
NC_034785.1	Haemaphysalis concinna	Arachnida	Ixodida	Ixodidae	Haemaphysalis	Arthropoda	EctoP	L	4.273
NC_041076.1	Haemaphysalis bancrofti	Arachnida	Ixodida	Ixodidae	Haemaphysalis	Arthropoda	EctoP	L	4.315
NC_037493.1	Haemaphysalis longicornis	Arachnida	Ixodida	Ixodidae	Haemaphysalis	Arthropoda	EctoP	L	4.289
NC_020334.1	Haemaphysalis formosensis	Arachnida	Ixodida	Ixodidae	Haemaphysalis	Arthropoda	EctoP	L	4.247
NC_037246.1	Haemaphysalis japonica	Arachnida	Ixodida	Ixodidae	Haemaphysalis	Arthropoda	EctoP	L	4.253
NC_005292.1	Haemaphysalis flava	Arachnida	Ixodida	Ixodidae	Haemaphysalis	Arthropoda	EctoP	L	4.251
NC_053941.1	Hyalomma asiaticum	Arachnida	Ixodida	Ixodidae	Hyalomma	Arthropoda	EctoP	L	4.435
NC_056189.1	Hyalomma marginatum	Arachnida	Ixodida	Ixodidae	Hyalomma	Arthropoda	EctoP	L	4.432
NC_002010.1	Ixodes hexagonus	Arachnida	Ixodida	Ixodidae	Ixodes	Arthropoda	EctoP	L	4.039
NC_058244.1	Ixodes vespertilionis	Arachnida	Ixodida	Ixodidae	Ixodes	Arthropoda	EctoP	L	4.001
NC_006078.1	Ixodes uriae	Arachnida	Ixodida	Ixodidae	Ixodes	Arthropoda	EctoP	L	4.07
NC_041086.1	Ixodes tasmani	Arachnida	Ixodida	Ixodidae	Ixodes	Arthropoda	EctoP	L	3.97
NC_005293.1	Ixodes holocyclus	Arachnida	Ixodida	Ixodidae	Ixodes	Arthropoda	EctoP	L	4.041
NC_018369.2	Ixodes ricinus	Arachnida	Ixodida	Ixodidae	Ixodes	Arthropoda	EctoP	L	3.951
NC_004370.1	Ixodes persulcatus	Arachnida	Ixodida	Ixodidae	Ixodes	Arthropoda	EctoP	L	3.974
NC_023831.1	Ixodes pavlovskyi	Arachnida	Ixodida	Ixodidae	Ixodes	Arthropoda	EctoP	L	3.965
NC_058242.1	Ixodes nipponensis	Arachnida	Ixodida	Ixodidae	Ixodes	Arthropoda	EctoP	L	3.964
NC_039828.1	Rhipicentor nuttalli	Arachnida	Ixodida	Ixodidae	Rhipicentor	Arthropoda	EctoP	L	4.362
NC_023350.1	Rhipicephalus geigyi	Arachnida	Ixodida	Ixodidae	Rhipicephalus	Arthropoda	EctoP	L	4.42
NC_052829.1	Rhipicephalus appendiculatus	Arachnida	Ixodida	Ixodidae	Rhipicephalus	Arthropoda	EctoP	L	4.385
NC_060409.1	Rhipicephalus linnaei	Arachnida	Ixodida	Ixodidae	Rhipicephalus	Arthropoda	EctoP	L	4.421
NC_052828.1	Rhipicephalus decoloratus	Arachnida	Ixodida	Ixodidae	Rhipicephalus	Arthropoda	EctoP	L	4.424
NC_023348.1	Rhipicephalus australis	Arachnida	Ixodida	Ixodidae	Rhipicephalus	Arthropoda	EctoP	L	4.427
NC_023335.1	Rhipicephalus microplus	Arachnida	Ixodida	Ixodidae	Rhipicephalus	Arthropoda	EctoP	L	4.417
NC_035946.1	Rhipicephalus turanicus	Arachnida	Ixodida	Ixodidae	Rhipicephalus	Arthropoda	EctoP	L	4.423
NC_002074.1	Rhipicephalus sanguineus	Arachnida	Ixodida	Ixodidae	Rhipicephalus	Arthropoda	EctoP	L	4.411
NC_017758.1	Robertsicus elaphensis	Arachnida	Ixodida	Ixodidae	Robertsicus	Arthropoda	EctoP	L	4.283
NC_019663.1	Nuttalliella namaqua	Arachnida	Ixodida	Nuttalliellidae	Nuttalliella	Arthropoda	EctoP	L	4.516
NC_046027.1	Blattisocius tarsalis	Arachnida	Mesostigmata	Blattisociidae	Blattisocius	Arthropoda	F	L	5.423
NC_054303.1	Dermanyssus gallinae	Arachnida	Mesostigmata	Dermanyssidae	Dermanyssus	Arthropoda	MP	L	4.796
NC_046028.1	Hypoaspis linteyini	Arachnida	Mesostigmata	Laelapidae	Hypoaspis	Arthropoda	F	L	4.159
NC_046026.1	Macrocheles muscaedomesticae	Arachnida	Mesostigmata	Macrochelidae	Macrocheles	Arthropoda	F	L	4.254
NC_046025.1	Macrocheles glaber	Arachnida	Mesostigmata	Macrochelidae	Macrocheles	Arthropoda	F	L	4.302
NC_013474.2	Stylochyrus rarior	Arachnida	Mesostigmata	Ologamasidae	Stylochyrus	Arthropoda	F	L	4.168
NC_009093.1	Galendromus occidentalis	Arachnida	Mesostigmata	Phytoseiidae	Galendromus	Arthropoda	F	L	4.992
NC_045208.1	Ptilonyssus chloris	Arachnida	Mesostigmata	Rhinonyssidae	Ptilonyssus	Arthropoda	EndoP	L	4.778
NC_045209.1	Tinaminyssus melloi	Arachnida	Mesostigmata	Rhinonyssidae	Tinaminyssus	Arthropoda	EndoP	L	4.556
NC_004454.2	Varroa destructor	Arachnida	Mesostigmata	Varroidae	Varroa	Arthropoda	EctoP	L	4.444
NC_029887.1	Oligolophus tienmushanensis	Arachnida	Opiliones	Phalangiidae	Oligolophus	Arthropoda	F	H	2.813
NC_014700.1	Opilio parietinus	Arachnida	Opiliones	Phalangiidae	Opilio	Arthropoda	F	H	2.786
NC_010766.1	Phalangium opilio	Arachnida	Opiliones	Phalangiidae	Phalangium	Arthropoda	F	H	2.732
NC_017752.1	Paratemnoides elongatus	Arachnida	Pseudoscorpiones	Atemnidae	Paratemnoides	Arthropoda	F	H	5.724
NC_023450.1	Cryptocellus narino	Arachnida	Ricinulei	Ricinoididae	Cryptocellus	Arthropoda	F	H	2.958
NC_023452.1	Ricinoides karschii	Arachnida	Ricinulei	Ricinoididae	Ricinoides	Arthropoda	F	H	3.026
NC_023451.1	Pseudocellus gertschi	Arachnida	Ricinulei		Pseudocellus	Arthropoda	F	H	2.953
NC_009985.1	Pseudocellus pearsei	Arachnida	Ricinulei		Pseudocellus	Arthropoda	F	H	3.138
NC_023778.1	Aleuroglyphus ovatus	Arachnida	Sarcoptiformes	Acaridae	Aleuroglyphus	Arthropoda	F	L	4.613
NC_038058.1	Rhizoglyphus robini	Arachnida	Sarcoptiformes	Acaridae	Rhizoglyphus	Arthropoda	F	L	4.533
NC_024637.1	Sancassania berlesei	Arachnida	Sarcoptiformes	Acaridae	Sancassania	Arthropoda	F	L	4.531
NC_028725.1	Tyrophagus longior	Arachnida	Sarcoptiformes	Acaridae	Tyrophagus	Arthropoda	F	L	4.942
NC_026079.1	Tyrophagus putrescentiae	Arachnida	Sarcoptiformes	Acaridae	Tyrophagus	Arthropoda	F	L	4.772
NC_048990.1	Carpoglyphus lactis	Arachnida	Sarcoptiformes	Carpoglyphidae	Carpoglyphus	Arthropoda	F	L	4.435
NC_031377.1	Histiostoma blomquisti	Arachnida	Sarcoptiformes	Histiostomatidae	Histiostoma	Arthropoda	F	L	5.218
NC_038207.1	Histiostoma feroniarum	Arachnida	Sarcoptiformes	Histiostomatidae	Histiostoma	Arthropoda	F	L	5.153
NC_024675.1	Psoroptes ovis	Arachnida	Sarcoptiformes	Psoroptidae	Psoroptes	Arthropoda	EctoP	L	4.972
NC_012218.1	Dermatophagoides pteronyssinus	Arachnida	Sarcoptiformes	Pyroglyphidae	Dermatophagoides	Arthropoda	F	L	4.815
NC_013184.1	Dermatophagoides farinae	Arachnida	Sarcoptiformes	Pyroglyphidae	Dermatophagoides	Arthropoda	F	L	4.871
NC_011574.1	Steganacarus magnus	Arachnida	Sarcoptiformes	Steganacaridae	Steganacarus	Arthropoda	F	L	5.977
NC_041090.1	Trouessartia rubecula	Arachnida	Sarcoptiformes	Trouessartiidae	Trouessartia	Arthropoda	F	L	4.782
NC_010765.1	Buthus occitanus	Arachnida	Scorpiones	Buthidae	Buthus	Arthropoda	F	H	2.595
NC_037222.1	Centruroides vittatus	Arachnida	Scorpiones	Buthidae	Centruroides	Arthropoda	F	H	2.604
NC_006896.1	Centruroides limpidus	Arachnida	Scorpiones	Buthidae	Centruroides	Arthropoda	F	H	2.613
NC_009738.1	Mesobuthus martensii	Arachnida	Scorpiones	Buthidae	Mesobuthus	Arthropoda	F	H	2.617
NC_027855.1	Tityus serrulatus	Arachnida	Scorpiones	Buthidae	Tityus	Arthropoda	F	H	3.001
NC_010782.1	Uroctonus mordax	Arachnida	Scorpiones	Chactidae	Uroctonus	Arthropoda	F	H	2.446
NC_053569.1	Scorpiops tibetanus	Arachnida	Scorpiones	Euscorpiidae	Scorpiops	Arthropoda	F	H	2.448
NC_035567.1	Vaejovis smithi	Arachnida	Scorpiones	Vaejovidae	Vaejovis	Arthropoda	F	H	2.489
NC_009984.1	Nothopuga sp. 1 LP-2008	Arachnida	Solifugae	Ammotrechidae	Nothopuga	Arthropoda	F	H	2.565
NC_010779.1	Eremobates cf. palpisetulosus SEM-2008	Arachnida	Solifugae	Eremobatidae	Eremobates	Arthropoda	F	H	2.509
NC_026102.1	Demodex folliculorum	Arachnida	Trombidiformes	Demodicidae	Demodex	Arthropoda	F	L	6.691
NC_034150.1	Rhinotergum shaoguanense	Arachnida	Trombidiformes	Diptilomiopidae	Rhinotergum	Arthropoda	F	L	6.591
NC_029208.1	Epitrimerus sabinae	Arachnida	Trombidiformes	Eriophyidae	Epitrimerus	Arthropoda	F	L	6.924
NC_029209.1	Phyllocoptes taishanensis	Arachnida	Trombidiformes	Eriophyidae	Phyllocoptes	Arthropoda	F	L	6.731
NC_049059.1	Hygrobates longiporus	Arachnida	Trombidiformes	Hygrobatidae	Hygrobates	Arthropoda	F	L	5.098
NC_039813.1	Sperchon plumifer	Arachnida	Trombidiformes	Sperchontidae	Sperchon	Arthropoda	F	L	4.752
NC_032381.1	Amphitetranychus viennensis	Arachnida	Trombidiformes	Tetranychidae	Amphitetranychus	Arthropoda	F	L	7.815
NC_012571.1	Panonychus ulmi	Arachnida	Trombidiformes	Tetranychidae	Panonychus	Arthropoda	F	L	7.886
NC_014347.1	Panonychus citri	Arachnida	Trombidiformes	Tetranychidae	Panonychus	Arthropoda	F	L	7.807
NC_024678.1	Tetranychus malaysiensis	Arachnida	Trombidiformes	Tetranychidae	Tetranychus	Arthropoda	F	L	8.031
NC_024679.1	Tetranychus phaselus	Arachnida	Trombidiformes	Tetranychidae	Tetranychus	Arthropoda	F	L	7.983
NC_024677.1	Tetranychus ludeni	Arachnida	Trombidiformes	Tetranychidae	Tetranychus	Arthropoda	F	L	8.039
NC_024676.1	Tetranychus kanzawai	Arachnida	Trombidiformes	Tetranychidae	Tetranychus	Arthropoda	F	L	8.086
NC_024874.1	Tetranychus truncatus	Arachnida	Trombidiformes	Tetranychidae	Tetranychus	Arthropoda	F	L	8.066
NC_014399.1	Tetranychus cinnabarinus	Arachnida	Trombidiformes	Tetranychidae	Tetranychus	Arthropoda	F	L	8.101
NC_024680.1	Tetranychus pueraricola	Arachnida	Trombidiformes	Tetranychidae	Tetranychus	Arthropoda	F	L	8.076
NC_010526.1	Tetranychus urticae	Arachnida	Trombidiformes	Tetranychidae	Tetranychus	Arthropoda	F	L	8.059
NC_007601.1	Leptotrombidium akamushi	Arachnida	Trombidiformes	Trombiculidae	Leptotrombidium	Arthropoda	F	L	5.825
NC_007600.1	Leptotrombidium deliense	Arachnida	Trombidiformes	Trombiculidae	Leptotrombidium	Arthropoda	F	L	5.798
NC_007177.1	Leptotrombidium pallidum	Arachnida	Trombidiformes	Trombiculidae	Leptotrombidium	Arthropoda	F	L	5.783
NC_010595.1	Walchia hayashii	Arachnida	Trombidiformes	Trombiculidae	Walchia	Arthropoda	F	L	5.493
NC_014683.1	Unionicola parkeri	Arachnida	Trombidiformes	Unionicolidae	Unionicola	Arthropoda	F	L	4.941
NC_011036.1	Unionicola foili	Arachnida	Trombidiformes	Unionicolidae	Unionicola	Arthropoda	F	L	5.104
NC_021383.1	Artemia tibetiana	Branchiopoda	Anostraca	Artemiidae	Artemia	Arthropoda	F	H	3.233
NC_021382.1	Artemia urmiana	Branchiopoda	Anostraca	Artemiidae	Artemia	Arthropoda	F	H	3.232
NC_001620.1	Artemia franciscana	Branchiopoda	Anostraca	Artemiidae	Artemia	Arthropoda	F	H	3.225
NC_042147.1	Artemia sinica	Branchiopoda	Anostraca	Artemiidae	Artemia	Arthropoda	F	H	3.218
NC_057109.1	Artemia salina	Branchiopoda	Anostraca	Artemiidae	Artemia	Arthropoda	F	H	3.177
NC_050310.1	Eubranchipus grubii	Branchiopoda	Anostraca	Chirocephalidae	Eubranchipus	Arthropoda	F	H	2.924
NC_026704.1	Streptocephalus sirindhornae	Branchiopoda	Anostraca	Streptocephalidae	Streptocephalus	Arthropoda	F	H	2.981
NC_046688.1	Streptocephalus cafer	Branchiopoda	Anostraca	Streptocephalidae	Streptocephalus	Arthropoda	F	H	2.971
NC_054250.1	Branchinella kugenumaensis	Branchiopoda	Anostraca	Thamnocephalidae	Branchinella	Arthropoda	F	H	2.998
NC_026710.1	Phallocryptus tserensodnomi	Branchiopoda	Anostraca		Phallocryptus	Arthropoda	F	H	2.992
NC_000844.1	Daphnia pulex	Branchiopoda	Diplostraca	Daphniidae	Daphnia	Arthropoda	F	H	2.932
NC_026914.1	Daphnia magna	Branchiopoda	Diplostraca	Daphniidae	Daphnia	Arthropoda	F	H	2.85
NC_028152.1	Daphnia carinata	Branchiopoda	Diplostraca	Daphniidae	Daphnia	Arthropoda	F	H	2.812
NC_034297.1	Daphnia galeata	Branchiopoda	Diplostraca	Daphniidae	Daphnia	Arthropoda	F	H	2.879
NC_045243.1	Daphnia laevis	Branchiopoda	Diplostraca	Daphniidae	Daphnia	Arthropoda	F	H	2.897
NC_044415.1	Daphnia similis	Branchiopoda	Diplostraca	Daphniidae	Daphnia	Arthropoda	F	H	2.83
NC_060747.1	Simocephalus serrulatus	Branchiopoda	Diplostraca	Daphniidae	Simocephalus	Arthropoda	F	H	2.765
NC_053747.1	Leptestheria brevirostris	Branchiopoda	Diplostraca	Leptestheriidae	Leptestheria	Arthropoda	F	H	2.64
NC_039394.1	Limnadia lenticularis	Branchiopoda	Diplostraca	Limnadiidae	Limnadia	Arthropoda	F	H	2.746
NC_037488.1	Diaphanosoma dubium	Branchiopoda	Diplostraca	Sididae	Diaphanosoma	Arthropoda	F	H	2.889
NC_059694.1	Diaphanosoma excisum	Branchiopoda	Diplostraca	Sididae	Diaphanosoma	Arthropoda	F	H	2.822
NC_044654.1	Lepidurus arcticus	Branchiopoda	Notostraca	Triopsidae	Lepidurus	Arthropoda	F	H	2.496
NC_044646.1	Lepidurus apus lubbocki	Branchiopoda	Notostraca	Triopsidae	Lepidurus	Arthropoda	F	H	2.546
NC_004465.1	Triops cancriformis	Branchiopoda	Notostraca	Triopsidae	Triops	Arthropoda	F	H	2.499
NC_006079.1	Triops longicaudatus	Branchiopoda	Notostraca	Triopsidae	Triops	Arthropoda	F	H	2.468
NC_044781.1	Triops granarius	Branchiopoda	Notostraca	Triopsidae	Triops	Arthropoda	F	H	2.472
NC_024439.1	Triops australiensis	Branchiopoda	Notostraca	Triopsidae	Triops	Arthropoda	F	H	2.469
NC_026557.1	Strigamia maritima	Chilopoda	Geophilomorpha	Linotaeniidae	Strigamia	Arthropoda	F	H	2.985
NC_043772.1	Mecistocephalus marmoratus	Chilopoda	Geophilomorpha	Mecistocephalidae	Mecistocephalus	Arthropoda	F	H	2.522
NC_021403.1	Cermatobius longicornis	Chilopoda	Lithobiomorpha	Henicopidae	Cermatobius	Arthropoda	F	H	2.384
NC_002629.1	Lithobius forficatus	Chilopoda	Lithobiomorpha	Lithobiidae	Lithobius	Arthropoda	F	H	2.575
NC_005870.1	Scutigera coleoptrata	Chilopoda	Scutigeromorpha	Scutigeridae	Scutigera	Arthropoda	F	H	2.329
NC_060738.1	Spinactaletes boneti	Collembola	Entomobryomorpha	Actaletidae	Spinactaletes	Arthropoda	F	I	2.708
NC_046887.1	Dicranocentrus wangi	Collembola	Entomobryomorpha	Entomobryidae	Dicranocentrus	Arthropoda	F	I	2.542
NC_047189.1	Lepidocyrtus fimetarius	Collembola	Entomobryomorpha	Entomobryidae	Lepidocyrtus	Arthropoda	F	I	2.866
NC_042755.1	Sinella curviseta	Collembola	Entomobryomorpha	Entomobryidae	Sinella	Arthropoda	F	I	2.59
NC_010533.1	Cryptopygus antarcticus	Collembola	Entomobryomorpha	Isotomidae	Cryptopygus	Arthropoda	F	I	2.626
NC_037610.1	Cryptopygus terranovus	Collembola	Entomobryomorpha	Isotomidae	Cryptopygus	Arthropoda	F	I	2.61
NC_060643.1	Folsomia candida	Collembola	Entomobryomorpha	Isotomidae	Folsomia	Arthropoda	F	I	2.716
NC_024155.1	Folsomotoma octooculata	Collembola	Entomobryomorpha	Isotomidae	Folsomotoma	Arthropoda	F	I	2.717
NC_056909.1	Kaylathalia klovstadi	Collembola	Entomobryomorpha	Isotomidae	Kaylathalia	Arthropoda	F	I	2.563
NC_046886.1	Oncopodura yosiiana	Collembola	Entomobryomorpha	Oncopoduridae	Oncopodura	Arthropoda	F	I	2.501
NC_010534.1	Orchesella villosa	Collembola	Entomobryomorpha	Orchesellidae	Orchesella	Arthropoda	F	I	2.684
NC_032283.1	Orchesella cincta	Collembola	Entomobryomorpha	Orchesellidae	Orchesella	Arthropoda	F	I	2.631
NC_060632.1	Cyphoderus aff. similis	Collembola	Entomobryomorpha	Paronellidae	Cyphoderus	Arthropoda	F	I	2.725
NC_046888.1	Cyphoderus albinus	Collembola	Entomobryomorpha	Paronellidae	Cyphoderus	Arthropoda	F	I	2.709
NC_046522.1	Salina celebensis	Collembola	Entomobryomorpha	Paronellidae	Salina	Arthropoda	F	I	2.67
NC_046523.1	Ceratophysella communis	Collembola	Poduromorpha	Hypogastruridae	Ceratophysella	Arthropoda	F	I	2.613
NC_005438.1	Gomphiocephalus hodgsoni	Collembola	Poduromorpha	Hypogastruridae	Gomphiocephalus	Arthropoda	F	I	2.716
NC_011195.1	Bilobella aurantiaca	Collembola	Poduromorpha	Neanuridae	Bilobella	Arthropoda	F	I	3.491
NC_057969.1	Friesea gretae	Collembola	Poduromorpha	Neanuridae	Friesea	Arthropoda	F	I	2.986
NC_056239.1	Friesea propria	Collembola	Poduromorpha	Neanuridae	Friesea	Arthropoda	F	I	2.989
NC_010535.1	Friesea antarctica	Collembola	Poduromorpha	Neanuridae	Friesea	Arthropoda	F	I	2.971
NC_054366.1	Yuukianura szeptyckii	Collembola	Poduromorpha	Neanuridae	Yuukianura	Arthropoda	F	I	3.223
NC_053646.1	Allonychiurus kimi	Collembola	Poduromorpha	Onychiuridae	Allonychiurus	Arthropoda	F	I	2.851
NC_006074.1	Onychiurus orientalis	Collembola	Poduromorpha	Onychiuridae	Onychiurus	Arthropoda	F	I	3.012
NC_002735.1	Tetrodontophora bielanensis	Collembola	Poduromorpha	Onychiuridae	Tetrodontophora	Arthropoda	F	I	2.793
NC_006075.1	Podura aquatica	Collembola	Poduromorpha	Poduridae	Podura	Arthropoda	F	I	3.214
NC_056908.1	Tullbergia mixta	Collembola	Poduromorpha	Tullbergiidae	Tullbergia	Arthropoda	F	I	2.847
NC_039558.1	Bourletiella arvalis	Collembola	Symphypleona	Bourletiellidae	Bourletiella	Arthropoda	F	I	2.77
NC_044134.1	Dicyrtomina saundersi	Collembola	Symphypleona	Dicyrtomidae	Dicyrtomina	Arthropoda	F	I	2.785
NC_010536.1	Sminthurus viridis	Collembola	Symphypleona	Sminthuridae	Sminthurus	Arthropoda	F	H	2.862
NC_021932.1	Abacion magnum	Diplopoda	Callipodida	Callipodidae	Abacion	Arthropoda	F	H	2.432
NC_034656.1	Anaulaciulus koreanus	Diplopoda	Julida	Julidae	Anaulaciulus	Arthropoda	F	H	2.941
NC_010221.1	Antrokoreana gracilipes	Diplopoda	Julida	Nemasomatidae	Antrokoreana	Arthropoda	F	H	2.81
NC_021934.1	Brachycybe lecontii	Diplopoda	Playtdesmida	Andrognathidae	Brachycybe	Arthropoda	F	H	2.865
NC_051495.1	Epanerchodus koreanus	Diplopoda	Polydesmida	Polydesmidae	Epanerchodus	Arthropoda	F	H	3.102
NC_021933.1	Appalachioria falcifera	Diplopoda	Polydesmida	Xystodesmidae	Appalachioria	Arthropoda	F	H	2.92
NC_018361.1	Sphaerotheriidae sp. HYS-2012	Diplopoda	Sphaerotheriida	Sphaerotheriidae	Sphaerotheriidae	Arthropoda	F	H	2.491
NC_003343.1	Narceus annularus	Diplopoda	Spirobolida	Spirobolidae	Narceus	Arthropoda	F	H	2.736
NC_056899.1	Spirobolus bungii	Diplopoda	Spirobolida	Spirobolidae	Spirobolus	Arthropoda	F	H	2.844
NC_003344.1	Thyropygus sp. DVL-2001	Diplopoda	Spirostreptida	Harpagophoridae	Thyropygus	Arthropoda	F	H	2.434
NC_019627.1	Calanus hyperboreus	Hexanauplia	Calanoida	Calanidae	Calanus	Arthropoda	F	I	3.04
NC_046743.1	Phyllodiaptomus tunguidus	Hexanauplia	Calanoida	Diaptomidae	Phyllodiaptomus	Arthropoda	F	I	3.154
NC_046694.1	Eurytemora affinis	Hexanauplia	Calanoida	Temoridae	Eurytemora	Arthropoda	F	I	3.277
NC_025239.1	Lernaea cyprinacea	Hexanauplia	Cyclopoida	Lernaeidae	Lernaea	Arthropoda	EctoP	L	4.025
NC_008831.2	Tigriopus californicus	Hexanauplia	Harpacticoida	Harpacticidae	Tigriopus	Arthropoda	F	H	4.685
NC_023783.1	Amphiascoides atopus	Hexanauplia	Harpacticoida	Miraciidae	Amphiascoides	Arthropoda	F	H	3.476
NC_045306.1	Vulcanolepas fijiensis	Hexanauplia	Pedunculata	Eolepadidae	Vulcanolepas	Arthropoda	F	L	2.644
NC_026576.1	Lepas anserifera	Hexanauplia	Pedunculata	Lepadidae	Lepas	Arthropoda	F	L	2.591
NC_025295.1	Lepas australis	Hexanauplia	Pedunculata	Lepadidae	Lepas	Arthropoda	F	L	2.602
NC_043898.1	Glyptelasma annandalei	Hexanauplia	Pedunculata	Poecilasmatidae	Glyptelasma	Arthropoda	F	L	2.59
NC_005936.1	Pollicipes polymerus	Hexanauplia	Pedunculata	Pollicipedidae	Pollicipes	Arthropoda	F	L	2.591
NC_008742.1	Capitulum mitella	Hexanauplia	Pedunculata	Scalpellidae	Capitulum	Arthropoda	F	L	2.572
NC_054173.1	Sinergasilus undulatus	Hexanauplia	Poecilostomatoida	Ergasilidae	Sinergasilus	Arthropoda	EctoP	L	3.517
NC_028085.1	Sinergasilus polycolpus	Hexanauplia	Poecilostomatoida	Ergasilidae	Sinergasilus	Arthropoda	EctoP	L	3.49
NC_050836.1	Semibalanus cariosus	Hexanauplia	Sessilia	Archaeobalanidae	Semibalanus	Arthropoda	F	L	2.576
NC_029168.1	Acasta sulcata	Hexanauplia	Sessilia	Archaeobalanidae	Acasta	Arthropoda	F	L	2.582
NC_039849.1	Semibalanus balanoides	Hexanauplia	Sessilia	Archaeobalanidae	Semibalanus	Arthropoda	F	L	2.594
NC_024526.1	Striatobalanus amaryllis	Hexanauplia	Sessilia	Archaeobalanidae	Striatobalanus	Arthropoda	F	L	2.575
NC_033393.1	Epopella plicata	Hexanauplia	Sessilia	Austrobalanidae	Epopella	Arthropoda	F	L	2.597
NC_024525.1	Amphibalanus amphitrite	Hexanauplia	Sessilia	Balanidae	Amphibalanus	Arthropoda	F	L	2.62
NC_029167.1	Armatobalanus allium	Hexanauplia	Sessilia	Balanidae	Armatobalanus	Arthropoda	F	L	2.585
NC_026466.1	Balanus balanus	Hexanauplia	Sessilia	Balanidae	Balanus	Arthropoda	F	L	2.61
NC_056392.1	Balanus trigonus	Hexanauplia	Sessilia	Balanidae	Balanus	Arthropoda	F	L	2.6
NC_053649.1	Fistulobalanus albicostatus	Hexanauplia	Sessilia	Balanidae	Fistulobalanus	Arthropoda	F	L	2.613
NC_024636.1	Megabalanus ajax	Hexanauplia	Sessilia	Balanidae	Megabalanus	Arthropoda	F	L	2.634
NC_006293.1	Megabalanus volcano	Hexanauplia	Sessilia	Balanidae	Megabalanus	Arthropoda	F	L	2.604
NC_056162.1	Megabalanus tintinnabulum	Hexanauplia	Sessilia	Balanidae	Megabalanus	Arthropoda	F	L	2.624
NC_026730.1	Chthamalus antennatus	Hexanauplia	Sessilia	Chthamalidae	Chthamalus	Arthropoda	F	L	2.569
NC_056950.1	Chthamalus malayensis	Hexanauplia	Sessilia	Chthamalidae	Chthamalus	Arthropoda	F	L	2.574
NC_043920.1	Chthamalus challengeri	Hexanauplia	Sessilia	Chthamalidae	Chthamalus	Arthropoda	F	L	2.55
NC_022716.1	Notochthamalus scabrosus	Hexanauplia	Sessilia	Chthamalidae	Notochthamalus	Arthropoda	F	L	2.516
NC_029169.1	Chelonibia testudinaria	Hexanauplia	Sessilia	Coronulidae	Chelonibia	Arthropoda	F	L	2.611
NC_036957.1	Eochionelasmus ohtai	Hexanauplia	Sessilia	Pachylasmatidae	Eochionelasmus	Arthropoda	F	L	2.59
NC_023945.1	Nobia grandis	Hexanauplia	Sessilia	Pyrgomatidae	Nobia	Arthropoda	F	L	2.594
NC_037241.1	Tesseropora rosea	Hexanauplia	Sessilia	Tetraclitidae	Tesseropora	Arthropoda	F	L	2.6
NC_029154.1	Tetraclita serrata	Hexanauplia	Sessilia	Tetraclitidae	Tetraclita	Arthropoda	F	L	2.579
NC_008974.1	Tetraclita japonica	Hexanauplia	Sessilia	Tetraclitidae	Tetraclita	Arthropoda	F	L	2.589
NC_037398.1	Tetraclita rufotincta	Hexanauplia	Sessilia	Tetraclitidae	Tetraclita	Arthropoda	F	L	2.566
NC_056911.1	Tetraclita kuroshioensis	Hexanauplia	Sessilia	Tetraclitidae	Tetraclita	Arthropoda	F	L	2.575
NC_029170.1	Tetraclitella divisa	Hexanauplia	Sessilia	Tetraclitidae	Tetraclitella	Arthropoda	F	L	2.663
NC_037244.1	Altiverruca navicula	Hexanauplia	Sessilia	Verrucidae	Altiverruca	Arthropoda	F	L	2.671
NC_056769.1	Lepeophtheirus salmonis	Hexanauplia	Siphonostomatoida	Caligidae	Lepeophtheirus	Arthropoda	EctoP	L	4.581
NC_005935.1	Argulus americanus	Ichthyostraca	Arguloida	Argulidae	Argulus	Arthropoda	EctoP	L	4.791
NC_037187.1	Armillifer grandis	Ichthyostraca	Porocephalida	Armilliferidae	Armillifer	Arthropoda	EndoP	L	5.32
NC_032061.1	Armillifer agkistrodontis	Ichthyostraca	Porocephalida	Armilliferidae	Armillifer	Arthropoda	EndoP	L	5.311
NC_039399.1	Linguatula serrata	Ichthyostraca	Porocephalida	Linguatulidae	Linguatula	Arthropoda	EndoP	L	5.476
NC_051998.1	Linguatula arctica	Ichthyostraca	Porocephalida	Linguatulidae	Linguatula	Arthropoda	EndoP	L	5.384
NC_051491.1	Pedetontus zhejiangensis	Insecta	Archaeognatha	Machilidae	Pedetontus	Arthropoda	F	H	2.379
NC_011717.1	Pedetontus silvestrii	Insecta	Archaeognatha	Machilidae	Pedetontus	Arthropoda	F	H	2.424
NC_007688.1	Petrobius brevistylis	Insecta	Archaeognatha	Machilidae	Petrobius	Arthropoda	F	H	2.339
NC_021384.1	Songmachilis xinxiangensis	Insecta	Archaeognatha	Machilidae	Songmachilis	Arthropoda	F	H	2.315
NC_010532.1	Trigoniophthalmus alternatus	Insecta	Archaeognatha	Machilidae	Trigoniophthalmus	Arthropoda	F	H	2.419
NC_006895.1	Nesomachilis australica	Insecta	Archaeognatha	Meinertellidae	Nesomachilis	Arthropoda	F	H	2.48
NC_029224.1	Blaptica dubia	Insecta	Blattodea	Blaberidae	Blaptica	Arthropoda	F	H	2.528
NC_058612.1	Geoscapheus dilatatus	Insecta	Blattodea	Blaberidae	Geoscapheus	Arthropoda	F	H	2.519
NC_030001.1	Gromphadorhina portentosa	Insecta	Blattodea	Blaberidae	Gromphadorhina	Arthropoda	F	H	2.487
NC_035052.1	Nauphoeta cinerea	Insecta	Blattodea	Blaberidae	Nauphoeta	Arthropoda	F	H	2.474
NC_029225.1	Opisthoplatia orientalis	Insecta	Blattodea	Blaberidae	Opisthoplatia	Arthropoda	F	H	2.453
NC_030002.1	Panchlora nivea	Insecta	Blattodea	Blaberidae	Panchlora	Arthropoda	F	H	2.438
NC_034842.1	Neostylopyga rhombifolia	Insecta	Blattodea	Blattidae	Neostylopyga	Arthropoda	F	H	2.384
NC_016956.1	Periplaneta americana	Insecta	Blattodea	Blattidae	Periplaneta	Arthropoda	F	H	2.391
NC_039940.1	Periplaneta brunnea	Insecta	Blattodea	Blattidae	Periplaneta	Arthropoda	F	H	2.38
NC_034841.1	Periplaneta australasiae	Insecta	Blattodea	Blattidae	Periplaneta	Arthropoda	F	H	2.353
NC_006076.1	Periplaneta fuliginosa	Insecta	Blattodea	Blattidae	Periplaneta	Arthropoda	F	H	2.351
NC_030003.1	Shelfordella lateralis	Insecta	Blattodea	Blattidae	Shelfordella	Arthropoda	F	H	2.389
NC_014274.1	Eupolyphaga sinensis	Insecta	Blattodea	Corydiidae	Eupolyphaga	Arthropoda	F	H	2.518
NC_049567.1	Polyphaga plancyi	Insecta	Blattodea	Corydiidae	Polyphaga	Arthropoda	F	H	2.589
NC_059066.1	Cryptocercus changbaiensis	Insecta	Blattodea	Cryptocercidae	Cryptocercus	Arthropoda	F	H	2.482
NC_030191.1	Cryptocercus kyebangensis	Insecta	Blattodea	Cryptocercidae	Cryptocercus	Arthropoda	F	H	2.481
NC_018132.1	Cryptocercus relictus	Insecta	Blattodea	Cryptocercidae	Cryptocercus	Arthropoda	F	H	2.47
NC_059069.1	Cryptocercus laojunensis	Insecta	Blattodea	Cryptocercidae	Cryptocercus	Arthropoda	F	H	2.5
NC_037496.1	Cryptocercus meridianus	Insecta	Blattodea	Cryptocercidae	Cryptocercus	Arthropoda	F	H	2.536
NC_059067.1	Cryptocercus weixiensis	Insecta	Blattodea	Cryptocercidae	Cryptocercus	Arthropoda	F	H	2.499
NC_059064.1	Cryptocercus sanchaensis	Insecta	Blattodea	Cryptocercidae	Cryptocercus	Arthropoda	F	H	2.496
NC_059068.1	Cryptocercus pudacuoensis	Insecta	Blattodea	Cryptocercidae	Cryptocercus	Arthropoda	F	H	2.494
NC_059065.1	Cryptocercus tianbaensis	Insecta	Blattodea	Cryptocercidae	Cryptocercus	Arthropoda	F	H	2.48
NC_018549.1	Blattella bisignata	Insecta	Blattodea	Ectobiidae	Blattella	Arthropoda	F	H	2.433
NC_012901.1	Blattella germanica	Insecta	Blattodea	Ectobiidae	Blattella	Arthropoda	F	H	2.429
NC_018122.1	Microhodotermes viator	Insecta	Blattodea	Hodotermitidae	Microhodotermes	Arthropoda	F	H	2.63
NC_056118.1	Cryptotermes havilandi	Insecta	Blattodea	Kalotermitidae	Cryptotermes	Arthropoda	F	H	2.585
NC_045866.1	Cryptotermes declivis	Insecta	Blattodea	Kalotermitidae	Cryptotermes	Arthropoda	F	H	2.586
NC_037511.1	Incisitermes minor	Insecta	Blattodea	Kalotermitidae	Incisitermes	Arthropoda	F	H	2.58
NC_018124.1	Neotermes insularis	Insecta	Blattodea	Kalotermitidae	Neotermes	Arthropoda	F	H	2.607
NC_046741.1	Neotermes koshunensis	Insecta	Blattodea	Kalotermitidae	Neotermes	Arthropoda	F	H	2.602
NC_040119.1	Roisinitermes ebogoensis	Insecta	Blattodea	Kalotermitidae	Roisinitermes	Arthropoda	F	H	2.617
NC_018120.1	Mastotermes darwiniensis	Insecta	Blattodea	Mastotermitidae	Mastotermes	Arthropoda	F	H	2.505
NC_030011.1	Coptotermes amanii	Insecta	Blattodea	Rhinotermitidae	Coptotermes	Arthropoda	F	H	2.663
NC_030012.1	Coptotermes elisae	Insecta	Blattodea	Rhinotermitidae	Coptotermes	Arthropoda	F	H	2.678
NC_030015.1	Coptotermes heimi	Insecta	Blattodea	Rhinotermitidae	Coptotermes	Arthropoda	F	H	2.675
NC_030014.1	Coptotermes gestroi	Insecta	Blattodea	Rhinotermitidae	Coptotermes	Arthropoda	F	H	2.676
NC_030021.1	Coptotermes travians	Insecta	Blattodea	Rhinotermitidae	Coptotermes	Arthropoda	F	H	2.688
NC_030016.1	Coptotermes kalshoveni	Insecta	Blattodea	Rhinotermitidae	Coptotermes	Arthropoda	F	H	2.69
NC_030013.1	Coptotermes frenchi	Insecta	Blattodea	Rhinotermitidae	Coptotermes	Arthropoda	F	H	2.674
NC_028722.1	Coptotermes testaceus	Insecta	Blattodea	Rhinotermitidae	Coptotermes	Arthropoda	F	H	2.777
NC_030020.1	Coptotermes sjoestedti	Insecta	Blattodea	Rhinotermitidae	Coptotermes	Arthropoda	F	H	2.671
NC_030018.1	Coptotermes remotus	Insecta	Blattodea	Rhinotermitidae	Coptotermes	Arthropoda	F	H	2.684
NC_030017.1	Coptotermes michaelseni	Insecta	Blattodea	Rhinotermitidae	Coptotermes	Arthropoda	F	H	2.682
NC_030019.1	Coptotermes sepangensis	Insecta	Blattodea	Rhinotermitidae	Coptotermes	Arthropoda	F	H	2.681
NC_037018.1	Coptotermes suzhouensis	Insecta	Blattodea	Rhinotermitidae	Coptotermes	Arthropoda	F	H	2.669
NC_018125.1	Coptotermes lacteus	Insecta	Blattodea	Rhinotermitidae	Coptotermes	Arthropoda	F	H	2.672
NC_015800.1	Coptotermes formosanus	Insecta	Blattodea	Rhinotermitidae	Coptotermes	Arthropoda	F	H	2.67
NC_030033.1	Heterotermes vagus	Insecta	Blattodea	Rhinotermitidae	Heterotermes	Arthropoda	F	H	2.683
NC_030029.1	Heterotermes cf. occiduus 3.15.2AUS	Insecta	Blattodea	Rhinotermitidae	Heterotermes	Arthropoda	F	H	2.714
NC_030026.1	Heterotermes malabaricus	Insecta	Blattodea	Rhinotermitidae	Heterotermes	Arthropoda	F	H	2.692
NC_030030.1	Heterotermes platycephalus	Insecta	Blattodea	Rhinotermitidae	Heterotermes	Arthropoda	F	H	2.697
NC_030027.1	Heterotermes nr. tenuis COL.4PUERTO	Insecta	Blattodea	Rhinotermitidae	Heterotermes	Arthropoda	F	H	2.662
NC_030032.1	Heterotermes tenuis	Insecta	Blattodea	Rhinotermitidae	Heterotermes	Arthropoda	F	H	2.659
NC_030024.1	Heterotermes cf. paradoxus AUS121	Insecta	Blattodea	Rhinotermitidae	Heterotermes	Arthropoda	F	H	2.71
NC_030025.1	Heterotermes crinitus	Insecta	Blattodea	Rhinotermitidae	Heterotermes	Arthropoda	F	H	2.706
NC_030028.1	Heterotermes cf. occiduus 3.12.2.AUS	Insecta	Blattodea	Rhinotermitidae	Heterotermes	Arthropoda	F	H	2.698
NC_030023.1	Heterotermes cf. paradoxus AUS103	Insecta	Blattodea	Rhinotermitidae	Heterotermes	Arthropoda	F	H	2.692
NC_030022.1	Heterotermes cf. paradoxus AUS88	Insecta	Blattodea	Rhinotermitidae	Heterotermes	Arthropoda	F	H	2.692
NC_030034.1	Heterotermes validus	Insecta	Blattodea	Rhinotermitidae	Heterotermes	Arthropoda	F	H	2.692
NC_018127.1	Heterotermes sp. SLC-2012	Insecta	Blattodea	Rhinotermitidae	Heterotermes	Arthropoda	F	H	2.697
NC_030031.1	Heterotermes tenuior	Insecta	Blattodea	Rhinotermitidae	Heterotermes	Arthropoda	F	H	2.657
NC_030036.1	Reticulitermes nelsonae	Insecta	Blattodea	Rhinotermitidae	Reticulitermes	Arthropoda	F	H	2.666
NC_042419.1	Reticulitermes leptomandibularis	Insecta	Blattodea	Rhinotermitidae	Reticulitermes	Arthropoda	F	H	2.673
NC_045231.1	Reticulitermes tibialis	Insecta	Blattodea	Rhinotermitidae	Reticulitermes	Arthropoda	F	H	2.688
NC_025567.1	Reticulitermes chinensis	Insecta	Blattodea	Rhinotermitidae	Reticulitermes	Arthropoda	F	H	2.668
NC_009499.1	Reticulitermes santonensis	Insecta	Blattodea	Rhinotermitidae	Reticulitermes	Arthropoda	F	H	2.662
NC_030262.1	Reticulitermes labralis	Insecta	Blattodea	Rhinotermitidae	Reticulitermes	Arthropoda	F	H	2.664
NC_009498.1	Reticulitermes flavipes	Insecta	Blattodea	Rhinotermitidae	Reticulitermes	Arthropoda	F	H	2.662
NC_026695.1	Reticulitermes aculabialis	Insecta	Blattodea	Rhinotermitidae	Reticulitermes	Arthropoda	F	H	2.675
NC_009501.1	Reticulitermes hageni	Insecta	Blattodea	Rhinotermitidae	Reticulitermes	Arthropoda	F	H	2.672
NC_030035.1	Reticulitermes grassei	Insecta	Blattodea	Rhinotermitidae	Reticulitermes	Arthropoda	F	H	2.683
NC_009500.1	Reticulitermes virginicus	Insecta	Blattodea	Rhinotermitidae	Reticulitermes	Arthropoda	F	H	2.665
NC_053728.1	Reticulitermes ovatilabrum	Insecta	Blattodea	Rhinotermitidae	Reticulitermes	Arthropoda	F	H	2.727
NC_045240.1	Reticulitermes lucifugus	Insecta	Blattodea	Rhinotermitidae	Reticulitermes	Arthropoda	F	H	2.681
NC_031162.1	Reticulitermes flaviceps	Insecta	Blattodea	Rhinotermitidae	Reticulitermes	Arthropoda	F	H	2.661
NC_030037.1	Rhinotermes hispidus	Insecta	Blattodea	Rhinotermitidae	Rhinotermes	Arthropoda	F	H	2.711
NC_018126.1	Schedorhinotermes breinli	Insecta	Blattodea	Rhinotermitidae	Schedorhinotermes	Arthropoda	F	H	2.713
NC_034089.1	Aciculitermes aciculatus	Insecta	Blattodea	Termitidae	Aciculitermes	Arthropoda	F	H	2.759
NC_034107.1	Aciculitermes maymyoensis	Insecta	Blattodea	Termitidae	Aciculitermes	Arthropoda	F	H	2.762
NC_034025.1	Agnathotermes crassinasus	Insecta	Blattodea	Termitidae	Agnathotermes	Arthropoda	F	H	2.765
NC_034079.1	Allodontermes schultzei	Insecta	Blattodea	Termitidae	Allodontermes	Arthropoda	F	H	2.754
NC_034022.1	Alyscotermes kilimandjaricus	Insecta	Blattodea	Termitidae	Alyscotermes	Arthropoda	F	H	2.803
NC_034099.1	Amalotermes phaeocephalus	Insecta	Blattodea	Termitidae	Amalotermes	Arthropoda	F	H	2.796
NC_034075.1	Amitermes dentatus	Insecta	Blattodea	Termitidae	Amitermes	Arthropoda	F	H	2.741
NC_034062.1	Amitermes meridionalis	Insecta	Blattodea	Termitidae	Amitermes	Arthropoda	F	H	2.75
NC_034124.1	Amitermes obeuntis	Insecta	Blattodea	Termitidae	Amitermes	Arthropoda	F	H	2.75
NC_034038.1	Amitermes capito	Insecta	Blattodea	Termitidae	Amitermes	Arthropoda	F	H	2.748
NC_034092.1	Anhangatermes macarthuri	Insecta	Blattodea	Termitidae	Anhangatermes	Arthropoda	F	H	2.763
NC_034120.1	Anoplotermes janus	Insecta	Blattodea	Termitidae	Anoplotermes	Arthropoda	F	H	2.801
NC_034123.1	Anoplotermes parvus	Insecta	Blattodea	Termitidae	Anoplotermes	Arthropoda	F	H	2.811
NC_034031.1	Apilitermes longiceps	Insecta	Blattodea	Termitidae	Apilitermes	Arthropoda	F	H	2.803
NC_034057.1	Araujotermes parvellus	Insecta	Blattodea	Termitidae	Araujotermes	Arthropoda	F	H	2.754
NC_034132.1	Astalotermes murcus	Insecta	Blattodea	Termitidae	Astalotermes	Arthropoda	F	H	2.803
NC_034069.1	Ateuchotermes retifaciens	Insecta	Blattodea	Termitidae	Ateuchotermes	Arthropoda	F	H	2.803
NC_034102.1	Atlantitermes snyderi	Insecta	Blattodea	Termitidae	Atlantitermes	Arthropoda	F	H	2.751
NC_034148.1	Atlantitermes oculatissimus	Insecta	Blattodea	Termitidae	Atlantitermes	Arthropoda	F	H	2.75
NC_034147.1	Bulbitermes singaporiensis	Insecta	Blattodea	Termitidae	Bulbitermes	Arthropoda	F	H	2.764
NC_034029.1	Bulbitermes makhamensis	Insecta	Blattodea	Termitidae	Bulbitermes	Arthropoda	F	H	2.77
NC_034059.1	Bulbitermes laticephalus	Insecta	Blattodea	Termitidae	Bulbitermes	Arthropoda	F	H	2.756
NC_034097.1	Cavitermes tuberosus	Insecta	Blattodea	Termitidae	Cavitermes	Arthropoda	F	H	2.759
NC_034136.1	Cephalotermes rectangularis	Insecta	Blattodea	Termitidae	Cephalotermes	Arthropoda	F	H	2.758
NC_034141.1	Coatitermes kartaboensis	Insecta	Blattodea	Termitidae	Coatitermes	Arthropoda	F	H	2.745
NC_034144.1	Compositermes vindai	Insecta	Blattodea	Termitidae	Compositermes	Arthropoda	F	H	2.792
NC_034044.1	Constrictotermes cyphergaster	Insecta	Blattodea	Termitidae	Constrictotermes	Arthropoda	F	H	2.767
NC_034086.1	Cornitermes cumulans	Insecta	Blattodea	Termitidae	Cornitermes	Arthropoda	F	H	2.742
NC_034055.1	Cornitermes pugnax	Insecta	Blattodea	Termitidae	Cornitermes	Arthropoda	F	H	2.753
NC_034113.1	Crenetermes albotarsalis	Insecta	Blattodea	Termitidae	Crenetermes	Arthropoda	F	H	2.782
NC_034041.1	Crepititermes verruculosus	Insecta	Blattodea	Termitidae	Crepititermes	Arthropoda	F	H	2.767
NC_034056.1	Cubitermes oblectatus	Insecta	Blattodea	Termitidae	Cubitermes	Arthropoda	F	H	2.778
NC_034033.1	Cubitermes fulvus	Insecta	Blattodea	Termitidae	Cubitermes	Arthropoda	F	H	2.771
NC_034096.1	Cylindrotermes parvignathus	Insecta	Blattodea	Termitidae	Cylindrotermes	Arthropoda	F	H	2.776
NC_018129.1	Drepanotermes sp. SLC-2012	Insecta	Blattodea	Termitidae	Drepanotermes	Arthropoda	F	H	2.747
NC_034101.1	Embiratermes brevinasus	Insecta	Blattodea	Termitidae	Embiratermes	Arthropoda	F	H	2.75
NC_034930.1	Embiratermes neotenicus	Insecta	Blattodea	Termitidae	Embiratermes	Arthropoda	F	H	2.741
NC_034019.1	Ephelotermes melachoma	Insecta	Blattodea	Termitidae	Ephelotermes	Arthropoda	F	H	2.796
NC_034149.1	Ephelotermes taylori	Insecta	Blattodea	Termitidae	Ephelotermes	Arthropoda	F	H	2.809
NC_034064.1	Euhamitermes hamatus	Insecta	Blattodea	Termitidae	Euhamitermes	Arthropoda	F	H	2.788
NC_034116.1	Foraminitermes rhinoceros	Insecta	Blattodea	Termitidae	Foraminitermes	Arthropoda	F	H	2.758
NC_034128.1	Furculitermes longilabius	Insecta	Blattodea	Termitidae	Furculitermes	Arthropoda	F	H	2.756
NC_034131.1	Furculitermes cubitalis	Insecta	Blattodea	Termitidae	Furculitermes	Arthropoda	F	H	2.761
NC_034082.1	Furculitermes soyeri	Insecta	Blattodea	Termitidae	Furculitermes	Arthropoda	F	H	2.755
NC_034063.1	Furculitermes winifredae	Insecta	Blattodea	Termitidae	Furculitermes	Arthropoda	F	H	2.763
NC_034139.1	Globitermes sulphureus	Insecta	Blattodea	Termitidae	Globitermes	Arthropoda	F	H	2.778
NC_034095.1	Globitermes globosus	Insecta	Blattodea	Termitidae	Globitermes	Arthropoda	F	H	2.761
NC_034070.1	Havilanditermes proatripennis	Insecta	Blattodea	Termitidae	Havilanditermes	Arthropoda	F	H	2.775
NC_034134.1	Hirtitermes hirtiventris	Insecta	Blattodea	Termitidae	Hirtitermes	Arthropoda	F	H	2.763
NC_034074.1	Hospitalitermes hospitalis	Insecta	Blattodea	Termitidae	Hospitalitermes	Arthropoda	F	H	2.779
NC_036047.1	Hospitalitermes medioflavus	Insecta	Blattodea	Termitidae	Hospitalitermes	Arthropoda	F	H	2.775
NC_034129.1	Humutermes krishnai	Insecta	Blattodea	Termitidae	Humutermes	Arthropoda	F	H	2.799
NC_034037.1	Hypotermes makhamensis	Insecta	Blattodea	Termitidae	Hypotermes	Arthropoda	F	H	2.801
NC_034118.1	Inquilinitermes inquilinus	Insecta	Blattodea	Termitidae	Inquilinitermes	Arthropoda	F	H	2.818
NC_026113.1	Isognathotermes ugandensis	Insecta	Blattodea	Termitidae	Isognathotermes	Arthropoda	F	H	2.755
NC_034083.1	Jugositermes tuberculatus	Insecta	Blattodea	Termitidae	Jugositermes	Arthropoda	F	H	2.796
NC_034929.1	Labiotermes labralis	Insecta	Blattodea	Termitidae	Labiotermes	Arthropoda	F	H	2.74
NC_034058.1	Labritermes buttelreepeni	Insecta	Blattodea	Termitidae	Labritermes	Arthropoda	F	H	2.733
NC_034047.1	Leucopitermes leucops	Insecta	Blattodea	Termitidae	Leucopitermes	Arthropoda	F	H	2.773
NC_034094.1	Longustitermes manni	Insecta	Blattodea	Termitidae	Longustitermes	Arthropoda	F	H	2.799
NC_034105.1	Lophotermes septentrionalis	Insecta	Blattodea	Termitidae	Lophotermes	Arthropoda	F	H	2.779
NC_018130.1	Macrognathotermes errator	Insecta	Blattodea	Termitidae	Macrognathotermes	Arthropoda	F	H	2.808
NC_034127.1	Macrotermes muelleri	Insecta	Blattodea	Termitidae	Macrotermes	Arthropoda	F	H	2.776
NC_034110.1	Macrotermes gilvus	Insecta	Blattodea	Termitidae	Macrotermes	Arthropoda	F	H	2.765
NC_034046.1	Macrotermes carbonarius	Insecta	Blattodea	Termitidae	Macrotermes	Arthropoda	F	H	2.753
NC_034078.1	Macrotermes annandalei	Insecta	Blattodea	Termitidae	Macrotermes	Arthropoda	F	H	2.768
NC_034054.1	Macrotermes vitrialatus	Insecta	Blattodea	Termitidae	Macrotermes	Arthropoda	F	H	2.78
NC_025522.1	Macrotermes natalensis	Insecta	Blattodea	Termitidae	Macrotermes	Arthropoda	F	H	2.756
NC_034050.1	Macrotermes falciger	Insecta	Blattodea	Termitidae	Macrotermes	Arthropoda	F	H	2.763
NC_018599.1	Macrotermes barneyi	Insecta	Blattodea	Termitidae	Macrotermes	Arthropoda	F	H	2.784
NC_034288.1	Macrotermes yunnanensis	Insecta	Blattodea	Termitidae	Macrotermes	Arthropoda	F	H	2.764
NC_018128.1	Macrotermes subhyalinus	Insecta	Blattodea	Termitidae	Macrotermes	Arthropoda	F	H	2.758
NC_034030.1	Macrotermes malaccensis	Insecta	Blattodea	Termitidae	Macrotermes	Arthropoda	F	H	2.759
NC_034067.1	Microcerotermes fuscotibialis	Insecta	Blattodea	Termitidae	Microcerotermes	Arthropoda	F	H	2.762
NC_034133.1	Microcerotermes progrediens	Insecta	Blattodea	Termitidae	Microcerotermes	Arthropoda	F	H	2.768
NC_034065.1	Microcerotermes baluchistanicus	Insecta	Blattodea	Termitidae	Microcerotermes	Arthropoda	F	H	2.765
NC_034104.1	Microcerotermes nervosus	Insecta	Blattodea	Termitidae	Microcerotermes	Arthropoda	F	H	2.781
NC_034036.1	Microcerotermes crassus	Insecta	Blattodea	Termitidae	Microcerotermes	Arthropoda	F	H	2.787
NC_026114.1	Microcerotermes parvus	Insecta	Blattodea	Termitidae	Microcerotermes	Arthropoda	F	H	2.762
NC_034084.1	Microcerotermes havilandi	Insecta	Blattodea	Termitidae	Microcerotermes	Arthropoda	F	H	2.779
NC_034142.1	Microcerotermes serrula	Insecta	Blattodea	Termitidae	Microcerotermes	Arthropoda	F	H	2.789
NC_034021.1	Microcerotermes newmani	Insecta	Blattodea	Termitidae	Microcerotermes	Arthropoda	F	H	2.795
NC_034072.1	Microtermes obesi	Insecta	Blattodea	Termitidae	Microtermes	Arthropoda	F	H	2.752
NC_034085.1	Mirocapritermes connectens	Insecta	Blattodea	Termitidae	Mirocapritermes	Arthropoda	F	H	2.759
NC_034060.1	Nasutitermes longipennis	Insecta	Blattodea	Termitidae	Nasutitermes	Arthropoda	F	H	2.747
NC_034108.1	Nasutitermes arborum	Insecta	Blattodea	Termitidae	Nasutitermes	Arthropoda	F	H	2.786
NC_034040.1	Nasutitermes graveolus	Insecta	Blattodea	Termitidae	Nasutitermes	Arthropoda	F	H	2.751
NC_034146.1	Nasutitermes macrocephalus	Insecta	Blattodea	Termitidae	Nasutitermes	Arthropoda	F	H	2.749
NC_034034.1	Nasutitermes matangensis	Insecta	Blattodea	Termitidae	Nasutitermes	Arthropoda	F	H	2.77
NC_034117.1	Nasutitermes latifrons	Insecta	Blattodea	Termitidae	Nasutitermes	Arthropoda	F	H	2.786
NC_034115.1	Nasutitermes exitiosus	Insecta	Blattodea	Termitidae	Nasutitermes	Arthropoda	F	H	2.748
NC_034020.1	Nasutitermes diabolus	Insecta	Blattodea	Termitidae	Nasutitermes	Arthropoda	F	H	2.79
NC_034045.1	Nasutitermes octopilis	Insecta	Blattodea	Termitidae	Nasutitermes	Arthropoda	F	H	2.772
NC_034093.1	Nasutitermes similis	Insecta	Blattodea	Termitidae	Nasutitermes	Arthropoda	F	H	2.768
NC_018131.1	Nasutitermes triodiae	Insecta	Blattodea	Termitidae	Nasutitermes	Arthropoda	F	H	2.75
NC_034026.1	Nasutitermes banksi	Insecta	Blattodea	Termitidae	Nasutitermes	Arthropoda	F	H	2.761
NC_034042.1	Nasutitermes lujae	Insecta	Blattodea	Termitidae	Nasutitermes	Arthropoda	F	H	2.771
NC_034080.1	Nasutitermes neoparvus	Insecta	Blattodea	Termitidae	Nasutitermes	Arthropoda	F	H	2.757
NC_026115.1	Nasutitermes corniger	Insecta	Blattodea	Termitidae	Nasutitermes	Arthropoda	F	H	2.758
NC_034023.1	Nasutitermes longirostris	Insecta	Blattodea	Termitidae	Nasutitermes	Arthropoda	F	H	2.754
NC_026116.1	Neocapritermes taracua	Insecta	Blattodea	Termitidae	Neocapritermes	Arthropoda	F	H	2.729
NC_034053.1	Neocapritermes angusticeps	Insecta	Blattodea	Termitidae	Neocapritermes	Arthropoda	F	H	2.732
NC_034145.1	Noditermes cristifrons	Insecta	Blattodea	Termitidae	Noditermes	Arthropoda	F	H	2.754
NC_034088.1	Occasitermes occasus	Insecta	Blattodea	Termitidae	Occasitermes	Arthropoda	F	H	2.761
NC_034130.1	Odontotermes longignathus	Insecta	Blattodea	Termitidae	Odontotermes	Arthropoda	F	H	2.799
NC_034035.1	Odontotermes mathuri	Insecta	Blattodea	Termitidae	Odontotermes	Arthropoda	F	H	2.787
NC_034106.1	Odontotermes javanicus	Insecta	Blattodea	Termitidae	Odontotermes	Arthropoda	F	H	2.803
NC_034028.1	Odontotermes hainanensis	Insecta	Blattodea	Termitidae	Odontotermes	Arthropoda	F	H	2.792
NC_034061.1	Odontotermes minutus	Insecta	Blattodea	Termitidae	Odontotermes	Arthropoda	F	H	2.79
NC_034027.1	Odontotermes obesus	Insecta	Blattodea	Termitidae	Odontotermes	Arthropoda	F	H	2.788
NC_034076.1	Ophiotermes grandilabius	Insecta	Blattodea	Termitidae	Ophiotermes	Arthropoda	F	H	2.768
NC_034068.1	Ophiotermes mirandus	Insecta	Blattodea	Termitidae	Ophiotermes	Arthropoda	F	H	2.771
NC_034087.1	Oriensubulitermes inanis	Insecta	Blattodea	Termitidae	Oriensubulitermes	Arthropoda	F	H	2.732
NC_034048.1	Orientotermes emersoni	Insecta	Blattodea	Termitidae	Orientotermes	Arthropoda	F	H	2.782
NC_034125.1	Orthotermes depressifrons	Insecta	Blattodea	Termitidae	Orthotermes	Arthropoda	F	H	2.758
NC_034100.1	Orthotermes mansuetus	Insecta	Blattodea	Termitidae	Orthotermes	Arthropoda	F	H	2.758
NC_034137.1	Patawatermes turricola	Insecta	Blattodea	Termitidae	Patawatermes	Arthropoda	F	H	2.815
NC_034032.1	Patawatermes nigripunctatus	Insecta	Blattodea	Termitidae	Patawatermes	Arthropoda	F	H	2.82
NC_039398.1	Pericapritermes nitobei	Insecta	Blattodea	Termitidae	Pericapritermes	Arthropoda	F	H	2.775
NC_034112.1	Pericapritermes dolichocephalus	Insecta	Blattodea	Termitidae	Pericapritermes	Arthropoda	F	H	2.762
NC_034090.1	Planicapritermes planiceps	Insecta	Blattodea	Termitidae	Planicapritermes	Arthropoda	F	H	2.728
NC_034109.1	Polyspathotermes sulcifrons	Insecta	Blattodea	Termitidae	Polyspathotermes	Arthropoda	F	H	2.781
NC_034114.1	Postsubulitermes parviconstrictus	Insecta	Blattodea	Termitidae	Postsubulitermes	Arthropoda	F	H	2.761
NC_034071.1	Proboscitermes tubuliferus	Insecta	Blattodea	Termitidae	Proboscitermes	Arthropoda	F	H	2.751
NC_034119.1	Procapritermes martyni	Insecta	Blattodea	Termitidae	Procapritermes	Arthropoda	F	H	2.774
NC_034138.1	Procubitermes undulans	Insecta	Blattodea	Termitidae	Procubitermes	Arthropoda	F	H	2.759
NC_034039.1	Prohamitermes mirabilis	Insecta	Blattodea	Termitidae	Prohamitermes	Arthropoda	F	H	2.764
NC_034081.1	Promirotermes pygmaeus	Insecta	Blattodea	Termitidae	Promirotermes	Arthropoda	F	H	2.74
NC_034126.1	Protermes prorepens	Insecta	Blattodea	Termitidae	Protermes	Arthropoda	F	H	2.791
NC_034077.1	Pseudacanthotermes militaris	Insecta	Blattodea	Termitidae	Pseudacanthotermes	Arthropoda	F	H	2.763
NC_034024.1	Pseudacanthotermes spiniger	Insecta	Blattodea	Termitidae	Pseudacanthotermes	Arthropoda	F	H	2.778
NC_034111.1	Rubeotermes jheringi	Insecta	Blattodea	Termitidae	Rubeotermes	Arthropoda	F	H	2.794
NC_034140.1	Ruptitermes arboreus	Insecta	Blattodea	Termitidae	Ruptitermes	Arthropoda	F	H	2.802
NC_034066.1	Silvestritermes heyeri	Insecta	Blattodea	Termitidae	Silvestritermes	Arthropoda	F	H	2.742
NC_034103.1	Sphaerotermes sphaerothorax	Insecta	Blattodea	Termitidae	Sphaerotermes	Arthropoda	F	H	2.734
NC_034091.1	Spinitermes trispinosus	Insecta	Blattodea	Termitidae	Spinitermes	Arthropoda	F	H	2.761
NC_034043.1	Termes rostratus	Insecta	Blattodea	Termitidae	Termes	Arthropoda	F	H	2.763
NC_034121.1	Termes comis	Insecta	Blattodea	Termitidae	Termes	Arthropoda	F	H	2.749
NC_034049.1	Termes fatalis	Insecta	Blattodea	Termitidae	Termes	Arthropoda	F	H	2.784
NC_026117.1	Termes hospes	Insecta	Blattodea	Termitidae	Termes	Arthropoda	F	H	2.796
NC_034143.1	Thoracotermes macrothorax	Insecta	Blattodea	Termitidae	Thoracotermes	Arthropoda	F	H	2.803
NC_034073.1	Trichotermes ducis	Insecta	Blattodea	Termitidae	Trichotermes	Arthropoda	F	H	2.792
NC_034052.1	Tuberculitermes bycanistes	Insecta	Blattodea	Termitidae	Tuberculitermes	Arthropoda	F	H	2.744
NC_034098.1	Tumulitermes pastinator	Insecta	Blattodea	Termitidae	Tumulitermes	Arthropoda	F	H	2.749
NC_034051.1	Tumulitermes recalvus	Insecta	Blattodea	Termitidae	Tumulitermes	Arthropoda	F	H	2.772
NC_034135.1	Acholotermes chirotus	Insecta	Blattodea	Termitidae	Acholotermes	Arthropoda	F	H	2.806
NC_034122.1	Acidnotermes praus	Insecta	Blattodea	Termitidae	Acidnotermes	Arthropoda	F	H	2.818
NC_018121.1	Porotermes adamsoni	Insecta	Blattodea	Termopsidae	Porotermes	Arthropoda	F	H	2.589
NC_018123.1	Zootermopsis angusticollis	Insecta	Blattodea	Termopsidae	Zootermopsis	Arthropoda	F	L	2.693
NC_024658.1	Zootermopsis nevadensis	Insecta	Blattodea	Termopsidae	Zootermopsis	Arthropoda	F	L	2.708
NC_036271.1	Amphizoa insolens	Insecta	Coleoptera	Amphizoidae	Amphizoa	Arthropoda	F	H	2.409
NC_038197.1	Lasioderma serricorne	Insecta	Coleoptera	Anobiidae	Lasioderma	Arthropoda	F	H	2.571
NC_036678.1	Stegobium paniceum	Insecta	Coleoptera	Anobiidae	Stegobium	Arthropoda	F	H	2.591
NC_012139.1	Aspidytes niobe	Insecta	Coleoptera	Aspidytidae	Aspidytes	Arthropoda	F	H	2.338
NC_051943.1	Deporaus marginatus	Insecta	Coleoptera	Attelabidae	Deporaus	Arthropoda	F	H	2.614
NC_013582.1	Apatides fortis	Insecta	Coleoptera	Bostrichidae	Apatides	Arthropoda	F	H	2.639
NC_042820.1	Rhyzopertha dominica	Insecta	Coleoptera	Bostrichidae	Rhyzopertha	Arthropoda	F	H	2.707
NC_024271.1	Dastarcus helophoroides	Insecta	Coleoptera	Bothrideridae	Dastarcus	Arthropoda	F	H	2.465
NC_060428.1	Lissorhoptrus oryzophilus	Insecta	Coleoptera	Brachyceridae	Lissorhoptrus	Arthropoda	F	H	2.804
NC_046580.1	Cylas formicarius	Insecta	Coleoptera	Brentidae	Cylas	Arthropoda	F	H	3.366
NC_012765.1	Chrysochroa fulgidissima	Insecta	Coleoptera	Buprestidae	Chrysochroa	Arthropoda	F	H	2.508
NC_060321.1	Coraebus cavifrons	Insecta	Coleoptera	Buprestidae	Coraebus	Arthropoda	F	H	2.751
NC_057197.1	Melanophila acuminata	Insecta	Coleoptera	Buprestidae	Melanophila	Arthropoda	F	H	2.427
NC_060322.1	Trachys variolaris	Insecta	Coleoptera	Buprestidae	Trachys	Arthropoda	F	H	2.586
NC_046045.1	Trachys auricollis	Insecta	Coleoptera	Buprestidae	Trachys	Arthropoda	F	H	2.577
NC_013580.1	Acmaeodera sp. NCS-2009	Insecta	Coleoptera	Buprestidae	Acmaeodera	Arthropoda	F	H	2.604
NC_030758.1	Agrilus planipennis	Insecta	Coleoptera	Buprestidae	Agrilus	Arthropoda	F	H	2.566
NC_036267.1	Byturus ochraceus	Insecta	Coleoptera	Byturidae	Byturus	Arthropoda	F	H	2.54
NC_036279.1	Horatocera niponica	Insecta	Coleoptera	Callirhipidae	Horatocera	Arthropoda	F	H	2.469
NC_013576.1	Chauliognathus opacus	Insecta	Coleoptera	Cantharidae	Chauliognathus	Arthropoda	F	H	2.804
NC_056144.1	Lycocerus asperipennis	Insecta	Coleoptera	Cantharidae	Lycocerus	Arthropoda	F	H	2.942
NC_030592.1	Abax parallelepipedus	Insecta	Coleoptera	Carabidae	Abax	Arthropoda	F	H	2.39
NC_036268.1	Amara communis	Insecta	Coleoptera	Carabidae	Amara	Arthropoda	F	H	2.381
NC_018339.1	Calosoma sp. BYU-CO241	Insecta	Coleoptera	Carabidae	Calosoma	Arthropoda	F	H	2.334
NC_044759.1	Carabus granulatus	Insecta	Coleoptera	Carabidae	Carabus	Arthropoda	F	H	2.339
NC_016469.1	Damaster mirabilissimus mirabilissimus	Insecta	Coleoptera	Carabidae	Carabus	Arthropoda	F	H	2.356
NC_046469.1	Carabus changeonleei	Insecta	Coleoptera	Carabidae	Carabus	Arthropoda	F	H	2.358
NC_036507.1	Carabus lafossei	Insecta	Coleoptera	Carabidae	Carabus	Arthropoda	F	H	2.361
NC_038191.1	Cicindela anchoralis	Insecta	Coleoptera	Carabidae	Cicindela	Arthropoda	F	H	2.417
NC_046953.1	Harpalus pensylvanicus	Insecta	Coleoptera	Carabidae	Harpalus	Arthropoda	F	H	2.372
NC_045094.1	Harpalus sinicus	Insecta	Coleoptera	Carabidae	Harpalus	Arthropoda	F	H	2.36
NC_035714.1	Manticora tibialis	Insecta	Coleoptera	Carabidae	Manticora	Arthropoda	F	H	2.451
NC_044760.1	Pterostichus niger	Insecta	Coleoptera	Carabidae	Pterostichus	Arthropoda	F	H	2.414
NC_060736.1	Scarites subterraneus	Insecta	Coleoptera	Carabidae	Scarites	Arthropoda	F	H	2.375
NC_036261.1	Tachyta nana	Insecta	Coleoptera	Carabidae	Tachyta	Arthropoda	F	H	2.42
NC_053905.1	Agelasta perplexa	Insecta	Coleoptera	Cerambycidae	Agelasta	Arthropoda	F	H	2.625
NC_038090.1	Anastrangalia sequensi	Insecta	Coleoptera	Cerambycidae	Anastrangalia	Arthropoda	F	H	2.559
NC_046851.1	Annamanum lunulatum	Insecta	Coleoptera	Cerambycidae	Annamanum	Arthropoda	F	H	2.669
NC_053350.1	Anoplistes halodendri	Insecta	Coleoptera	Cerambycidae	Anoplistes	Arthropoda	F	H	2.711
NC_029230.1	Anoplophora chinensis	Insecta	Coleoptera	Cerambycidae	Anoplophora	Arthropoda	F	H	2.724
NC_008221.1	Anoplophora glabripennis	Insecta	Coleoptera	Cerambycidae	Anoplophora	Arthropoda	F	H	2.743
NC_059864.1	Anoplophora horsfieldi	Insecta	Coleoptera	Cerambycidae	Anoplophora	Arthropoda	F	H	2.708
NC_056277.1	Apomecyna saltator	Insecta	Coleoptera	Cerambycidae	Apomecyna	Arthropoda	F	H	2.609
NC_033872.1	Apriona swainsoni	Insecta	Coleoptera	Cerambycidae	Apriona	Arthropoda	F	H	2.656
NC_056838.1	Apriona germari	Insecta	Coleoptera	Cerambycidae	Apriona	Arthropoda	F	H	2.665
NC_053904.1	Arhopalus unicolor	Insecta	Coleoptera	Cerambycidae	Arhopalus	Arthropoda	F	H	2.586
NC_042151.1	Aristobia reticulator	Insecta	Coleoptera	Cerambycidae	Aristobia	Arthropoda	F	H	2.668
NC_053714.1	Aromia bungii	Insecta	Coleoptera	Cerambycidae	Aromia	Arthropoda	F	H	2.602
NC_022671.1	Batocera lineolata	Insecta	Coleoptera	Cerambycidae	Batocera	Arthropoda	F	H	2.667
NC_044697.1	Blepephaeus succinctor	Insecta	Coleoptera	Cerambycidae	Blepephaeus	Arthropoda	F	H	2.698
NC_037698.1	Callipogon relictus	Insecta	Coleoptera	Cerambycidae	Callipogon	Arthropoda	F	H	2.687
NC_061058.1	Chlorophorus annularis	Insecta	Coleoptera	Cerambycidae	Chlorophorus	Arthropoda	F	H	2.715
NC_037927.1	Dorysthenes paradoxus	Insecta	Coleoptera	Cerambycidae	Dorysthenes	Arthropoda	F	H	2.666
NC_051944.1	Epipedocera atra	Insecta	Coleoptera	Cerambycidae	Epipedocera	Arthropoda	F	H	2.794
NC_043883.1	Glenea cantor	Insecta	Coleoptera	Cerambycidae	Glenea	Arthropoda	F	H	2.64
NC_023937.1	Massicus raddei	Insecta	Coleoptera	Cerambycidae	Massicus	Arthropoda	F	H	2.723
NC_045407.1	Megopis sinica	Insecta	Coleoptera	Cerambycidae	Megopis	Arthropoda	F	H	2.654
NC_053906.1	Monochamus sparsutus	Insecta	Coleoptera	Cerambycidae	Monochamus	Arthropoda	F	H	2.656
NC_024652.1	Monochamus alternatus	Insecta	Coleoptera	Cerambycidae	Monochamus	Arthropoda	F	H	2.635
NC_050066.1	Monochamus alternatus alternatus	Insecta	Coleoptera	Cerambycidae	Monochamus	Arthropoda	F	H	2.63
NC_048951.1	Neoplocaederus obesus	Insecta	Coleoptera	Cerambycidae	Neoplocaederus	Arthropoda	F	H	2.647
NC_044698.1	Nortia carinicollis	Insecta	Coleoptera	Cerambycidae	Nortia	Arthropoda	F	H	2.726
NC_053945.1	Oberea diversipes	Insecta	Coleoptera	Cerambycidae	Oberea	Arthropoda	F	H	2.626
NC_051945.1	Olenecamptus bilobus	Insecta	Coleoptera	Cerambycidae	Olenecamptus	Arthropoda	F	H	2.664
NC_056837.1	Paraglenea fortunei	Insecta	Coleoptera	Cerambycidae	Paraglenea	Arthropoda	F	H	2.658
NC_048496.1	Paulhutchinsonia pilosicollis	Insecta	Coleoptera	Cerambycidae	Paulhutchinsonia	Arthropoda	F	H	2.746
NC_013070.1	Psacothea hilaris	Insecta	Coleoptera	Cerambycidae	Psacothea	Arthropoda	F	H	2.629
NC_044699.1	Pterolophia sp. ZJY-2019	Insecta	Coleoptera	Cerambycidae	Pterolophia	Arthropoda	F	H	2.649
NC_052914.1	Spondylis buprestoides	Insecta	Coleoptera	Cerambycidae	Spondylis	Arthropoda	F	H	2.655
NC_044700.1	Thermistis croceocincta	Insecta	Coleoptera	Cerambycidae	Thermistis	Arthropoda	F	H	2.687
NC_034752.1	Thyestilla gebleri	Insecta	Coleoptera	Cerambycidae	Thyestilla	Arthropoda	F	H	2.662
NC_060874.1	Turanoclytus namaganensis	Insecta	Coleoptera	Cerambycidae	Turanoclytus	Arthropoda	F	H	2.675
NC_030782.1	Xylotrechus grayii	Insecta	Coleoptera	Cerambycidae	Xylotrechus	Arthropoda	F	H	2.66
NC_045097.1	Xystrocera globosa	Insecta	Coleoptera	Cerambycidae	Xystrocera	Arthropoda	F	H	2.632
NC_038089.1	Aegosoma sinicum	Insecta	Coleoptera	Cerambycidae	Aegosoma	Arthropoda	F	H	2.657
NC_025243.1	Aeolesthes oenochrous	Insecta	Coleoptera	Cerambycidae	Aeolesthes	Arthropoda	F	H	2.727
NC_011324.1	Chaetosoma scaritides	Insecta	Coleoptera	Chaetosomatidae	Chaetosoma	Arthropoda	F	H	2.566
NC_053358.1	Callosobruchus maculatus	Insecta	Coleoptera	Chrysomelidae	Callosobruchus	Arthropoda	F	I	2.577
NC_035677.1	Acanthoscelides obtectus	Insecta	Coleoptera	Chrysomelidae	Acanthoscelides	Arthropoda	F	H	2.625
NC_048472.1	Altica viridicyanea	Insecta	Coleoptera	Chrysomelidae	Altica	Arthropoda	F	H	2.848
NC_042875.1	Altica fragariae	Insecta	Coleoptera	Chrysomelidae	Altica	Arthropoda	F	H	2.853
NC_042876.1	Altica cirsicola	Insecta	Coleoptera	Chrysomelidae	Altica	Arthropoda	F	H	2.847
NC_045929.1	Argopistes tsekooni	Insecta	Coleoptera	Chrysomelidae	Argopistes	Arthropoda	F	H	2.749
NC_047467.1	Aulacophora indica	Insecta	Coleoptera	Chrysomelidae	Aulacophora	Arthropoda	F	H	2.678
NC_039712.1	Aulacophora lewisii	Insecta	Coleoptera	Chrysomelidae	Aulacophora	Arthropoda	F	H	2.678
NC_054189.1	Basilepta fulvipes	Insecta	Coleoptera	Chrysomelidae	Basilepta	Arthropoda	F	H	2.766
NC_053935.1	Brontispa longissima	Insecta	Coleoptera	Chrysomelidae	Brontispa	Arthropoda	F	H	2.995
NC_047198.1	Bruchidius uberatus	Insecta	Coleoptera	Chrysomelidae	Bruchidius	Arthropoda	F	H	2.6
NC_042198.1	Callispa bowringii	Insecta	Coleoptera	Chrysomelidae	Callispa	Arthropoda	F	H	2.912
NC_050294.1	Caryopemon giganteus	Insecta	Coleoptera	Chrysomelidae	Caryopemon	Arthropoda	F	H	2.73
NC_041170.1	Chaetocnema pelagica	Insecta	Coleoptera	Chrysomelidae	Chaetocnema	Arthropoda	F	H	2.72
NC_052915.1	Chrysolina aeruginosa	Insecta	Coleoptera	Chrysomelidae	Chrysolina	Arthropoda	F	H	2.827
NC_050933.1	Chrysomela vigintipunctata	Insecta	Coleoptera	Chrysomelidae	Chrysomela	Arthropoda	F	H	2.669
NC_057218.1	Colasposoma dauricum	Insecta	Coleoptera	Chrysomelidae	Colasposoma	Arthropoda	F	H	2.775
NC_003372.1	Crioceris duodecimpunctata	Insecta	Coleoptera	Chrysomelidae	Crioceris	Arthropoda	F	H	2.792
NC_022935.1	Diabrotica barberi	Insecta	Coleoptera	Chrysomelidae	Diabrotica	Arthropoda	F	H	2.703
NC_042945.1	Diorhabda carinata	Insecta	Coleoptera	Chrysomelidae	Diorhabda	Arthropoda	F	H	2.651
NC_042946.1	Diorhabda carinulata	Insecta	Coleoptera	Chrysomelidae	Diorhabda	Arthropoda	F	H	2.645
NC_056105.1	Downesia tarsata	Insecta	Coleoptera	Chrysomelidae	Downesia	Arthropoda	F	H	3.051
NC_027114.1	Galeruca daurica	Insecta	Coleoptera	Chrysomelidae	Galeruca	Arthropoda	F	H	2.675
NC_036108.1	Gastrolina thoracica	Insecta	Coleoptera	Chrysomelidae	Gastrolina	Arthropoda	F	H	2.757
NC_045247.1	Gastrophysa polygoni	Insecta	Coleoptera	Chrysomelidae	Gastrophysa	Arthropoda	F	H	2.743
NC_042500.1	Gonioctena intermedia	Insecta	Coleoptera	Chrysomelidae	Gonioctena	Arthropoda	F	H	2.61
NC_041168.1	Hoplasoma unicolor	Insecta	Coleoptera	Chrysomelidae	Hoplasoma	Arthropoda	F	H	2.791
NC_041169.1	Macrohaltica subplicata	Insecta	Coleoptera	Chrysomelidae	Macrohaltica	Arthropoda	F	H	2.853
NC_045838.1	Monolepta occifluvis	Insecta	Coleoptera	Chrysomelidae	Monolepta	Arthropoda	F	H	2.655
NC_057489.1	Monolepta hieroglyphica	Insecta	Coleoptera	Chrysomelidae	Monolepta	Arthropoda	F	H	2.686
NC_039711.1	Monolepta quadriguttata	Insecta	Coleoptera	Chrysomelidae	Monolepta	Arthropoda	F	H	2.687
NC_042828.1	Oomorphoides metallicus	Insecta	Coleoptera	Chrysomelidae	Oomorphoides	Arthropoda	F	H	2.968
NC_039710.1	Ophraella communa	Insecta	Coleoptera	Chrysomelidae	Ophraella	Arthropoda	F	H	2.714
NC_033532.1	Paleosepharia posticata	Insecta	Coleoptera	Chrysomelidae	Paleosepharia	Arthropoda	F	H	2.678
NC_045901.1	Phyllotreta striolata	Insecta	Coleoptera	Chrysomelidae	Phyllotreta	Arthropoda	F	H	3.015
NC_057259.1	Physosmaragdina nigrifrons	Insecta	Coleoptera	Chrysomelidae	Physosmaragdina	Arthropoda	F	H	2.719
NC_052916.1	Plagiodera versicolora	Insecta	Coleoptera	Chrysomelidae	Plagiodera	Arthropoda	F	H	2.715
NC_041423.1	Podagricomela nigricollis	Insecta	Coleoptera	Chrysomelidae	Podagricomela	Arthropoda	F	H	2.718
NC_053362.1	Psylliodes chlorophana	Insecta	Coleoptera	Chrysomelidae	Psylliodes	Arthropoda	F	H	2.767
NC_037218.1	Rhadinosa nigrocyanea	Insecta	Coleoptera	Chrysomelidae	Rhadinosa	Arthropoda	F	H	3.008
NC_028332.1	Agasicles hygrophila	Insecta	Coleoptera	Chrysomelidae	Agasicles	Arthropoda	F	H	2.823
NC_033340.1	Trichodes sinae	Insecta	Coleoptera	Cleridae	Trichodes	Arthropoda	Parasitoid	H	2.574
NC_036272.1	Anatis ocellata	Insecta	Coleoptera	Coccinellidae	Anatis	Arthropoda	F	H	2.92
NC_023469.1	Henosepilachna pusillanima	Insecta	Coleoptera	Coccinellidae	Henosepilachna	Arthropoda	F	H	2.989
NC_041172.1	Henosepilachna vigintioctopunctata	Insecta	Coleoptera	Coccinellidae	Henosepilachna	Arthropoda	F	H	2.968
NC_046481.1	Hippodamia variegata	Insecta	Coleoptera	Coccinellidae	Hippodamia	Arthropoda	F	H	3.014
NC_050855.1	Nephus oblongosignatus	Insecta	Coleoptera	Coccinellidae	Nephus	Arthropoda	F	H	2.776
NC_058236.1	Oenopia sauzeti	Insecta	Coleoptera	Coccinellidae	Oenopia	Arthropoda	F	H	2.999
NC_042417.1	Aiolocaria hexaspilota	Insecta	Coleoptera	Coccinellidae	Aiolocaria	Arthropoda	F	H	2.952
NC_051939.1	Cucujus kempi	Insecta	Coleoptera	Cucujidae	Cucujus	Arthropoda	F	H	2.612
NC_051938.1	Cucujus mniszechi	Insecta	Coleoptera	Cucujidae	Cucujus	Arthropoda	F	H	2.607
NC_018350.1	Cucujus clavipes	Insecta	Coleoptera	Cucujidae	Cucujus	Arthropoda	F	H	2.602
NC_051934.1	Palaestes abruptus	Insecta	Coleoptera	Cucujidae	Palaestes	Arthropoda	F	H	2.809
NC_051936.1	Platisus angusticollis	Insecta	Coleoptera	Cucujidae	Platisus	Arthropoda	F	H	2.669
NC_051937.1	Platisus moerosus	Insecta	Coleoptera	Cucujidae	Platisus	Arthropoda	F	H	2.663
NC_051935.1	Thesaurus albertalleni	Insecta	Coleoptera	Cucujidae	Thesaurus	Arthropoda	F	H	2.663
NC_050891.1	Trigonopterus carinirostris	Insecta	Coleoptera	Curculionidae	Trigonopterus	Arthropoda	F	I	3.167
NC_050890.1	Trigonopterus singkawangensis	Insecta	Coleoptera	Curculionidae	Trigonopterus	Arthropoda	F	I	3.257
NC_050887.1	Trigonopterus tanimbarensis	Insecta	Coleoptera	Curculionidae	Trigonopterus	Arthropoda	F	I	3.197
NC_050886.1	Trigonopterus selaruensis	Insecta	Coleoptera	Curculionidae	Trigonopterus	Arthropoda	F	I	3.268
NC_050889.1	Trigonopterus triradiatus	Insecta	Coleoptera	Curculionidae	Trigonopterus	Arthropoda	F	I	3.163
NC_050888.1	Trigonopterus jasminae	Insecta	Coleoptera	Curculionidae	Trigonopterus	Arthropoda	F	I	3.161
NC_050892.1	Trigonopterus kotamobagensis	Insecta	Coleoptera	Curculionidae	Trigonopterus	Arthropoda	F	I	3.171
NC_050893.1	Trigonopterus porg	Insecta	Coleoptera	Curculionidae	Trigonopterus	Arthropoda	F	I	3.176
NC_036280.1	Xylosandrus germanus	Insecta	Coleoptera	Curculionidae	Xylosandrus	Arthropoda	F	I	3.182
NC_036283.1	Xylosandrus morigerus	Insecta	Coleoptera	Curculionidae	Xylosandrus	Arthropoda	F	I	3.177
NC_036284.1	Xylosandrus crassiusculus	Insecta	Coleoptera	Curculionidae	Xylosandrus	Arthropoda	F	I	3.201
NC_027577.1	Aegorhinus superciliosus	Insecta	Coleoptera	Curculionidae	Aegorhinus	Arthropoda	F	H	2.918
NC_036293.1	Anisandrus dispar	Insecta	Coleoptera	Curculionidae	Anisandrus	Arthropoda	F	H	3.186
NC_044711.1	Anthonomus eugenii	Insecta	Coleoptera	Curculionidae	Anthonomus	Arthropoda	F	H	2.971
NC_044714.1	Anthonomus rubi	Insecta	Coleoptera	Curculionidae	Anthonomus	Arthropoda	F	H	2.962
NC_044713.1	Anthonomus rectirostris	Insecta	Coleoptera	Curculionidae	Anthonomus	Arthropoda	F	H	3.04
NC_044712.1	Anthonomus pomorum	Insecta	Coleoptera	Curculionidae	Anthonomus	Arthropoda	F	H	2.945
NC_045101.1	Ceutorhynchus obstrictus	Insecta	Coleoptera	Curculionidae	Ceutorhynchus	Arthropoda	F	H	3.03
NC_034293.1	Curculio davidi	Insecta	Coleoptera	Curculionidae	Curculio	Arthropoda	F	H	2.946
NC_036295.1	Cyclorhipidion bodoanus	Insecta	Coleoptera	Curculionidae	Cyclorhipidion	Arthropoda	F	H	3.162
NC_039705.1	Cyrtotrachelus buqueti	Insecta	Coleoptera	Curculionidae	Cyrtotrachelus	Arthropoda	F	H	2.873
NC_036282.1	Dryocoetes villosus	Insecta	Coleoptera	Curculionidae	Dryocoetes	Arthropoda	F	H	3.077
NC_036287.1	Dryocoetes autographus	Insecta	Coleoptera	Curculionidae	Dryocoetes	Arthropoda	F	H	3.04
NC_049880.1	Elaeidobius kamerunicus	Insecta	Coleoptera	Curculionidae	Elaeidobius	Arthropoda	F	H	2.871
NC_026719.1	Eucryptorrhynchus scrobiculatus	Insecta	Coleoptera	Curculionidae	Eucryptorrhynchus	Arthropoda	F	H	2.931
NC_025945.1	Eucryptorrhynchus brandti	Insecta	Coleoptera	Curculionidae	Eucryptorrhynchus	Arthropoda	F	H	2.909
NC_059702.1	Euwallacea fornicatus	Insecta	Coleoptera	Curculionidae	Euwallacea	Arthropoda	F	H	3.167
NC_036294.1	Gnathotrichus materiarius	Insecta	Coleoptera	Curculionidae	Gnathotrichus	Arthropoda	F	H	3.078
NC_036290.1	Hylastes attenuatus	Insecta	Coleoptera	Curculionidae	Hylastes	Arthropoda	F	H	3.177
NC_036262.1	Hylastes brunneus	Insecta	Coleoptera	Curculionidae	Hylastes	Arthropoda	F	H	3.155
NC_022680.1	Hylobitelus xiaoi	Insecta	Coleoptera	Curculionidae	Hylobitelus	Arthropoda	F	H	2.954
NC_060365.1	Ips calligraphus	Insecta	Coleoptera	Curculionidae	Ips	Arthropoda	F	H	3.105
NC_036281.1	Ips sexdentatus	Insecta	Coleoptera	Curculionidae	Ips	Arthropoda	F	H	3.097
NC_040931.1	Myllocerinus aurolineatus	Insecta	Coleoptera	Curculionidae	Myllocerinus	Arthropoda	F	H	2.891
NC_018354.1	Naupactus xanthographus	Insecta	Coleoptera	Curculionidae	Naupactus	Arthropoda	F	H	2.849
NC_060712.1	Orthotomicus erosus	Insecta	Coleoptera	Curculionidae	Orthotomicus	Arthropoda	F	H	3.067
NC_036291.1	Orthotomicus laricis	Insecta	Coleoptera	Curculionidae	Orthotomicus	Arthropoda	F	H	3.103
NC_057470.1	Phloeosinus perlatus	Insecta	Coleoptera	Curculionidae	Phloeosinus	Arthropoda	F	H	3.085
NC_053826.1	Pimelocerus perforatus	Insecta	Coleoptera	Curculionidae	Pimelocerus	Arthropoda	F	H	2.913
NC_036289.1	Pityogenes bidentatus	Insecta	Coleoptera	Curculionidae	Pityogenes	Arthropoda	F	H	3.047
NC_036288.1	Pityophthorus pubescens	Insecta	Coleoptera	Curculionidae	Pityophthorus	Arthropoda	F	H	3.055
NC_045889.1	Platypus contaminatus	Insecta	Coleoptera	Curculionidae	Platypus	Arthropoda	F	H	3.208
NC_060713.1	Polygraphus poligraphus	Insecta	Coleoptera	Curculionidae	Polygraphus	Arthropoda	F	H	3.053
NC_046588.1	Scolytus seulensis	Insecta	Coleoptera	Curculionidae	Scolytus	Arthropoda	F	H	3.273
NC_046589.1	Scolytus schevyrewi	Insecta	Coleoptera	Curculionidae	Scolytus	Arthropoda	F	H	3.213
NC_053351.1	Sipalinus gigas	Insecta	Coleoptera	Curculionidae	Sipalinus	Arthropoda	F	H	2.824
NC_041237.1	Sitona obsoletus	Insecta	Coleoptera	Curculionidae	Sitona	Arthropoda	F	H	2.836
NC_030764.1	Sitophilus zeamais	Insecta	Coleoptera	Curculionidae	Sitophilus	Arthropoda	F	H	2.952
NC_030765.1	Sitophilus oryzae	Insecta	Coleoptera	Curculionidae	Sitophilus	Arthropoda	F	H	2.971
NC_018351.1	Sphenophorus sp. BYU-CO246	Insecta	Coleoptera	Curculionidae	Sphenophorus	Arthropoda	F	H	2.857
NC_036292.1	Trypodendron signatum	Insecta	Coleoptera	Curculionidae	Trypodendron	Arthropoda	F	H	3.098
NC_036286.1	Trypodendron domesticum	Insecta	Coleoptera	Curculionidae	Trypodendron	Arthropoda	F	H	3.112
NC_036285.1	Trypophloeus asperatus	Insecta	Coleoptera	Curculionidae	Trypophloeus	Arthropoda	F	H	3.127
NC_041669.1	Alcidodes juglans	Insecta	Coleoptera	Curculionidae	Alcidodes	Arthropoda	F	H	3.145
NC_051548.1	Aclees cribratus	Insecta	Coleoptera	Curculionidae	Aclees	Arthropoda	F	I	2.864
NC_053877.1	Dermestes ater	Insecta	Coleoptera	Dermestidae	Dermestes	Arthropoda	F	H	2.731
NC_053876.1	Dermestes lardarius	Insecta	Coleoptera	Dermestidae	Dermestes	Arthropoda	F	H	2.714
NC_044851.1	Dermestes coarctatus	Insecta	Coleoptera	Dermestidae	Dermestes	Arthropoda	F	H	2.722
NC_044849.1	Dermestes tessellatocollis	Insecta	Coleoptera	Dermestidae	Dermestes	Arthropoda	F	H	2.731
NC_037200.1	Dermestes maculatus	Insecta	Coleoptera	Dermestidae	Dermestes	Arthropoda	F	H	2.737
NC_044850.1	Dermestes frischii	Insecta	Coleoptera	Dermestidae	Dermestes	Arthropoda	F	H	2.732
NC_053875.1	Trogoderma granarium	Insecta	Coleoptera	Dermestidae	Trogoderma	Arthropoda	F	H	2.774
NC_036275.1	Dryops ernesti	Insecta	Coleoptera	Dryopidae	Dryops	Arthropoda	F	H	2.44
NC_044757.1	Dytiscus sharpi	Insecta	Coleoptera	Dytiscidae	Dytiscus	Arthropoda	F	H	2.363
NC_054235.1	Eretes sticticus	Insecta	Coleoptera	Dytiscidae	Eretes	Arthropoda	F	H	2.375
NC_057538.1	Hydrocolus stagnalis	Insecta	Coleoptera	Dytiscidae	Hydrocolus	Arthropoda	F	H	2.395
NC_057541.1	Hydroporus signatus	Insecta	Coleoptera	Dytiscidae	Hydroporus	Arthropoda	F	H	2.385
NC_057539.1	Hydroporus analis	Insecta	Coleoptera	Dytiscidae	Hydroporus	Arthropoda	F	H	2.407
NC_057540.1	Hydroporus planus	Insecta	Coleoptera	Dytiscidae	Hydroporus	Arthropoda	F	H	2.395
NC_057542.1	Iberoporus pluto	Insecta	Coleoptera	Dytiscidae	Iberoporus	Arthropoda	F	H	2.461
NC_057543.1	Leconectes striatellus	Insecta	Coleoptera	Dytiscidae	Leconectes	Arthropoda	F	H	2.423
NC_037749.1	Limbodessus palmulaoides	Insecta	Coleoptera	Dytiscidae	Limbodessus	Arthropoda	F	H	2.538
NC_057544.1	Lioporeus pilatei	Insecta	Coleoptera	Dytiscidae	Lioporeus	Arthropoda	F	H	2.435
NC_057545.1	Mystonectes coelamboides	Insecta	Coleoptera	Dytiscidae	Mystonectes	Arthropoda	F	H	2.414
NC_057546.1	Nebrioporus vagrans	Insecta	Coleoptera	Dytiscidae	Nebrioporus	Arthropoda	F	H	2.4
NC_057547.1	Nectoporus subrotundus	Insecta	Coleoptera	Dytiscidae	Nectoporus	Arthropoda	F	H	2.421
NC_057549.1	Oreodytes scitulus	Insecta	Coleoptera	Dytiscidae	Oreodytes	Arthropoda	F	H	2.398
NC_057548.1	Oreodytes davisii	Insecta	Coleoptera	Dytiscidae	Oreodytes	Arthropoda	F	H	2.388
NC_037750.1	Paroster macrosturtensis	Insecta	Coleoptera	Dytiscidae	Paroster	Arthropoda	F	H	2.45
NC_037751.1	Paroster mesosturtensis	Insecta	Coleoptera	Dytiscidae	Paroster	Arthropoda	F	H	2.443
NC_037752.1	Paroster microsturtensis	Insecta	Coleoptera	Dytiscidae	Paroster	Arthropoda	F	H	2.454
NC_057550.1	Porhydrus obliquesignatus	Insecta	Coleoptera	Dytiscidae	Porhydrus	Arthropoda	F	H	2.476
NC_057551.1	Rhithrodytes bimaculatus	Insecta	Coleoptera	Dytiscidae	Rhithrodytes	Arthropoda	F	H	2.442
NC_057553.1	Scarodytes savinensis	Insecta	Coleoptera	Dytiscidae	Scarodytes	Arthropoda	F	H	2.421
NC_057552.1	Scarodytes malickyi	Insecta	Coleoptera	Dytiscidae	Scarodytes	Arthropoda	F	H	2.419
NC_046689.1	Cryptalaus yamato	Insecta	Coleoptera	Elateridae	Cryptalaus	Arthropoda	F	H	2.573
NC_047286.1	Cryptalaus larvatus	Insecta	Coleoptera	Elateridae	Cryptalaus	Arthropoda	F	H	2.583
NC_030058.1	Hapsodrilus ignifer	Insecta	Coleoptera	Elateridae	Hapsodrilus	Arthropoda	F	H	2.628
NC_028541.1	Limonius californicus	Insecta	Coleoptera	Elateridae	Limonius	Arthropoda	F	H	2.536
NC_053929.1	Ludioschema sulcicolle	Insecta	Coleoptera	Elateridae	Ludioschema	Arthropoda	F	H	2.532
NC_053930.1	Melanotus cribricollis	Insecta	Coleoptera	Elateridae	Melanotus	Arthropoda	F	H	2.523
NC_030059.1	Pyrearinus termitilluminans	Insecta	Coleoptera	Elateridae	Pyrearinus	Arthropoda	F	H	2.689
NC_009964.1	Pyrophorus divergens	Insecta	Coleoptera	Elateridae	Pyrophorus	Arthropoda	F	H	2.604
NC_056919.1	Aulacochilus grouvellei	Insecta	Coleoptera	Erotylidae	Aulacochilus	Arthropoda	F	H	2.77
NC_036278.1	Eucinetus haemorrhoidalis	Insecta	Coleoptera	Eucinetidae	Eucinetus	Arthropoda	F	H	2.745
NC_054236.1	Dineutus mellyi	Insecta	Coleoptera	Gyrinidae	Dineutus	Arthropoda	F	H	2.364
NC_013249.1	Macrogyrus oblongus	Insecta	Coleoptera	Gyrinidae	Macrogyrus	Arthropoda	F	H	2.381
NC_018353.1	Euspilotus scissus	Insecta	Coleoptera	Histeridae	Euspilotus	Arthropoda	F	H	2.639
NC_028603.1	Margarinotus merdarius	Insecta	Coleoptera	Histeridae	Margarinotus	Arthropoda	F	H	2.638
NC_052889.1	Gymnochthebius lividus	Insecta	Coleoptera	Hydraenidae	Gymnochthebius	Arthropoda	F	I	2.45
NC_052901.1	Ochthebius nobilis	Insecta	Coleoptera	Hydraenidae	Ochthebius	Arthropoda	F	I	2.456
NC_052888.1	Ochthebius quadricollis	Insecta	Coleoptera	Hydraenidae	Ochthebius	Arthropoda	F	I	2.446
NC_052890.1	Ochthebius minoicus	Insecta	Coleoptera	Hydraenidae	Ochthebius	Arthropoda	F	I	2.523
NC_052886.1	Ochthebius puncticollis	Insecta	Coleoptera	Hydraenidae	Ochthebius	Arthropoda	F	I	2.47
NC_052885.1	Ochthebius plesiotypus	Insecta	Coleoptera	Hydraenidae	Ochthebius	Arthropoda	F	I	2.452
NC_052894.1	Ochthebius glaber	Insecta	Coleoptera	Hydraenidae	Ochthebius	Arthropoda	F	I	2.452
NC_052891.1	Ochthebius atriceps	Insecta	Coleoptera	Hydraenidae	Ochthebius	Arthropoda	F	I	2.45
NC_052903.1	Ochthebius scopuli	Insecta	Coleoptera	Hydraenidae	Ochthebius	Arthropoda	F	I	2.481
NC_052900.1	Ochthebius mediterraneus	Insecta	Coleoptera	Hydraenidae	Ochthebius	Arthropoda	F	I	2.458
NC_052899.1	Ochthebius magnannulatus	Insecta	Coleoptera	Hydraenidae	Ochthebius	Arthropoda	F	I	2.458
NC_052895.1	Ochthebius griotes	Insecta	Coleoptera	Hydraenidae	Ochthebius	Arthropoda	F	I	2.471
NC_052906.1	Ochthebius viridis	Insecta	Coleoptera	Hydraenidae	Ochthebius	Arthropoda	F	I	2.523
NC_052896.1	Ochthebius hasegawai	Insecta	Coleoptera	Hydraenidae	Ochthebius	Arthropoda	F	I	2.486
NC_052902.1	Ochthebius salinarius	Insecta	Coleoptera	Hydraenidae	Ochthebius	Arthropoda	F	I	2.498
NC_052897.1	Ochthebius himalayae	Insecta	Coleoptera	Hydraenidae	Ochthebius	Arthropoda	F	I	2.456
NC_052905.1	Ochthebius uniformis	Insecta	Coleoptera	Hydraenidae	Ochthebius	Arthropoda	F	I	2.538
NC_052904.1	Ochthebius sculptoides	Insecta	Coleoptera	Hydraenidae	Ochthebius	Arthropoda	F	I	2.5
NC_052893.1	Ochthebius deletus	Insecta	Coleoptera	Hydraenidae	Ochthebius	Arthropoda	F	I	2.479
NC_052892.1	Ochthebius capicola	Insecta	Coleoptera	Hydraenidae	Ochthebius	Arthropoda	F	I	2.467
NC_052887.1	Ochthebius remotus	Insecta	Coleoptera	Hydraenidae	Ochthebius	Arthropoda	F	I	2.492
NC_052898.1	Ochthebius lividipennis	Insecta	Coleoptera	Hydraenidae	Ochthebius	Arthropoda	F	I	2.49
NC_036270.1	Hydrochus carinatus	Insecta	Coleoptera	Hydrochidae	Hydrochus	Arthropoda	F	H	2.437
NC_028612.1	Sphaeridium bipustulatum	Insecta	Coleoptera	Hydrophilidae	Sphaeridium	Arthropoda	F	H	2.485
NC_018349.1	Tropisternus sp. BYU-CO166	Insecta	Coleoptera	Hydrophilidae	Tropisternus	Arthropoda	F	H	2.478
NC_012144.1	Hydroscapha granulum	Insecta	Coleoptera	Hydroscaphidae	Hydroscapha	Arthropoda	F	H	2.342
NC_030593.1	Hygrobia hermanni	Insecta	Coleoptera	Hygrobiidae	Hygrobia	Arthropoda	F	H	2.478
NC_028204.1	Cryptolestes pusillus	Insecta	Coleoptera	Laemophloeidae	Cryptolestes	Arthropoda	F	H	2.617
NC_028203.1	Cryptolestes ferrugineus	Insecta	Coleoptera	Laemophloeidae	Cryptolestes	Arthropoda	F	H	2.724
NC_044776.1	Abscondita terminalis	Insecta	Coleoptera	Lampyridae	Abscondita	Arthropoda	F	H	2.733
NC_039706.1	Abscondita anceyi	Insecta	Coleoptera	Lampyridae	Abscondita	Arthropoda	F	H	2.753
NC_035755.1	Aquatica lateralis	Insecta	Coleoptera	Lampyridae	Aquatica	Arthropoda	F	H	2.748
NC_035060.1	Aquatica ficta	Insecta	Coleoptera	Lampyridae	Aquatica	Arthropoda	F	H	2.741
NC_025276.1	Aquatica leii	Insecta	Coleoptera	Lampyridae	Aquatica	Arthropoda	F	H	2.74
NC_035061.1	Aquatica wuhana	Insecta	Coleoptera	Lampyridae	Aquatica	Arthropoda	F	H	2.763
NC_032062.1	Asymmetricata circumdata	Insecta	Coleoptera	Lampyridae	Asymmetricata	Arthropoda	F	H	2.718
NC_030060.1	Bicellonychia lividipennis	Insecta	Coleoptera	Lampyridae	Bicellonychia	Arthropoda	F	H	2.776
NC_044789.1	Curtos bilineatus	Insecta	Coleoptera	Lampyridae	Curtos	Arthropoda	F	H	2.839
NC_058281.1	Curtos fulvocapitalis	Insecta	Coleoptera	Lampyridae	Curtos	Arthropoda	F	H	2.826
NC_044791.1	Diaphanes mendax	Insecta	Coleoptera	Lampyridae	Diaphanes	Arthropoda	F	H	2.89
NC_044793.1	Diaphanes pectinealis	Insecta	Coleoptera	Lampyridae	Diaphanes	Arthropoda	F	H	2.98
NC_044787.1	Diaphanes nubilus	Insecta	Coleoptera	Lampyridae	Diaphanes	Arthropoda	F	H	2.986
NC_051869.1	Diaphanes citrinus	Insecta	Coleoptera	Lampyridae	Diaphanes	Arthropoda	F	H	2.976
NC_044778.1	Emeia pseudosauteri	Insecta	Coleoptera	Lampyridae	Emeia	Arthropoda	F	H	2.816
NC_050947.1	Hotaria unmunsana	Insecta	Coleoptera	Lampyridae	Hotaria	Arthropoda	F	H	2.776
NC_039700.1	Inflata indica	Insecta	Coleoptera	Lampyridae	Inflata	Arthropoda	F	H	2.757
NC_044786.1	Lamprigera yunnana	Insecta	Coleoptera	Lampyridae	Lamprigera	Arthropoda	F	H	3.098
NC_038225.1	Luciola curtithorax	Insecta	Coleoptera	Lampyridae	Luciola	Arthropoda	F	H	2.799
NC_022472.1	Luciola cruciata	Insecta	Coleoptera	Lampyridae	Luciola	Arthropoda	F	H	2.748
NC_036353.1	Pteroptyx maipo	Insecta	Coleoptera	Lampyridae	Pteroptyx	Arthropoda	F	H	2.766
NC_057261.1	Pygoluciola qingyu	Insecta	Coleoptera	Lampyridae	Pygoluciola	Arthropoda	F	H	2.717
NC_003970.1	Pyrocoelia rufa	Insecta	Coleoptera	Lampyridae	Pyrocoelia	Arthropoda	F	H	2.917
NC_044790.1	Pyrocoelia praetexta	Insecta	Coleoptera	Lampyridae	Pyrocoelia	Arthropoda	F	H	2.893
NC_044792.1	Pyrocoelia thibetana	Insecta	Coleoptera	Lampyridae	Pyrocoelia	Arthropoda	F	H	2.884
NC_027176.1	Sclerotia substriata	Insecta	Coleoptera	Lampyridae	Sclerotia	Arthropoda	F	H	2.698
NC_044788.1	Vesta saturnalis	Insecta	Coleoptera	Lampyridae	Vesta	Arthropoda	F	H	2.796
NC_028607.1	Phacomorphus fratyi	Insecta	Coleoptera	Leiodidae	Phacomorphus	Arthropoda	F	H	2.616
NC_028610.1	Sciodrepoides watsoni	Insecta	Coleoptera	Leiodidae	Sciodrepoides	Arthropoda	F	H	2.492
NC_045068.1	Cyclommatus strigiceps vitalisi	Insecta	Coleoptera	Lucanidae	Cyclommatus	Arthropoda	F	H	2.649
NC_054278.1	Dorcus koreanus	Insecta	Coleoptera	Lucanidae	Dorcus	Arthropoda	F	H	2.544
NC_043928.1	Dorcus hansi	Insecta	Coleoptera	Lucanidae	Dorcus	Arthropoda	F	H	2.568
NC_045123.1	Dorcus ursulus	Insecta	Coleoptera	Lucanidae	Dorcus	Arthropoda	F	H	2.544
NC_045124.1	Dorcus tenuihirsutus	Insecta	Coleoptera	Lucanidae	Dorcus	Arthropoda	F	H	2.544
NC_045102.1	Figulus binodulus	Insecta	Coleoptera	Lucanidae	Figulus	Arthropoda	F	H	2.558
NC_048957.1	Kirchnerius guangxii	Insecta	Coleoptera	Lucanidae	Kirchnerius	Arthropoda	F	H	2.631
NC_044961.1	Lucanus fortunei	Insecta	Coleoptera	Lucanidae	Lucanus	Arthropoda	F	H	2.661
NC_060601.1	Lucanus cervus	Insecta	Coleoptera	Lucanidae	Lucanus	Arthropoda	F	H	2.637
NC_013578.1	Lucanus mazama	Insecta	Coleoptera	Lucanidae	Lucanus	Arthropoda	F	H	2.664
NC_060603.1	Lucanus prometheus	Insecta	Coleoptera	Lucanidae	Lucanus	Arthropoda	F	H	2.646
NC_038212.1	Macrodorcas seguyi	Insecta	Coleoptera	Lucanidae	Macrodorcas	Arthropoda	F	H	2.57
NC_039652.1	Neolucanus maximus	Insecta	Coleoptera	Lucanidae	Neolucanus	Arthropoda	F	H	2.618
NC_044962.1	Prismognathus prossi	Insecta	Coleoptera	Lucanidae	Prismognathus	Arthropoda	F	H	2.597
NC_027580.1	Prosopocoilus gracilis	Insecta	Coleoptera	Lucanidae	Prosopocoilus	Arthropoda	F	H	2.631
NC_036038.1	Prosopocoilus confucius	Insecta	Coleoptera	Lucanidae	Prosopocoilus	Arthropoda	F	H	2.539
NC_050851.1	Prosopocoilus astacoides	Insecta	Coleoptera	Lucanidae	Prosopocoilus	Arthropoda	F	H	2.522
NC_044096.1	Serrognathus platymelus	Insecta	Coleoptera	Lucanidae	Serrognathus	Arthropoda	F	H	2.582
NC_036157.1	Sinodendron yunnanense	Insecta	Coleoptera	Lucanidae	Sinodendron	Arthropoda	F	H	2.495
NC_045122.1	Velutinodorcus velutinus	Insecta	Coleoptera	Lucanidae	Velutinodorcus	Arthropoda	F	H	2.542
NC_036043.1	Epicauta tibialis	Insecta	Coleoptera	Meloidae	Epicauta	Arthropoda	F	H	2.655
NC_031820.1	Epicauta aptera	Insecta	Coleoptera	Meloidae	Epicauta	Arthropoda	F	H	2.671
NC_029192.1	Epicauta chinensis	Insecta	Coleoptera	Meloidae	Epicauta	Arthropoda	F	H	2.642
NC_036042.1	Epicauta gorhami	Insecta	Coleoptera	Meloidae	Epicauta	Arthropoda	F	H	2.66
NC_045246.1	Epicauta impressicornis	Insecta	Coleoptera	Meloidae	Epicauta	Arthropoda	F	H	2.642
NC_036045.1	Hycleus phaleratus	Insecta	Coleoptera	Meloidae	Hycleus	Arthropoda	F	H	2.685
NC_036044.1	Hycleus marcipoli	Insecta	Coleoptera	Meloidae	Hycleus	Arthropoda	F	H	2.711
NC_039657.1	Hycleus cichorii	Insecta	Coleoptera	Meloidae	Hycleus	Arthropoda	F	H	2.703
NC_033339.1	Lytta caraganae	Insecta	Coleoptera	Meloidae	Lytta	Arthropoda	F	H	2.651
NC_060769.1	Meloe mediterraneus	Insecta	Coleoptera	Meloidae	Meloe	Arthropoda	F	H	2.737
NC_050854.1	Mylabris calida	Insecta	Coleoptera	Meloidae	Mylabris	Arthropoda	F	H	2.644
NC_036046.1	Mylabris aulica	Insecta	Coleoptera	Meloidae	Mylabris	Arthropoda	F	H	2.671
NC_060768.1	Spastonyx nemognathoides	Insecta	Coleoptera	Meloidae	Spastonyx	Arthropoda	F	H	2.654
NC_036266.1	Monotoma quadricollis	Insecta	Coleoptera	Monotomidae	Monotoma	Arthropoda	F	H	2.644
NC_013254.1	Mordella atrata	Insecta	Coleoptera	Mordellidae	Mordella	Arthropoda	F	H	2.612
NC_036104.1	Aethina tumida	Insecta	Coleoptera	Nitidulidae	Aethina	Arthropoda	F	H	2.603
NC_046036.1	Carpophilus dimidiatus	Insecta	Coleoptera	Nitidulidae	Carpophilus	Arthropoda	F	H	2.615
NC_046035.1	Carpophilus pilosellus	Insecta	Coleoptera	Nitidulidae	Carpophilus	Arthropoda	F	H	2.592
NC_050852.1	Omosita colon	Insecta	Coleoptera	Nitidulidae	Omosita	Arthropoda	F	H	2.619
NC_011328.1	Tetraphalerus bruchi	Insecta	Coleoptera	Ommatidae	Tetraphalerus	Arthropoda	F	H	2.642
NC_044848.1	Leptaulax koreanus	Insecta	Coleoptera	Passalidae	Leptaulax	Arthropoda	F	H	3.155
NC_060602.1	Ophrygonius sp.	Insecta	Coleoptera	Passalidae	Ophrygonius	Arthropoda	F	H	3.233
NC_051933.1	Hymaea magna	Insecta	Coleoptera	Phloeostichidae	Hymaea	Arthropoda	F	H	2.627
NC_011326.1	Priasilpha obscura	Insecta	Coleoptera	Phloeostichidae	Priasilpha	Arthropoda	F	H	2.615
NC_044896.1	Idgia oculata	Insecta	Coleoptera	Prionoceridae	Idgia	Arthropoda	F	H	2.651
NC_060290.1	Gibbium aequinoctiale	Insecta	Coleoptera	Ptinidae	Gibbium	Arthropoda	F	I	2.692
NC_010964.1	Rhagophthalmus ohbai	Insecta	Coleoptera	Rhagophthalmidae	Rhagophthalmus	Arthropoda	F	I	2.74
NC_010969.1	Rhagophthalmus lufengensis	Insecta	Coleoptera	Rhagophthalmidae	Rhagophthalmus	Arthropoda	F	I	2.707
NC_036277.1	Pelecotoma fennica	Insecta	Coleoptera	Ripiphoridae	Pelecotoma	Arthropoda	F	H	2.839
NC_036274.1	Vincenzellus ruficollis	Insecta	Coleoptera	Salpingidae	Vincenzellus	Arthropoda	F	H	2.61
NC_046890.1	Cheirotonus gestroi	Insecta	Coleoptera	Scarabaeidae	Cheirotonus	Arthropoda	F	H	2.547
NC_023246.1	Cheirotonus jansoni	Insecta	Coleoptera	Scarabaeidae	Cheirotonus	Arthropoda	F	H	2.585
NC_045923.1	Copris tripartitus	Insecta	Coleoptera	Scarabaeidae	Copris	Arthropoda	F	H	2.517
NC_039689.1	Dichotomius schiffleri	Insecta	Coleoptera	Scarabaeidae	Dichotomius	Arthropoda	F	H	2.524
NC_059757.1	Eophileurus chinensis	Insecta	Coleoptera	Scarabaeidae	Eophileurus	Arthropoda	F	H	2.596
NC_059756.1	Oryctes rhinoceros	Insecta	Coleoptera	Scarabaeidae	Oryctes	Arthropoda	F	H	2.594
NC_030778.1	Osmoderma opicum	Insecta	Coleoptera	Scarabaeidae	Osmoderma	Arthropoda	F	H	2.563
NC_054285.1	Polyphylla gracilicornis	Insecta	Coleoptera	Scarabaeidae	Polyphylla	Arthropoda	F	H	2.627
NC_038115.1	Popillia japonica	Insecta	Coleoptera	Scarabaeidae	Popillia	Arthropoda	F	H	2.522
NC_056126.1	Popillia mutans	Insecta	Coleoptera	Scarabaeidae	Popillia	Arthropoda	F	H	2.516
NC_023453.1	Protaetia brevitarsis	Insecta	Coleoptera	Scarabaeidae	Protaetia	Arthropoda	F	H	2.507
NC_013252.1	Rhopaea magnicornis	Insecta	Coleoptera	Scarabaeidae	Rhopaea	Arthropoda	F	H	2.54
NC_011320.1	Contacyphon sp. BT0012	Insecta	Coleoptera	Scirtidae	Contacyphon	Arthropoda	F	H	2.398
NC_050313.1	Elodes minuta	Insecta	Coleoptera	Scirtidae	Elodes	Arthropoda	F	H	2.413
NC_045874.1	Diamesus osculans	Insecta	Coleoptera	Silphidae	Diamesus	Arthropoda	F	H	2.478
NC_056196.1	Necrodes littoralis	Insecta	Coleoptera	Silphidae	Necrodes	Arthropoda	F	H	2.43
NC_018352.1	Necrophila americana	Insecta	Coleoptera	Silphidae	Necrophila	Arthropoda	F	H	2.511
NC_059900.1	Nicrophorus nepalensis	Insecta	Coleoptera	Silphidae	Nicrophorus	Arthropoda	F	H	2.569
NC_036273.1	Silvanus bidentatus	Insecta	Coleoptera	Silvanidae	Silvanus	Arthropoda	F	H	2.602
NC_011322.1	Sphaerius sp. BT0074	Insecta	Coleoptera	Sphaeriusidae	Sphaerius	Arthropoda	F	H	2.316
NC_028597.1	Atrecus affinis	Insecta	Coleoptera	Staphylinidae	Atrecus	Arthropoda	F	H	2.462
NC_028598.1	Callicerus obscurus	Insecta	Coleoptera	Staphylinidae	Callicerus	Arthropoda	F	H	2.528
NC_028599.1	Dacrila fallax	Insecta	Coleoptera	Staphylinidae	Dacrila	Arthropoda	F	H	2.492
NC_028600.1	Euryusa optabilis	Insecta	Coleoptera	Staphylinidae	Euryusa	Arthropoda	F	H	2.503
NC_028601.1	Gabronthus thermarum	Insecta	Coleoptera	Staphylinidae	Gabronthus	Arthropoda	F	H	2.497
NC_028602.1	Liogluta microptera	Insecta	Coleoptera	Staphylinidae	Liogluta	Arthropoda	F	H	2.488
NC_059866.1	Megalinus hunanensis	Insecta	Coleoptera	Staphylinidae	Megalinus	Arthropoda	F	H	2.433
NC_028604.1	Myrmecocephalus concinnus	Insecta	Coleoptera	Staphylinidae	Myrmecocephalus	Arthropoda	F	H	2.583
NC_028605.1	Olophrum piceum	Insecta	Coleoptera	Staphylinidae	Olophrum	Arthropoda	F	H	2.392
NC_028606.1	Oxypoda acuminata	Insecta	Coleoptera	Staphylinidae	Oxypoda	Arthropoda	F	H	2.445
NC_028608.1	Rugilus geniculatus	Insecta	Coleoptera	Staphylinidae	Rugilus	Arthropoda	F	H	2.529
NC_028609.1	Scaphidium quadrimaculatum	Insecta	Coleoptera	Staphylinidae	Scaphidium	Arthropoda	F	H	2.635
NC_060412.1	Scaphidium formosanum	Insecta	Coleoptera	Staphylinidae	Scaphidium	Arthropoda	F	H	2.626
NC_028611.1	Sepedophilus bipunctatus	Insecta	Coleoptera	Staphylinidae	Sepedophilus	Arthropoda	F	H	2.573
NC_028613.1	Tetartopeus terminatus	Insecta	Coleoptera	Staphylinidae	Tetartopeus	Arthropoda	F	H	2.591
NC_059899.1	Aleochara postica	Insecta	Coleoptera	Staphylinidae	Aleochara	Arthropoda	Parasitoid	H	2.543
NC_049092.1	Alphitobius diaperinus	Insecta	Coleoptera	Tenebrionidae	Alphitobius	Arthropoda	F	H	2.578
NC_027256.1	Asbolus verrucosus	Insecta	Coleoptera	Tenebrionidae	Asbolus	Arthropoda	F	H	2.593
NC_047449.1	Blaps rhynchoptera	Insecta	Coleoptera	Tenebrionidae	Blaps	Arthropoda	F	H	2.6
NC_053250.1	Gonocephalum sp. MT-2015-Zz052324	Insecta	Coleoptera	Tenebrionidae	Gonocephalum	Arthropoda	F	H	2.557
NC_057274.1	Opatrum sabulosum	Insecta	Coleoptera	Tenebrionidae	Opatrum	Arthropoda	F	H	2.548
NC_054362.1	Promethis valgipes	Insecta	Coleoptera	Tenebrionidae	Promethis	Arthropoda	F	H	2.617
NC_024633.1	Tenebrio molitor	Insecta	Coleoptera	Tenebrionidae	Tenebrio	Arthropoda	F	H	2.638
NC_037196.1	Tenebrio obscurus	Insecta	Coleoptera	Tenebrionidae	Tenebrio	Arthropoda	F	H	2.628
NC_026702.1	Tribolium confusum	Insecta	Coleoptera	Tenebrionidae	Tribolium	Arthropoda	F	H	2.617
NC_024600.1	Tribolium audax	Insecta	Coleoptera	Tenebrionidae	Tribolium	Arthropoda	F	H	2.618
NC_003081.2	Tribolium castaneum	Insecta	Coleoptera	Tenebrionidae	Tribolium	Arthropoda	F	H	2.621
NC_025332.1	Ulomoides dermestoides	Insecta	Coleoptera	Tenebrionidae	Ulomoides	Arthropoda	F	H	2.605
NC_013554.1	Adelium sp. NCS-2009	Insecta	Coleoptera	Tenebrionidae	Adelium	Arthropoda	F	H	2.619
NC_041101.1	Zophobas atratus	Insecta	Coleoptera	Tenebrionidae	Zophobas	Arthropoda	F	L	2.601
NC_036276.1	Tetratoma fungorum	Insecta	Coleoptera	Tetratomidae	Tetratoma	Arthropoda	F	H	2.547
NC_036265.1	Incoltorrida madagassica	Insecta	Coleoptera	Torridincolidae	Incoltorrida	Arthropoda	F	H	2.402
NC_011329.1	Trachypachus holmbergi	Insecta	Coleoptera	Trachypachidae	Trachypachus	Arthropoda	F	H	2.346
NC_059770.1	Trictenotoma davidi	Insecta	Coleoptera	Trictenotomidae	Trictenotoma	Arthropoda	F	H	2.54
NC_029515.1	Spiniphilus spinicornis	Insecta	Coleoptera	Vesperidae	Spiniphilus	Arthropoda	F	H	2.732
NC_036269.1	Usechus lacerta	Insecta	Coleoptera	Zopheridae	Usechus	Arthropoda	F	H	2.618
NC_032075.1	Euborellia arcanum	Insecta	Dermaptera	Anisolabididae	Euborellia	Arthropoda	F	H	2.628
NC_060981.1	Apachyus feae	Insecta	Dermaptera	Apachyidae	Apachyus	Arthropoda	F	H	2.594
NC_018538.1	Challia fletcheri	Insecta	Dermaptera	Pygidicranidae	Challia	Arthropoda	F	H	2.781
NC_041083.1	Liriomyza chinensis	Insecta	Diptera	Agromyzidae	Liriomyza	Arthropoda	F	H	2.542
NC_014283.1	Liriomyza trifolii	Insecta	Diptera	Agromyzidae	Liriomyza	Arthropoda	F	H	2.539
NC_015926.1	Liriomyza sativae	Insecta	Diptera	Agromyzidae	Liriomyza	Arthropoda	F	H	2.517
NC_016713.1	Liriomyza bryoniae	Insecta	Diptera	Agromyzidae	Liriomyza	Arthropoda	F	H	2.543
NC_016716.1	Liriomyza huidobrensis	Insecta	Diptera	Agromyzidae	Liriomyza	Arthropoda	F	H	2.527
NC_030246.1	Melanagromyza sojae	Insecta	Diptera	Agromyzidae	Melanagromyza	Arthropoda	F	H	2.467
NC_016176.1	Sylvicola fenestralis	Insecta	Diptera	Anisopodidae	Sylvicola	Arthropoda	F	H	2.319
NC_028226.1	Delia antiqua	Insecta	Diptera	Anthomyiidae	Delia	Arthropoda	F	H	2.425
NC_042770.1	Fucellia costalis	Insecta	Diptera	Anthomyiidae	Fucellia	Arthropoda	F	H	2.419
NC_050317.1	Hylemya vagans	Insecta	Diptera	Anthomyiidae	Hylemya	Arthropoda	F	H	2.508
NC_050312.1	Pegoplata infirma	Insecta	Diptera	Anthomyiidae	Pegoplata	Arthropoda	F	H	2.415
NC_045239.1	Dasypogon diadema	Insecta	Diptera	Asilidae	Dasypogon	Arthropoda	F	H	2.368
NC_058310.1	Hemipenthes hebeiensis	Insecta	Diptera	Bombyliidae	Hemipenthes	Arthropoda	F	H	2.5
NC_053887.1	Hemipenthes neimengguensis	Insecta	Diptera	Bombyliidae	Hemipenthes	Arthropoda	F	H	2.368
NC_026996.1	Aldrichina grahami	Insecta	Diptera	Calliphoridae	Aldrichina	Arthropoda	F	H	2.439
NC_029215.1	Calliphora chinghaiensis	Insecta	Diptera	Calliphoridae	Calliphora	Arthropoda	F	H	2.474
NC_053679.1	Calliphora nigribarbis	Insecta	Diptera	Calliphoridae	Calliphora	Arthropoda	F	H	2.434
NC_019639.1	Calliphora vicina	Insecta	Diptera	Calliphoridae	Calliphora	Arthropoda	F	H	2.434
NC_028411.1	Calliphora vomitoria	Insecta	Diptera	Calliphoridae	Calliphora	Arthropoda	F	H	2.435
NC_053662.1	Calliphora sinensis	Insecta	Diptera	Calliphoridae	Calliphora	Arthropoda	F	H	2.436
NC_053677.1	Calliphora uralensis	Insecta	Diptera	Calliphoridae	Calliphora	Arthropoda	F	H	2.434
NC_019632.1	Chrysomya bezziana	Insecta	Diptera	Calliphoridae	Chrysomya	Arthropoda	F	H	2.426
NC_019631.1	Chrysomya albiceps	Insecta	Diptera	Calliphoridae	Chrysomya	Arthropoda	F	H	2.417
NC_019634.1	Chrysomya rufifacies	Insecta	Diptera	Calliphoridae	Chrysomya	Arthropoda	F	H	2.417
NC_002697.1	Chrysomya putoria	Insecta	Diptera	Calliphoridae	Chrysomya	Arthropoda	F	H	2.424
NC_031381.1	Chrysomya phaonis	Insecta	Diptera	Calliphoridae	Chrysomya	Arthropoda	F	H	2.431
NC_019635.1	Chrysomya saffranea	Insecta	Diptera	Calliphoridae	Chrysomya	Arthropoda	F	H	2.42
NC_025338.1	Chrysomya pinguis	Insecta	Diptera	Calliphoridae	Chrysomya	Arthropoda	F	H	2.426
NC_019633.1	Chrysomya megacephala	Insecta	Diptera	Calliphoridae	Chrysomya	Arthropoda	F	H	2.422
NC_028412.1	Chrysomya nigripes	Insecta	Diptera	Calliphoridae	Chrysomya	Arthropoda	F	H	2.431
NC_019638.1	Hemipyrellia ligurriens	Insecta	Diptera	Calliphoridae	Hemipyrellia	Arthropoda	F	H	2.426
NC_053672.1	Lucilia papuensis	Insecta	Diptera	Calliphoridae	Lucilia	Arthropoda	F	H	2.44
NC_059913.1	Lucilia shenyangensis	Insecta	Diptera	Calliphoridae	Lucilia	Arthropoda	F	H	2.451
NC_019637.1	Lucilia porphyrina	Insecta	Diptera	Calliphoridae	Lucilia	Arthropoda	F	H	2.434
NC_019573.1	Lucilia cuprina	Insecta	Diptera	Calliphoridae	Lucilia	Arthropoda	F	H	2.43
NC_028057.1	Lucilia caesar	Insecta	Diptera	Calliphoridae	Lucilia	Arthropoda	F	H	2.429
NC_028056.1	Lucilia illustris	Insecta	Diptera	Calliphoridae	Lucilia	Arthropoda	F	H	2.434
NC_029486.1	Lucilia coeruleiviridis	Insecta	Diptera	Calliphoridae	Lucilia	Arthropoda	F	H	2.426
NC_009733.1	Lucilia sericata	Insecta	Diptera	Calliphoridae	Lucilia	Arthropoda	F	H	2.425
NC_026668.1	Phormia regina	Insecta	Diptera	Calliphoridae	Phormia	Arthropoda	F	H	2.422
NC_053676.1	Polleniopsis mongolica	Insecta	Diptera	Calliphoridae	Polleniopsis	Arthropoda	F	H	2.517
NC_050875.1	Triceratopyga calliphoroides	Insecta	Diptera	Calliphoridae	Triceratopyga	Arthropoda	F	H	2.434
NC_002660.1	Cochliomyia hominivorax	Insecta	Diptera	Calliphoridae	Cochliomyia	Arthropoda	Parasitoid	H	2.425
NC_019636.1	Protophormia terraenovae	Insecta	Diptera	Calliphoridae	Protophormia	Arthropoda	Parasitoid	H	2.423
NC_013066.1	Mayetiola destructor	Insecta	Diptera	Cecidomyiidae	Mayetiola	Arthropoda	F	H	3.703
NC_013063.1	Rhopalomyia pomum	Insecta	Diptera	Cecidomyiidae	Rhopalomyia	Arthropoda	F	H	3.856
NC_034924.1	Spaniocelyphus pilosus	Insecta	Diptera	Celyphidae	Spaniocelyphus	Arthropoda	F	H	2.369
NC_009809.1	Culicoides arakawae	Insecta	Diptera	Ceratopogonidae	Culicoides	Arthropoda	MP	H	2.5
NC_016167.1	Chironomus tepperi	Insecta	Diptera	Chironomidae	Chironomus	Arthropoda	F	H	2.493
NC_060343.1	Clinotanypus yani	Insecta	Diptera	Chironomidae	Clinotanypus	Arthropoda	F	H	2.377
NC_059034.1	Paratrichocladius tamaater	Insecta	Diptera	Chironomidae	Paratrichocladius	Arthropoda	F	H	2.405
NC_027591.1	Parochlus steinenii	Insecta	Diptera	Chironomidae	Parochlus	Arthropoda	F	H	2.323
NC_028015.1	Polypedilum vanderplanki	Insecta	Diptera	Chironomidae	Polypedilum	Arthropoda	F	H	2.491
NC_060344.1	Prodiamesa olivacea	Insecta	Diptera	Chironomidae	Prodiamesa	Arthropoda	F	H	2.35
NC_059036.1	Propsilocerus paradoxus	Insecta	Diptera	Chironomidae	Propsilocerus	Arthropoda	F	H	2.409
NC_059037.1	Propsilocerus sinicus	Insecta	Diptera	Chironomidae	Propsilocerus	Arthropoda	F	H	2.412
NC_059035.1	Propsilocerus akamusi	Insecta	Diptera	Chironomidae	Propsilocerus	Arthropoda	F	H	2.504
NC_059070.1	Propsilocerus taihuensis	Insecta	Diptera	Chironomidae	Propsilocerus	Arthropoda	F	H	2.519
NC_060345.1	Rheocricotopus villiculus	Insecta	Diptera	Chironomidae	Rheocricotopus	Arthropoda	F	H	2.428
NC_058587.1	Tanypus punctipennis	Insecta	Diptera	Chironomidae	Tanypus	Arthropoda	F	H	2.38
NC_059894.1	Chlorops oryzae	Insecta	Diptera	Chloropidae	Chlorops	Arthropoda	F	H	2.503
NC_057210.1	Dicraeus orientalis	Insecta	Diptera	Chloropidae	Dicraeus	Arthropoda	F	H	2.449
NC_054319.1	Aedes alboannulatus	Insecta	Diptera	Culicidae	Aedes	Arthropoda	MP	H	2.468
NC_046946.1	Aedes koreicus	Insecta	Diptera	Culicidae	Aedes	Arthropoda	MP	H	2.467
NC_054325.1	Aedes alternans	Insecta	Diptera	Culicidae	Aedes	Arthropoda	MP	H	2.549
NC_054320.1	Aedes rubrithorax	Insecta	Diptera	Culicidae	Aedes	Arthropoda	MP	H	2.466
NC_035159.1	Aedes aegypti	Insecta	Diptera	Culicidae	Aedes	Arthropoda	MP	H	2.483
NC_050044.1	Aedes flavopictus	Insecta	Diptera	Culicidae	Aedes	Arthropoda	MP	H	2.486
NC_006817.1	Aedes albopictus	Insecta	Diptera	Culicidae	Aedes	Arthropoda	MP	H	2.534
NC_025473.1	Aedes notoscriptus	Insecta	Diptera	Culicidae	Aedes	Arthropoda	MP	H	2.477
NC_044647.1	Anopheles cruzii	Insecta	Diptera	Culicidae	Anopheles	Arthropoda	MP	H	2.52
NC_028214.1	Anopheles christyi	Insecta	Diptera	Culicidae	Anopheles	Arthropoda	MP	H	2.446
NC_037805.1	Anopheles parvus	Insecta	Diptera	Culicidae	Anopheles	Arthropoda	MP	H	2.488
NC_000875.1	Anopheles quadrimaculatus A	Insecta	Diptera	Culicidae	Anopheles	Arthropoda	MP	H	2.439
NC_057959.1	Anopheles maverlius	Insecta	Diptera	Culicidae	Anopheles	Arthropoda	MP	H	2.432
NC_028218.1	Anopheles maculatus	Insecta	Diptera	Culicidae	Anopheles	Arthropoda	MP	H	2.446
NC_057251.1	Anopheles sacharovi	Insecta	Diptera	Culicidae	Anopheles	Arthropoda	MP	H	2.439
NC_037792.1	Anopheles atacamensis	Insecta	Diptera	Culicidae	Anopheles	Arthropoda	MP	H	2.474
NC_020769.1	Anopheles hinesorum	Insecta	Diptera	Culicidae	Anopheles	Arthropoda	MP	H	2.425
NC_037810.1	Anopheles goeldii	Insecta	Diptera	Culicidae	Anopheles	Arthropoda	MP	H	2.43
NC_028222.1	Anopheles punctulatus	Insecta	Diptera	Culicidae	Anopheles	Arthropoda	MP	H	2.433
NC_037786.1	Anopheles rangeli	Insecta	Diptera	Culicidae	Anopheles	Arthropoda	MP	H	2.429
NC_028220.1	Anopheles merus	Insecta	Diptera	Culicidae	Anopheles	Arthropoda	MP	H	2.437
NC_037787.1	Anopheles benarrochi	Insecta	Diptera	Culicidae	Anopheles	Arthropoda	MP	H	2.427
NC_028223.1	Anopheles stephensi	Insecta	Diptera	Culicidae	Anopheles	Arthropoda	MP	H	2.446
NC_028216.1	Anopheles culicifacies	Insecta	Diptera	Culicidae	Anopheles	Arthropoda	MP	H	2.441
NC_028212.1	Anopheles arabiensis	Insecta	Diptera	Culicidae	Anopheles	Arthropoda	MP	H	2.437
NC_028219.1	Anopheles melas	Insecta	Diptera	Culicidae	Anopheles	Arthropoda	MP	H	2.438
NC_037801.1	Anopheles striatus	Insecta	Diptera	Culicidae	Anopheles	Arthropoda	MP	H	2.441
NC_028213.1	Anopheles atroparvus	Insecta	Diptera	Culicidae	Anopheles	Arthropoda	MP	H	2.446
NC_037791.1	Anopheles braziliensis	Insecta	Diptera	Culicidae	Anopheles	Arthropoda	MP	H	2.435
NC_028217.1	Anopheles epiroticus	Insecta	Diptera	Culicidae	Anopheles	Arthropoda	MP	H	2.442
NC_028215.1	Anopheles coluzzii	Insecta	Diptera	Culicidae	Anopheles	Arthropoda	MP	H	2.439
NC_002084.1	Anopheles gambiae	Insecta	Diptera	Culicidae	Anopheles	Arthropoda	MP	H	2.438
NC_056265.1	Anopheles rivulorum	Insecta	Diptera	Culicidae	Anopheles	Arthropoda	MP	H	2.448
NC_037802.1	Anopheles minor	Insecta	Diptera	Culicidae	Anopheles	Arthropoda	MP	H	2.431
NC_039397.1	Anopheles splendidus	Insecta	Diptera	Culicidae	Anopheles	Arthropoda	MP	H	2.442
NC_057651.1	Anopheles crucians B	Insecta	Diptera	Culicidae	Anopheles	Arthropoda	MP	H	2.43
NC_037807.1	Anopheles argyritarsis	Insecta	Diptera	Culicidae	Anopheles	Arthropoda	MP	H	2.443
NC_028016.1	Anopheles sinensis	Insecta	Diptera	Culicidae	Anopheles	Arthropoda	MP	H	2.429
NC_020770.1	Anopheles farauti No. 4	Insecta	Diptera	Culicidae	Anopheles	Arthropoda	MP	H	2.434
NC_037806.1	Anopheles arthuri	Insecta	Diptera	Culicidae	Anopheles	Arthropoda	MP	H	2.437
NC_037814.1	Anopheles galvaoi	Insecta	Diptera	Culicidae	Anopheles	Arthropoda	MP	H	2.427
NC_037798.1	Anopheles sawyeri	Insecta	Diptera	Culicidae	Anopheles	Arthropoda	MP	H	2.444
NC_027502.1	Anopheles culicifacies B	Insecta	Diptera	Culicidae	Anopheles	Arthropoda	MP	H	2.449
NC_038158.1	Anopheles funestus	Insecta	Diptera	Culicidae	Anopheles	Arthropoda	MP	H	2.455
NC_014275.1	Anopheles darlingi	Insecta	Diptera	Culicidae	Anopheles	Arthropoda	MP	H	2.442
NC_037793.1	Anopheles oswaldoi	Insecta	Diptera	Culicidae	Anopheles	Arthropoda	MP	H	2.43
NC_037800.1	Anopheles triannulatus	Insecta	Diptera	Culicidae	Anopheles	Arthropoda	MP	H	2.433
NC_037799.1	Anopheles lanei	Insecta	Diptera	Culicidae	Anopheles	Arthropoda	MP	H	2.438
NC_030718.1	Anopheles albitarsis F Brochero et al., 2007	Insecta	Diptera	Culicidae	Anopheles	Arthropoda	MP	H	2.431
NC_057652.1	Anopheles ininii	Insecta	Diptera	Culicidae	Anopheles	Arthropoda	MP	H	2.437
NC_037808.1	Anopheles strodei	Insecta	Diptera	Culicidae	Anopheles	Arthropoda	MP	H	2.438
NC_037815.1	Anopheles rondoni	Insecta	Diptera	Culicidae	Anopheles	Arthropoda	MP	H	2.439
NC_037824.1	Anopheles pristinus	Insecta	Diptera	Culicidae	Anopheles	Arthropoda	MP	H	2.455
NC_056264.1	Anopheles funestus-like sensu Spillings et al. (2009)	Insecta	Diptera	Culicidae	Anopheles	Arthropoda	MP	H	2.456
NC_056261.1	Anopheles vaneedeni	Insecta	Diptera	Culicidae	Anopheles	Arthropoda	MP	H	2.453
NC_056263.1	Anopheles longipalpis	Insecta	Diptera	Culicidae	Anopheles	Arthropoda	MP	H	2.455
NC_057101.1	Anopheles anthropophagus	Insecta	Diptera	Culicidae	Anopheles	Arthropoda	MP	H	2.434
NC_056262.1	Anopheles parensis	Insecta	Diptera	Culicidae	Anopheles	Arthropoda	MP	H	2.454
NC_030716.1	Anopheles albitarsis G Krzywinski et al., 2011	Insecta	Diptera	Culicidae	Anopheles	Arthropoda	MP	H	2.432
NC_037788.1	Anopheles marajoara	Insecta	Diptera	Culicidae	Anopheles	Arthropoda	MP	H	2.431
NC_020662.1	Anopheles albitarsis	Insecta	Diptera	Culicidae	Anopheles	Arthropoda	MP	H	2.432
NC_037804.1	Anopheles albertoi	Insecta	Diptera	Culicidae	Anopheles	Arthropoda	MP	H	2.439
NC_030717.1	Anopheles janconnae	Insecta	Diptera	Culicidae	Anopheles	Arthropoda	MP	H	2.43
NC_037790.1	Anopheles peryassui	Insecta	Diptera	Culicidae	Anopheles	Arthropoda	MP	H	2.42
NC_037821.1	Anopheles nr. costai SP02_17_3	Insecta	Diptera	Culicidae	Anopheles	Arthropoda	MP	H	2.428
NC_037816.1	Anopheles guarani	Insecta	Diptera	Culicidae	Anopheles	Arthropoda	MP	H	2.464
NC_028221.1	Anopheles minimus	Insecta	Diptera	Culicidae	Anopheles	Arthropoda	MP	H	2.445
NC_037795.1	Anopheles evansae	Insecta	Diptera	Culicidae	Anopheles	Arthropoda	MP	H	2.431
NC_020663.1	Anopheles deaneorum	Insecta	Diptera	Culicidae	Anopheles	Arthropoda	MP	H	2.434
NC_030715.1	Anopheles oryzalimnetes	Insecta	Diptera	Culicidae	Anopheles	Arthropoda	MP	H	2.431
NC_037794.1	Anopheles costai	Insecta	Diptera	Culicidae	Anopheles	Arthropoda	MP	H	2.427
NC_036263.1	Anopheles dirus	Insecta	Diptera	Culicidae	Anopheles	Arthropoda	MP	H	2.434
NC_020768.1	Anopheles cracens	Insecta	Diptera	Culicidae	Anopheles	Arthropoda	MP	H	2.436
NC_050693.1	Anopheles coustani	Insecta	Diptera	Culicidae	Anopheles	Arthropoda	MP	H	2.424
NC_037820.1	Anopheles lutzii	Insecta	Diptera	Culicidae	Anopheles	Arthropoda	MP	H	2.47
NC_037817.1	Anopheles antunesi	Insecta	Diptera	Culicidae	Anopheles	Arthropoda	MP	H	2.463
NC_054312.1	Anopheles annulipes	Insecta	Diptera	Culicidae	Anopheles	Arthropoda	MP	H	2.428
NC_037829.1	Anopheles pseudotibiamaculatus	Insecta	Diptera	Culicidae	Anopheles	Arthropoda	MP	H	2.433
NC_039540.1	Anopheles aconitus	Insecta	Diptera	Culicidae	Anopheles	Arthropoda	MP	H	2.448
NC_030249.1	Anopheles bellator	Insecta	Diptera	Culicidae	Anopheles	Arthropoda	MP	H	2.514
NC_037827.1	Anopheles kompi	Insecta	Diptera	Culicidae	Anopheles	Arthropoda	MP	H	2.513
NC_037813.1	Anopheles forattinii	Insecta	Diptera	Culicidae	Anopheles	Arthropoda	MP	H	2.423
NC_030250.1	Anopheles laneanus	Insecta	Diptera	Culicidae	Anopheles	Arthropoda	MP	H	2.515
NC_024740.1	Anopheles cruzii	Insecta	Diptera	Culicidae	Anopheles	Arthropoda	MP	H	2.514
NC_037789.1	Anopheles medialis	Insecta	Diptera	Culicidae	Anopheles	Arthropoda	MP	H	2.426
NC_030248.1	Anopheles homunculus	Insecta	Diptera	Culicidae	Anopheles	Arthropoda	MP	H	2.507
NC_037818.1	Anopheles fluminensis	Insecta	Diptera	Culicidae	Anopheles	Arthropoda	MP	H	2.426
NC_037811.1	Anopheles nimbus	Insecta	Diptera	Culicidae	Anopheles	Arthropoda	MP	H	2.518
NC_037803.1	Anopheles gilesi	Insecta	Diptera	Culicidae	Anopheles	Arthropoda	MP	H	2.463
NC_057653.1	Bironella derooki	Insecta	Diptera	Culicidae	Bironella	Arthropoda	MP	H	2.468
NC_037796.1	Bironella hollandi	Insecta	Diptera	Culicidae	Bironella	Arthropoda	MP	H	2.451
NC_044655.1	Coquillettidia chrysonotum	Insecta	Diptera	Culicidae	Coquillettidia	Arthropoda	MP	H	2.657
NC_054313.1	Coquillettidia linealis	Insecta	Diptera	Culicidae	Coquillettidia	Arthropoda	MP	H	2.513
NC_060640.1	Coquillettidia nigricans	Insecta	Diptera	Culicidae	Coquillettidia	Arthropoda	MP	H	2.663
NC_015079.1	Culex pipiens pipiens	Insecta	Diptera	Culicidae	Culex	Arthropoda	MP	H	2.474
NC_028616.1	Culex tritaeniorhynchus	Insecta	Diptera	Culicidae	Culex	Arthropoda	MP	H	2.477
NC_037826.1	Culex chidesteri	Insecta	Diptera	Culicidae	Culex	Arthropoda	MP	H	2.485
NC_054314.1	Culex australicus	Insecta	Diptera	Culicidae	Culex	Arthropoda	MP	H	2.466
NC_037819.1	Culex bilineatus	Insecta	Diptera	Culicidae	Culex	Arthropoda	MP	H	2.482
NC_054315.1	Culex cylindricus	Insecta	Diptera	Culicidae	Culex	Arthropoda	MP	H	2.493
NC_038160.1	Culex gelidus	Insecta	Diptera	Culicidae	Culex	Arthropoda	MP	H	2.485
NC_014574.1	Culex quinquefasciatus	Insecta	Diptera	Culicidae	Culex	Arthropoda	MP	H	2.506
NC_037822.1	Culex declarator	Insecta	Diptera	Culicidae	Culex	Arthropoda	MP	H	2.481
NC_054323.1	Culex annulirostris	Insecta	Diptera	Culicidae	Culex	Arthropoda	MP	H	2.473
NC_037812.1	Culex mollis	Insecta	Diptera	Culicidae	Culex	Arthropoda	MP	H	2.483
NC_036008.1	Culex camposi	Insecta	Diptera	Culicidae	Culex	Arthropoda	MP	H	2.469
NC_037797.1	Culex surinamensis	Insecta	Diptera	Culicidae	Culex	Arthropoda	MP	H	2.47
NC_036005.1	Culex usquatus	Insecta	Diptera	Culicidae	Culex	Arthropoda	MP	H	2.469
NC_054316.1	Culex fergusoni	Insecta	Diptera	Culicidae	Culex	Arthropoda	MP	H	2.466
NC_037809.1	Culex bidens	Insecta	Diptera	Culicidae	Culex	Arthropoda	MP	H	2.484
NC_037823.1	Culex nigripalpus	Insecta	Diptera	Culicidae	Culex	Arthropoda	MP	H	2.478
NC_036006.1	Culex coronator	Insecta	Diptera	Culicidae	Culex	Arthropoda	MP	H	2.471
NC_037828.1	Culex brami	Insecta	Diptera	Culicidae	Culex	Arthropoda	MP	H	2.481
NC_054317.1	Culex orbostiensis	Insecta	Diptera	Culicidae	Culex	Arthropoda	MP	H	2.487
NC_036007.1	Culex usquatissimus	Insecta	Diptera	Culicidae	Culex	Arthropoda	MP	H	2.472
NC_054318.1	Culex sitiens	Insecta	Diptera	Culicidae	Culex	Arthropoda	MP	H	2.473
NC_037825.1	Culex lygrus	Insecta	Diptera	Culicidae	Culex	Arthropoda	MP	H	2.499
NC_054327.1	Culiseta inconspicua	Insecta	Diptera	Culicidae	Culiseta	Arthropoda	MP	H	2.463
NC_057214.1	Haemagogus tropicalis	Insecta	Diptera	Culicidae	Haemagogus	Arthropoda	MP	H	2.521
NC_057212.1	Haemagogus leucocelaenus	Insecta	Diptera	Culicidae	Haemagogus	Arthropoda	MP	H	2.511
NC_028025.1	Haemagogus janthinomys	Insecta	Diptera	Culicidae	Haemagogus	Arthropoda	MP	H	2.493
NC_057213.1	Haemagogus spegazzinii	Insecta	Diptera	Culicidae	Haemagogus	Arthropoda	MP	H	2.497
NC_057211.1	Haemagogus albomaculatus	Insecta	Diptera	Culicidae	Haemagogus	Arthropoda	MP	H	2.5
NC_044656.1	Limatus flavisetosus	Insecta	Diptera	Culicidae	Limatus	Arthropoda	MP	H	2.593
NC_044657.1	Mansonia amazonensis	Insecta	Diptera	Culicidae	Mansonia	Arthropoda	MP	H	2.566
NC_047479.1	Mansonia uniformis	Insecta	Diptera	Culicidae	Mansonia	Arthropoda	MP	H	2.562
NC_060639.1	Ochlerotatus fluviatilis	Insecta	Diptera	Culicidae	Ochlerotatus	Arthropoda	MP	H	2.497
NC_054321.1	Ochlerotatus nigrithorax	Insecta	Diptera	Culicidae	Ochlerotatus	Arthropoda	MP	H	2.473
NC_054326.1	Ochlerotatus vittiger	Insecta	Diptera	Culicidae	Ochlerotatus	Arthropoda	MP	H	2.474
NC_027494.1	Ochlerotatus vigilax	Insecta	Diptera	Culicidae	Ochlerotatus	Arthropoda	MP	H	2.468
NC_044658.1	Psorophora saeva	Insecta	Diptera	Culicidae	Psorophora	Arthropoda	MP	H	2.457
NC_060641.1	Psorophora albipes	Insecta	Diptera	Culicidae	Psorophora	Arthropoda	MP	H	2.457
NC_060642.1	Psorophora ferox	Insecta	Diptera	Culicidae	Psorophora	Arthropoda	MP	H	2.457
NC_044659.1	Runchomyia reversa	Insecta	Diptera	Culicidae	Runchomyia	Arthropoda	MP	H	2.557
NC_044660.1	Sabethes undosus	Insecta	Diptera	Culicidae	Sabethes	Arthropoda	MP	H	2.632
NC_037498.1	Sabethes belisarioi	Insecta	Diptera	Culicidae	Sabethes	Arthropoda	MP	H	2.57
NC_037499.1	Sabethes chloropterus	Insecta	Diptera	Culicidae	Sabethes	Arthropoda	MP	H	2.626
NC_037500.1	Sabethes glaucodaemon	Insecta	Diptera	Culicidae	Sabethes	Arthropoda	MP	H	2.623
NC_054324.1	Toxorhynchites speciosus	Insecta	Diptera	Culicidae	Toxorhynchites	Arthropoda	MP	H	2.592
NC_044661.1	Trichoprosopon pallidiventer	Insecta	Diptera	Culicidae	Trichoprosopon	Arthropoda	MP	H	2.566
NC_054322.1	Tripteroides tasmaniensis	Insecta	Diptera	Culicidae	Tripteroides	Arthropoda	MP	H	2.52
NC_044662.1	Uranotaenia geometrica	Insecta	Diptera	Culicidae	Uranotaenia	Arthropoda	MP	H	2.507
NC_044663.1	Wyeomyia confusa	Insecta	Diptera	Culicidae	Wyeomyia	Arthropoda	MP	H	2.553
NC_029354.1	Dixella aestivalis	Insecta	Diptera	Dixidae	Dixella	Arthropoda	MP	H	2.359
NC_051891.1	Argyra pingwuensis	Insecta	Diptera	Dolichopodidae	Argyra	Arthropoda	F	H	2.449
NC_053651.1	Asyndetus clavipes	Insecta	Diptera	Dolichopodidae	Asyndetus	Arthropoda	F	H	2.35
NC_046942.1	Hercostomus brevipilosus	Insecta	Diptera	Dolichopodidae	Hercostomus	Arthropoda	F	H	2.388
NC_060353.1	Lichtwardtia dentalis	Insecta	Diptera	Dolichopodidae	Lichtwardtia	Arthropoda	F	H	2.373
NC_053650.1	Neurigona zhejiangensis	Insecta	Diptera	Dolichopodidae	Neurigona	Arthropoda	F	H	2.41
NC_053652.1	Xanthochlorus tibetensis	Insecta	Diptera	Dolichopodidae	Xanthochlorus	Arthropoda	F	H	2.36
NC_045530.1	Drosophila subobscura	Insecta	Diptera	Drosophilidae	Drosophila	Arthropoda	F	H	2.376
NC_060565.1	Drosophila chocolata	Insecta	Diptera	Drosophilidae	Drosophila	Arthropoda	F	H	2.368
NC_060502.1	Drosophila bocqueti	Insecta	Diptera	Drosophilidae	Drosophila	Arthropoda	F	H	2.367
NC_024511.2	Drosophila melanogaster	Insecta	Diptera	Drosophilidae	Drosophila	Arthropoda	F	H	2.396
NC_044669.1	Drosophila mercatorum	Insecta	Diptera	Drosophilidae	Drosophila	Arthropoda	F	H	2.385
NC_060566.1	Drosophila curta	Insecta	Diptera	Drosophilidae	Drosophila	Arthropoda	F	H	2.365
NC_060503.1	Drosophila burlai	Insecta	Diptera	Drosophilidae	Drosophila	Arthropoda	F	H	2.367
NC_060567.1	Drosophila mylenae	Insecta	Diptera	Drosophilidae	Drosophila	Arthropoda	F	H	2.365
NC_060506.1	Drosophila seguyi	Insecta	Diptera	Drosophilidae	Drosophila	Arthropoda	F	H	2.366
NC_060504.1	Drosophila leontia	Insecta	Diptera	Drosophilidae	Drosophila	Arthropoda	F	H	2.364
NC_060505.1	Drosophila malagassya	Insecta	Diptera	Drosophilidae	Drosophila	Arthropoda	F	H	2.365
NC_028518.1	Drosophila formosana	Insecta	Diptera	Drosophilidae	Drosophila	Arthropoda	F	H	2.393
NC_011596.1	Drosophila littoralis	Insecta	Diptera	Drosophilidae	Drosophila	Arthropoda	F	H	2.381
NC_057505.1	Drosophila busckii	Insecta	Diptera	Drosophilidae	Drosophila	Arthropoda	F	H	2.398
NC_060762.1	Drosophila suzukii	Insecta	Diptera	Drosophilidae	Drosophila	Arthropoda	F	H	2.372
NC_060568.1	Drosophila aff. tsacasi AY-2019	Insecta	Diptera	Drosophilidae	Drosophila	Arthropoda	F	H	2.37
NC_005779.1	Drosophila mauritiana	Insecta	Diptera	Drosophilidae	Drosophila	Arthropoda	F	H	2.395
NC_005780.1	Drosophila sechellia	Insecta	Diptera	Drosophilidae	Drosophila	Arthropoda	F	H	2.4
NC_005781.1	Drosophila simulans	Insecta	Diptera	Drosophilidae	Drosophila	Arthropoda	F	H	2.394
NC_025936.1	Drosophila incompta	Insecta	Diptera	Drosophilidae	Drosophila	Arthropoda	F	H	2.381
NC_027937.1	Drosophila albomicans	Insecta	Diptera	Drosophilidae	Drosophila	Arthropoda	F	H	2.377
NC_023825.1	Drosophila santomea	Insecta	Diptera	Drosophilidae	Drosophila	Arthropoda	F	H	2.377
NC_001322.1	Drosophila yakuba	Insecta	Diptera	Drosophilidae	Drosophila	Arthropoda	F	H	2.379
NC_059903.1	Calohilara tibetensis	Insecta	Diptera	Empididae	Calohilara	Arthropoda	F	H	2.339
NC_053939.1	Empis separata	Insecta	Diptera	Empididae	Empis	Arthropoda	F	H	2.372
NC_059721.1	Paralimna concors	Insecta	Diptera	Ephydridae	Paralimna	Arthropoda	F	H	2.401
NC_053661.1	Fannia scalaris	Insecta	Diptera	Fanniidae	Fannia	Arthropoda	F	H	2.472
NC_016865.1	Fergusonina taylori	Insecta	Diptera	Fergusoninidae	Fergusonina	Arthropoda	F	H	2.669
NC_037368.1	Melophagus ovinus	Insecta	Diptera	Hippoboscidae	Melophagus	Arthropoda	EctoP	L	2.465
NC_051551.1	Anthalia sp. YD3030	Insecta	Diptera	Hybotidae	Anthalia	Arthropoda	F	H	2.373
NC_051492.1	Leptopeza flavipes	Insecta	Diptera	Hybotidae	Leptopeza	Arthropoda	F	H	2.354
NC_016204.1	Arachnocampa flava	Insecta	Diptera	Keroplatidae	Arachnocampa	Arthropoda	F	I	2.491
NC_034922.1	Cestrotus liui	Insecta	Diptera	Lauxaniidae	Cestrotus	Arthropoda	F	H	2.398
NC_060541.1	Homoneura interstincta	Insecta	Diptera	Lauxaniidae	Homoneura	Arthropoda	F	H	2.384
NC_034923.1	Pachycerina decemlineata	Insecta	Diptera	Lauxaniidae	Pachycerina	Arthropoda	F	H	2.381
NC_057072.1	Conosia irrorata	Insecta	Diptera	Limoniidae	Conosia	Arthropoda	F	H	2.391
NC_057085.1	Epiphragma mediale	Insecta	Diptera	Limoniidae	Epiphragma	Arthropoda	F	H	2.335
NC_044484.1	Limonia phragmitidis	Insecta	Diptera	Limoniidae	Limonia	Arthropoda	F	H	2.329
NC_030519.1	Symplecta hybrida	Insecta	Diptera	Limoniidae	Symplecta	Arthropoda	F	H	2.301
NC_038210.1	Graphomya rufitibia	Insecta	Diptera	Muscidae	Graphomya	Arthropoda	F	H	2.477
NC_047403.1	Hydrotaea dentipes	Insecta	Diptera	Muscidae	Hydrotaea	Arthropoda	F	H	2.421
NC_037195.1	Hydrotaea ignava	Insecta	Diptera	Muscidae	Hydrotaea	Arthropoda	F	H	2.423
NC_041089.1	Hydrotaea chalcogaster	Insecta	Diptera	Muscidae	Hydrotaea	Arthropoda	F	H	2.413
NC_042951.1	Hydrotaea spinigera	Insecta	Diptera	Muscidae	Hydrotaea	Arthropoda	F	H	2.428
NC_042952.1	Hydrotaea aenescens	Insecta	Diptera	Muscidae	Hydrotaea	Arthropoda	F	H	2.429
NC_058292.1	Lispe assimilis	Insecta	Diptera	Muscidae	Lispe	Arthropoda	F	H	2.725
NC_024855.1	Musca domestica	Insecta	Diptera	Muscidae	Musca	Arthropoda	F	H	2.427
NC_037910.1	Musca sorbens	Insecta	Diptera	Muscidae	Musca	Arthropoda	F	H	2.428
NC_029487.1	Muscina levida	Insecta	Diptera	Muscidae	Muscina	Arthropoda	F	H	2.503
NC_034805.1	Muscina angustifrons	Insecta	Diptera	Muscidae	Muscina	Arthropoda	F	H	2.496
NC_053670.1	Muscina pascuorum	Insecta	Diptera	Muscidae	Muscina	Arthropoda	F	H	2.53
NC_026292.1	Muscina stabulans	Insecta	Diptera	Muscidae	Muscina	Arthropoda	F	H	2.497
NC_042953.1	Synthesiomyia nudiseta	Insecta	Diptera	Muscidae	Synthesiomyia	Arthropoda	F	H	2.442
NC_007102.1	Haematobia irritans irritans	Insecta	Diptera	Muscidae	Haematobia	Arthropoda	MP	H	2.429
NC_060624.1	Allodia protenta	Insecta	Diptera	Mycetophilidae	Allodia	Arthropoda	F	H	2.419
NC_060623.1	Allodia pyxidiiformis	Insecta	Diptera	Mycetophilidae	Allodia	Arthropoda	F	H	2.418
NC_060622.1	Allodia zaitzevi	Insecta	Diptera	Mycetophilidae	Allodia	Arthropoda	F	H	2.412
NC_050318.1	Acnemia nitidicollis	Insecta	Diptera	Mycetophilidae	Acnemia	Arthropoda	F	H	2.471
NC_008755.1	Trichophthalma punctata	Insecta	Diptera	Nemestrinidae	Trichophthalma	Arthropoda	MP	H	2.421
NC_059897.1	Nothybus sumatranus	Insecta	Diptera	Nothybidae	Nothybus	Arthropoda	F	H	2.508
NC_046479.1	Cephalopina titillator	Insecta	Diptera	Oestridae	Cephalopina	Arthropoda	Parasitoid	H	2.696
NC_045881.1	Cephenemyia trompe	Insecta	Diptera	Oestridae	Cephenemyia	Arthropoda	Parasitoid	H	2.599
NC_059850.1	Cephenemyia stimulator	Insecta	Diptera	Oestridae	Cephenemyia	Arthropoda	Parasitoid	H	2.602
NC_006378.1	Dermatobia hominis	Insecta	Diptera	Oestridae	Dermatobia	Arthropoda	Parasitoid	H	2.466
NC_042780.1	Gasterophilus inermis	Insecta	Diptera	Oestridae	Gasterophilus	Arthropoda	Parasitoid	H	2.518
NC_042779.1	Gasterophilus haemorrhoidalis	Insecta	Diptera	Oestridae	Gasterophilus	Arthropoda	Parasitoid	H	2.517
NC_029834.1	Gasterophilus intestinalis	Insecta	Diptera	Oestridae	Gasterophilus	Arthropoda	Parasitoid	H	2.531
NC_042781.1	Gasterophilus nasalis	Insecta	Diptera	Oestridae	Gasterophilus	Arthropoda	Parasitoid	H	2.549
NC_029812.1	Gasterophilus pecorum	Insecta	Diptera	Oestridae	Gasterophilus	Arthropoda	Parasitoid	H	2.543
NC_042379.1	Gyrostigma rhinocerontis	Insecta	Diptera	Oestridae	Gyrostigma	Arthropoda	Parasitoid	H	2.519
NC_013932.1	Hypoderma lineatum	Insecta	Diptera	Oestridae	Hypoderma	Arthropoda	Parasitoid	H	2.609
NC_059851.1	Oestrus ovis	Insecta	Diptera	Oestridae	Oestrus	Arthropoda	Parasitoid	H	2.657
NC_045882.1	Rhinoestrus usbekistanicus	Insecta	Diptera	Oestridae	Rhinoestrus	Arthropoda	Parasitoid	H	2.654
NC_016203.1	Cramptonomyia spenceri	Insecta	Diptera	Pachyneuridae	Cramptonomyia	Arthropoda	F	H	2.383
NC_056115.1	Diplonevra funebris	Insecta	Diptera	Phoridae	Diplonevra	Arthropoda	F	H	2.582
NC_056116.1	Diplonevra peregrina	Insecta	Diptera	Phoridae	Diplonevra	Arthropoda	F	H	2.581
NC_023794.1	Megaselia scalaris	Insecta	Diptera	Phoridae	Megaselia	Arthropoda	F	H	2.531
NC_058580.1	Puliciphora borinquenensis	Insecta	Diptera	Phoridae	Puliciphora	Arthropoda	F	H	2.77
NC_053684.1	Pollenia pediculata	Insecta	Diptera	Polleniidae	Pollenia	Arthropoda	F	H	2.487
NC_060839.1	Clogmia albipunctata	Insecta	Diptera	Psychodidae	Clogmia	Arthropoda	F	H	2.556
NC_026898.1	Nyssomyia umbratilis	Insecta	Diptera	Psychodidae	Nyssomyia	Arthropoda	MP	H	2.421
NC_028042.1	Phlebotomus papatasi	Insecta	Diptera	Psychodidae	Phlebotomus	Arthropoda	MP	H	2.45
NC_028041.1	Phlebotomus chinensis	Insecta	Diptera	Psychodidae	Phlebotomus	Arthropoda	MP	H	2.474
NC_016201.1	Ptychoptera sp. ATB-2011	Insecta	Diptera	Ptychopteridae	Ptychoptera	Arthropoda	F	H	2.309
NC_054180.1	Ptychoptera qinggouensis	Insecta	Diptera	Ptychopteridae	Ptychoptera	Arthropoda	F	H	2.321
NC_050315.1	Ptychoptera minuta	Insecta	Diptera	Ptychopteridae	Ptychoptera	Arthropoda	F	H	2.329
NC_059816.1	Desmomyia sinensis	Insecta	Diptera	Rhagionidae	Desmomyia	Arthropoda	F	H	2.292
NC_041071.1	Oxysarcodexia terminalis	Insecta	Diptera	Sarcophagidae	Oxysarcodexia	Arthropoda	F	H	2.45
NC_041072.1	Oxysarcodexia thornax	Insecta	Diptera	Sarcophagidae	Oxysarcodexia	Arthropoda	F	H	2.456
NC_041073.1	Oxysarcodexia varia	Insecta	Diptera	Sarcophagidae	Oxysarcodexia	Arthropoda	F	H	2.448
NC_041070.1	Oxysarcodexia avuncula	Insecta	Diptera	Sarcophagidae	Oxysarcodexia	Arthropoda	F	H	2.45
NC_041079.1	Peckia collusor	Insecta	Diptera	Sarcophagidae	Peckia	Arthropoda	F	H	2.45
NC_041077.1	Peckia resona	Insecta	Diptera	Sarcophagidae	Peckia	Arthropoda	F	H	2.453
NC_041078.1	Peckia australis	Insecta	Diptera	Sarcophagidae	Peckia	Arthropoda	F	H	2.452
NC_059868.1	Phrosinella nasuta	Insecta	Diptera	Sarcophagidae	Phrosinella	Arthropoda	F	H	2.529
NC_026196.1	Ravinia pernix	Insecta	Diptera	Sarcophagidae	Ravinia	Arthropoda	F	H	2.446
NC_017605.1	Sarcophaga impatiens	Insecta	Diptera	Sarcophagidae	Sarcophaga	Arthropoda	F	H	2.442
NC_053664.1	Sarcophaga depressifrons	Insecta	Diptera	Sarcophagidae	Sarcophaga	Arthropoda	F	H	2.482
NC_053729.1	Sarcophaga pauciseta	Insecta	Diptera	Sarcophagidae	Sarcophaga	Arthropoda	F	H	2.458
NC_026667.1	Sarcophaga crassipalpis	Insecta	Diptera	Sarcophagidae	Sarcophaga	Arthropoda	F	H	2.448
NC_042759.1	Sarcophaga princeps	Insecta	Diptera	Sarcophagidae	Sarcophaga	Arthropoda	F	H	2.445
NC_041069.1	Sarcophaga ruficornis	Insecta	Diptera	Sarcophagidae	Sarcophaga	Arthropoda	F	H	2.452
NC_053666.1	Sarcophaga josephi	Insecta	Diptera	Sarcophagidae	Sarcophaga	Arthropoda	F	H	2.488
NC_053675.1	Sarcophaga plotnikovi	Insecta	Diptera	Sarcophagidae	Sarcophaga	Arthropoda	F	H	2.494
NC_026112.1	Sarcophaga melanura	Insecta	Diptera	Sarcophagidae	Sarcophaga	Arthropoda	F	H	2.45
NC_025944.1	Sarcophaga africa	Insecta	Diptera	Sarcophagidae	Sarcophaga	Arthropoda	F	H	2.44
NC_053667.1	Sarcophaga graciliforceps	Insecta	Diptera	Sarcophagidae	Sarcophaga	Arthropoda	F	H	2.453
NC_053674.1	Sarcophaga diminuta	Insecta	Diptera	Sarcophagidae	Sarcophaga	Arthropoda	F	H	2.451
NC_053681.1	Sarcophaga schuetzei	Insecta	Diptera	Sarcophagidae	Sarcophaga	Arthropoda	F	H	2.451
NC_039827.1	Sarcophaga antilope	Insecta	Diptera	Sarcophagidae	Sarcophaga	Arthropoda	F	H	2.445
NC_057591.1	Sarcophaga tsinanensis	Insecta	Diptera	Sarcophagidae	Sarcophaga	Arthropoda	F	H	2.489
NC_053680.1	Sarcophaga cetu	Insecta	Diptera	Sarcophagidae	Sarcophaga	Arthropoda	F	H	2.452
NC_053669.1	Sarcophaga kentejana	Insecta	Diptera	Sarcophagidae	Sarcophaga	Arthropoda	F	H	2.452
NC_053685.1	Sarcophaga shnitnikovi	Insecta	Diptera	Sarcophagidae	Sarcophaga	Arthropoda	F	H	2.463
[truncated: 2,426 more rows]

## Sheet: Figure 2c + 2g + S3C + S3G+etc.
Figure 2c + 2g + S3C + S3G + S4C + S4G + S13C + S13G
[truncated: 865 more rows]

[truncated: 17 more sheets: Figure 2d + 2h + S3D + S3H+etc., Figure 2i + S4I, Figure 2j + S4J, Figure 2k + S4K, Figure 2l + 2o + S3I + S3L+etc., Figure 2m + S3J + S13J, Figure 2n + S3K + S13K, Figure 2p + S3M + S4N + S13M, Figure 2q + S3N + S4O + S13N, Figure S2, Figure S5, Figure S6, Figure S8, Figure S9, Figure S10, Figure S11, Figure S12]
